# Supplementary material for: Synthesis and crystal structure of 2-chloro-1-(3-hy­droxy­phen­yl)ethanone
Source: Acta Crystallogr E Crystallogr Commun. 2022 Oct 20;78(Pt 11):1127–30. doi: 10.1107/S2056989022009835 (PMC9638980; doi:10.1107/S2056989022009835)
Supplement: Supplementary file 1 [file e-78-01127-sup1.cif]

##############################################################################
#                                                                            #
# This CIF contains the data in a paper accepted for publication in          #
# Acta Crystallographica Section E. It conforms to the requirements of       #
# Notes for Authors for Acta Crystallographica Section E, and has been       #
# peer reviewed under the auspices of the IUCr Commission on Journals.       #
#                                                                            #
# Full details of the Crystallographic Information File format               #
# are given in the paper "The Crystallographic Information File (CIF):       #
# a New Standard Archive File for Crystallography" by S. R. Hall, F. H.      #
# Allen and I. D. Brown [Acta Cryst. (1991), A47, 655-685].                  #
#                                                                            #
# The current version of the core CIF dictionary is obtainable from          #
# ftp://ftp.iucr.org/pub/cif_core.dic.                                       #
#                                                                            #
# Software is freely available for graphical display of the structure(s)     #
# in this CIF. For information consult the CIF software page                 #
# http://www.iucr.org/resources/cif/software.                                #
#                                                                            #
# This file may be used for bona fide research purposes within the           #
# scientific community so long as proper attribution is given to the journal # 
# article from which it was obtained.                                        #
#                                                                            #
##############################################################################
data_I
_audit_creation_method     'SHELXL-2019/2 and CIFFIX'
_chemical_name_systematic
;
2-Chloro-1-(3-hydroxyphenyl)ethanone
;
_chemical_name_common     ?
_chemical_formula_moiety     'C8 H7 Cl O2'
_chemical_formula_sum     'C8 H7 Cl O2'
_chemical_formula_iupac     'C8 H7 Cl O2'
_chemical_formula_weight     170.59
_chemical_melting_point     ?
_space_group_crystal_system     monoclinic
_space_group_name_H-M_alt     'P 21/n'
_space_group_name_Hall     '-P 2yn'
loop_
    _space_group_symop_operation_xyz
    'x, y, z'
    '-x+1/2, y+1/2, -z+1/2'
    '-x, -y, -z'
    'x-1/2, -y-1/2, z-1/2'
_cell_length_a     4.9172(2)
_cell_length_b     12.7016(4)
_cell_length_c     11.8573(3)
_cell_angle_alpha     90
_cell_angle_beta     96.2940(10)
_cell_angle_gamma     90
_cell_volume     736.10(4)
_cell_formula_units_Z     4
_cell_measurement_reflns_used     9994
_cell_measurement_theta_min     2.36
_cell_measurement_theta_max     27.49
_cell_measurement_temperature     90.0(2)
_exptl_crystal_description     'cut block'
_exptl_crystal_colour     colourless
_exptl_crystal_size_max     0.250
_exptl_crystal_size_mid     0.220
_exptl_crystal_size_min     0.190
_exptl_crystal_density_diffrn     1.539
_exptl_crystal_density_meas     ?
_exptl_crystal_density_method     ?
_exptl_crystal_F_000     352
_exptl_absorpt_coefficient_mu     0.456
_exptl_absorpt_correction_type     multi-scan
_exptl_absorpt_process_details
;
(<i>SADABS</i>; Krause <i>et al.</i>,  2015)
;
_exptl_absorpt_correction_T_min     0.855
_exptl_absorpt_correction_T_max     0.971
_diffrn_ambient_temperature     90.0(2)
_diffrn_source     'microsource'
_diffrn_radiation_type     MoK\a
_diffrn_radiation_wavelength     0.71073
_diffrn_measurement_device_type     'Bruker D8 Venture dual source'
_diffrn_measurement_method     '\f and \w scans'
_diffrn_detector_area_resol_mean     7.41
_diffrn_reflns_number     12264
_diffrn_reflns_av_R_equivalents     0.0283
_diffrn_reflns_av_unetI/netI     0.0183
_diffrn_reflns_theta_min     2.357
_diffrn_reflns_theta_max     27.532
_diffrn_reflns_theta_full     25.242
_diffrn_measured_fraction_theta_max     0.994
_diffrn_measured_fraction_theta_full     0.993
_diffrn_reflns_limit_h_min     -6
_diffrn_reflns_limit_h_max     6
_diffrn_reflns_limit_k_min     -15
_diffrn_reflns_limit_k_max     16
_diffrn_reflns_limit_l_min     -15
_diffrn_reflns_limit_l_max     15
_reflns_number_total     1685
_reflns_number_gt     1569
_reflns_threshold_expression     'I > 2\s(I)'
_refine_ls_structure_factor_coef     Fsqd
_refine_ls_matrix_type     full
_refine_ls_R_factor_all     0.0267
_refine_ls_R_factor_gt     0.0243
_refine_ls_wR_factor_gt     0.0651
_refine_ls_wR_factor_ref     0.0671
_refine_ls_goodness_of_fit_ref     1.044
_refine_ls_restrained_S_all     1.044
_refine_ls_number_reflns     1685
_refine_ls_number_parameters     106
_refine_ls_number_restraints     0
_refine_ls_hydrogen_treatment     mixed
_refine_ls_weighting_scheme     calc
_refine_ls_weighting_details
              'w=1/[\s^2^(Fo^2^)+(0.0323P)^2^+0.3660P] where P=(Fo^2^+2Fc^2^)/3'
_atom_sites_solution_hydrogens     mixed
_atom_sites_solution_primary     direct
_atom_sites_solution_secondary     difmap
_refine_ls_shift/su_max     0.000
_refine_ls_shift/su_mean     0.000
_refine_diff_density_max     0.349
_refine_diff_density_min     -0.181
_refine_ls_extinction_method     none
_refine_ls_extinction_coef     .
loop_
    _atom_type_symbol
    _atom_type_description
    _atom_type_scat_dispersion_real
    _atom_type_scat_dispersion_imag
    _atom_type_scat_source
    'C' 'C' 0.0033 0.0016
                         'International Tables Vol C Tables 4.2.6.8 and 6.1.1.4'
    'H' 'H' 0.0000 0.0000
                         'International Tables Vol C Tables 4.2.6.8 and 6.1.1.4'
    'Cl' 'Cl' 0.1484 0.1585
                         'International Tables Vol C Tables 4.2.6.8 and 6.1.1.4'
    'O' 'O' 0.0106 0.0060
                         'International Tables Vol C Tables 4.2.6.8 and 6.1.1.4'
_computing_data_collection
;
<i>APEX3</i> (Bruker, 2016)
;
_computing_cell_refinement
;
<i>APEX3</i> (Bruker, 2016)
;
_computing_data_reduction
;
<i>APEX3</i> (Bruker, 2016)
;
_computing_structure_solution
;
<i>SHELXT</i> (Sheldrick, 2015a)
;
_computing_structure_refinement
;
<i>SHELXL2019/2</i> (Sheldrick, 2015b)
;
_computing_molecular_graphics
;
<i>XP</i> in <i>SHELXTL</i> (Sheldrick, 2008)
;
_computing_publication_material
;
<i>SHELX</i> (Sheldrick, 2008) and <i>publCIF</i> (Westrip,
2010)
;
loop_
    _atom_site_type_symbol
    _atom_site_label
    _atom_site_fract_x
    _atom_site_fract_y
    _atom_site_fract_z
    _atom_site_U_iso_or_equiv
    _atom_site_adp_type
    _atom_site_calc_flag
    _atom_site_occupancy
    _atom_site_disorder_assembly
    _atom_site_disorder_group
    O O1 1.05641(18) 0.59830(6) 0.66167(7) 0.01786(19) Uani d 1 . .
    H H1O 0.938(3) 0.6217(12) 0.6166(14) 0.021 Uiso d 1 . .
    O O2 0.38728(17) 0.32908(6) 0.48648(7) 0.01810(19) Uani d 1 . .
    Cl Cl1 0.22134(5) 0.10971(2) 0.48449(2) 0.01719(10) Uani d 1 . .
    C C1 0.7757(2) 0.33060(8) 0.62318(9) 0.0131(2) Uani d 1 . .
    C C2 0.8093(2) 0.43878(9) 0.60814(9) 0.0140(2) Uani d 1 . .
    H H2 0.686(3) 0.4757(12) 0.5553(12) 0.017 Uiso d 1 . .
    C C3 1.0190(2) 0.49212(9) 0.67174(9) 0.0139(2) Uani d 1 . .
    C C4 1.1997(2) 0.43790(9) 0.74969(9) 0.0151(2) Uani d 1 . .
    H H4 1.345037 0.474217 0.792591 0.018 Uiso calc 1 . .
    C C5 1.1662(2) 0.33023(9) 0.76434(9) 0.0157(2) Uani d 1 . .
    H H5 1.289511 0.293235 0.817524 0.019 Uiso calc 1 . .
    C C6 0.9546(2) 0.27607(9) 0.70220(9) 0.0147(2) Uani d 1 . .
    H H6 0.931888 0.202668 0.713351 0.018 Uiso calc 1 . .
    C C7 0.5426(2) 0.27915(8) 0.55286(9) 0.0133(2) Uani d 1 . .
    C C8 0.5108(2) 0.16148(9) 0.56861(10) 0.0148(2) Uani d 1 . .
    H H8A 0.493730 0.146717 0.649517 0.018 Uiso calc 1 . .
    H H8B 0.677307 0.125426 0.548476 0.018 Uiso calc 1 . .
loop_
    _atom_site_aniso_label
    _atom_site_aniso_U_11
    _atom_site_aniso_U_22
    _atom_site_aniso_U_33
    _atom_site_aniso_U_12
    _atom_site_aniso_U_13
    _atom_site_aniso_U_23
    O1 0.0212(4) 0.0116(4) 0.0191(4) -0.0027(3) -0.0048(3) 0.0006(3)
    O2 0.0185(4) 0.0146(4) 0.0198(4) -0.0007(3) -0.0042(3) 0.0025(3)
    Cl1 0.01466(15) 0.01477(15) 0.02144(16) -0.00314(9) -0.00114(11)
                                                                    -0.00204(10)
    C1 0.0128(5) 0.0128(5) 0.0137(5) -0.0003(4) 0.0021(4) -0.0010(4)
    C2 0.0143(5) 0.0132(5) 0.0141(5) 0.0006(4) -0.0001(4) 0.0008(4)
    C3 0.0160(5) 0.0120(5) 0.0141(5) -0.0006(4) 0.0030(4) -0.0012(4)
    C4 0.0142(5) 0.0162(5) 0.0146(5) -0.0004(4) -0.0004(4) -0.0032(4)
    C5 0.0159(5) 0.0157(5) 0.0150(5) 0.0033(4) -0.0006(4) -0.0001(4)
    C6 0.0161(5) 0.0121(5) 0.0159(5) 0.0010(4) 0.0020(4) 0.0000(4)
    C7 0.0136(5) 0.0129(5) 0.0138(5) 0.0000(4) 0.0029(4) -0.0006(4)
    C8 0.0125(5) 0.0126(5) 0.0184(5) -0.0011(4) -0.0020(4) 0.0005(4)
_geom_special_details
;
 All esds (except the esd in the dihedral angle between two l.s. planes)
 are estimated using the full covariance matrix.  The cell esds are taken
 into account individually in the estimation of esds in distances, angles
 and torsion angles; correlations between esds in cell parameters are only
 used when they are defined by crystal symmetry.  An approximate (isotropic)
 treatment of cell esds is used for estimating esds involving l.s. planes.
;
loop_
    _geom_bond_atom_site_label_1
    _geom_bond_atom_site_label_2
    _geom_bond_site_symmetry_2
    _geom_bond_distance
    _geom_bond_publ_flag
    O1 C3 . 1.3682(13) ?
    O1 H1O . 0.803(17) ?
    O2 C7 . 1.2138(14) ?
    Cl1 C8 . 1.7725(11) ?
    C1 C6 . 1.3967(15) ?
    C1 C2 . 1.3978(15) ?
    C1 C7 . 1.4921(15) ?
    C2 C3 . 1.3857(15) ?
    C2 H2 . 0.945(15) ?
    C3 C4 . 1.3922(16) ?
    C4 C5 . 1.3906(16) ?
    C4 H4 . 0.9500 ?
    C5 C6 . 1.3892(16) ?
    C5 H5 . 0.9500 ?
    C6 H6 . 0.9500 ?
    C7 C8 . 1.5164(15) ?
    C8 H8A . 0.9900 ?
    C8 H8B . 0.9900 ?
loop_
    _geom_angle_atom_site_label_1
    _geom_angle_atom_site_label_2
    _geom_angle_atom_site_label_3
    _geom_angle_site_symmetry_1
    _geom_angle_site_symmetry_3
    _geom_angle
    _geom_angle_publ_flag
    C3 O1 H1O . . 109.2(11) ?
    C6 C1 C2 . . 119.91(10) ?
    C6 C1 C7 . . 123.12(10) ?
    C2 C1 C7 . . 116.97(10) ?
    C3 C2 C1 . . 120.16(10) ?
    C3 C2 H2 . . 120.1(9) ?
    C1 C2 H2 . . 119.7(9) ?
    O1 C3 C2 . . 122.25(10) ?
    O1 C3 C4 . . 117.60(10)
                          ?
    C2 C3 C4 . . 120.15(10) ?
    C5 C4 C3 . . 119.57(10) ?
    C5 C4 H4 . . 120.2 ?
    C3 C4 H4 . . 120.2 ?
    C6 C5 C4 . . 120.86(10) ?
    C6 C5 H5 . . 119.6 ?
    C4 C5 H5 . . 119.6 ?
    C5 C6 C1 . . 119.35(10) ?
    C5 C6 H6 . . 120.3 ?
    C1 C6 H6 . . 120.3 ?
    O2 C7 C1 . . 121.59(10) ?
    O2 C7 C8 . . 121.91(10) ?
    C1 C7 C8 . . 116.50(9) ?
    C7 C8 Cl1 . . 112.57(8) ?
    C7 C8 H8A . . 109.1 ?
    Cl1 C8 H8A . . 109.1 ?
    C7 C8 H8B . . 109.1 ?
    Cl1 C8 H8B . . 109.1 ?
    H8A C8 H8B . . 107.8 ?
loop_
    _geom_torsion_atom_site_label_1
    _geom_torsion_atom_site_label_2
    _geom_torsion_atom_site_label_3
    _geom_torsion_atom_site_label_4
    _geom_torsion_site_symmetry_1
    _geom_torsion_site_symmetry_2
    _geom_torsion_site_symmetry_3
    _geom_torsion_site_symmetry_4
    _geom_torsion
    _geom_torsion_publ_flag
    C6 C1 C2 C3 . . . . -0.24(16) ?
    C7 C1 C2 C3 . . . . 179.06(10) ?
    C1 C2 C3 O1 . . . . -178.62(10) ?
    C1 C2 C3 C4 . . . . 0.97(16) ?
    O1 C3 C4 C5 . . . . 178.75(10) ?
    C2 C3 C4 C5 . . . . -0.85(16) ?
    C3 C4 C5 C6 . . . . 0.00(17) ?
    C4 C5 C6 C1 . . . . 0.73(17) ?
    C2 C1 C6 C5 . . . . -0.61(16) ?
    C7 C1 C6 C5 . . . . -179.86(10) ?
    C6 C1 C7 O2 . . . . 178.50(11) ?
    C2 C1 C7 O2 . . . . -0.77(15) ?
    C6 C1 C7 C8 . . . . -1.61(15) ?
    C2 C1 C7 C8 . . . . 179.11(9) ?
    O2 C7 C8 Cl1 . . . . -2.07(14) ?
    C1 C7 C8 Cl1 . . . . 178.05(7) ?
loop_
    _geom_hbond_atom_site_label_D
    _geom_hbond_atom_site_label_H
    _geom_hbond_atom_site_label_A
    _geom_hbond_site_symmetry_A
    _geom_hbond_distance_DH
    _geom_hbond_distance_HA
    _geom_hbond_distance_DA
    _geom_hbond_angle_DHA
    _geom_hbond_publ_flag
    O1 H1O O2 3_666 0.803(17) 2.004(18) 2.8029(12) 173.4(16) yes
    C2 H2 O2 3_666 0.945(15) 2.547(15) 3.2633(14) 132.7(11) yes
    C8 H8A O1 2_646 0.99 2.36 3.3485(14) 175.6 yes
_shelx_space_group_comment
;
The symmetry employed for this shelxl refinement is uniquely defined
by the following loop, which should always be used as a source of
symmetry information in preference to the above space-group names.
They are only intended as comments.
;
_shelx_estimated_absorpt_T_min     0.895
_shelx_estimated_absorpt_T_max     0.918
_shelx_hkl_file
;
   1   0   0 0.60824 0.62384   3
   1   0   0 1.58002 1.04297   4
   1   0   0 1.55436 0.96419   5
  -1   0   0 -1.0400 0.63312   3
  -1   0   0 0.43364 0.90642   5
   2   0   0 539.896 18.7582   4
   2   0   0 514.199 18.1760   5
   2   0   0 529.232 18.2850   3
  -2   0   0 518.498 18.4295   3
   3   0   0 0.25649 1.31241   4
   3   0   0 2.85120 2.16231   5
   3   0   0 0.32106 1.20900   3
  -3   0   0 0.77069 1.40314   3
  -3   0   0 5.02249 2.44289   5
  -4   0   0 2619.87 81.5092   3
  -4   0   0 2540.99 81.5198   5
   4   0   0 2763.03 81.9810   4
   4   0   0 2783.45 80.8066   5
   4   0   0 2662.09 80.4556   3
   5   0   0 0.63649 3.46929   5
   5   0   0 0.86685 3.66769   4
   5   0   0 -3.1727 2.93998   3
   6   0   0 1.39582 4.05680   5
   6   0   0 1.41419 4.54299   4
   2  -1   0 174.245 8.55978   3
   2  -1   0 178.658 8.70918   4
   2  -1   0 186.397 8.47083   5
  -2  -1   0 195.643 8.89266   3
  -2  -1   0 180.387 9.96953   5
   2   1   0 182.823 8.79358   5
   2   1   0 181.621 8.47013   3
  -2   1   0 187.820 9.96435   3
  -3  -1   0 561.851 22.0978   3
   3  -1   0 588.644 21.6754   5
   3  -1   0 585.447 22.0684   3
  -3  -1   0 593.167 22.5960   5
   3  -1   0 644.479 23.1089   4
  -3   1   0 586.625 22.4927   3
  -3   1   0 551.660 22.0002   5
   3   1   0 598.773 22.8855   4
   3   1   0 603.161 22.2819   5
   3   1   0 588.213 21.8419   3
   4  -1   0 781.244 28.9919   3
  -4  -1   0 768.872 29.7680   3
  -4  -1   0 693.142 29.3025   5
   4  -1   0 743.308 29.4170   4
   4  -1   0 790.824 28.7196   5
  -4   1   0 716.008 31.3430   5
   4   1   0 807.684 29.0206   3
   4   1   0 785.329 29.2590   5
   4   1   0 797.977 30.2191   4
  -4   1   0 725.005 29.3736   3
   5  -1   0 119.032 11.2157   4
   5  -1   0 117.840 10.4561   5
   5   1   0 104.231 11.4041   3
   5   1   0 102.539 10.0622   4
   5   1   0 101.364 9.65906   5
   6  -1   0 176.527 17.6141   4
   6  -1   0 236.968 15.9940   5
   6   1   0 186.975 17.4155   4
   6   1   0 243.925 16.4936   5
  -6   1   0 216.705 16.2013   2
   0  -2   0 472.093 15.2181   4
   0  -2   0 519.779 14.7716   2
   0   2   0 490.862 14.2790   5
   0   2   0 499.402 14.7961   2
   0   2   0 462.764 15.1146   4
  -1  -2   0 4745.78 146.646   1
   1   2   0 4929.15 146.398   1
  -2  -2   0 1259.52 40.8451   5
   2  -2   0 1348.49 40.9521   4
   2  -2   0 1324.39 39.8703   5
  -2  -2   0 1320.94 40.3940   3
  -2   2   0 1385.92 41.2454   3
   2   2   0 1379.49 40.2709   3
   2   2   0 1352.95 41.0407   5
  -2   2   0 1376.26 41.0642   4
  -3  -2   0 2231.34 66.1132   3
   3  -2   0 2216.36 65.1325   5
  -3  -2   0 2157.75 66.5533   5
   3  -2   0 2281.11 66.6951   4
  -3   2   0 2195.06 66.0281   5
   3   2   0 2318.90 66.7209   5
  -3   2   0 2121.92 66.3948   4
   3   2   0 2167.75 65.3076   3
  -3   2   0 2159.77 66.6541   3
  -4  -2   0 88.0140 8.62896   5
   4  -2   0 96.1846 8.94791   4
   4  -2   0 116.785 8.80380   5
   4   2   0 84.2311 8.18872   4
   4   2   0 108.726 8.44314   3
  -4   2   0 106.373 8.94196   3
   4   2   0 97.1049 8.92342   5
   5  -2   0 1629.07 56.6492   4
   5  -2   0 1743.20 58.3416   5
   5   2   0 1562.07 55.1929   5
   5   2   0 1604.57 56.5124   4
   6  -2   0 2.51903 4.62179   5
   6   2   0 20.4898 5.65558   5
  -6   2   0 2.94563 3.73042   2
   0  -3   0 0.64502 0.82882   2
   0  -3   0 -0.2291 0.69578   4
   0   3   0 0.57164 0.67497   5
   0   3   0 1.16735 0.63261   5
   0   3   0 0.54247 0.77174   4
   0   3   0 0.24239 0.83159   2
  -1  -3   0 85.9988 4.59870   5
  -1  -3   0 89.5183 4.56928   3
   1  -3   0 95.8570 5.33339   4
   1  -3   0 86.1569 4.33520   5
  -1  -3   0 83.2507 4.83771   2
   1  -3   0 94.5294 4.96643   2
   1   3   0 85.4102 4.91453   5
   1   3   0 89.3720 4.55932   3
   1   3   0 86.3567 4.85816   2
  -1   3   0 85.0791 4.89098   4
  -1   3   0 97.7223 4.68325   5
  -1   3   0 93.2501 5.06390   2
   2  -3   0 52.4062 4.22958   5
  -2  -3   0 54.7080 4.79237   2
  -2  -3   0 59.2651 5.04140   5
  -2  -3   0 53.6966 4.47355   3
   2  -3   0 61.3448 5.12613   4
  -2   3   0 59.0719 4.70647   2
  -2   3   0 61.8678 5.16399   5
   2   3   0 57.7006 4.32470   3
   2   3   0 65.0980 5.27431   5
  -2   3   0 53.8420 4.94040   3
  -2   3   0 54.7791 4.80527   4
   3  -3   0 202.471 10.3798   5
  -3  -3   0 184.014 11.0028   5
  -3  -3   0 209.612 11.0112   3
   3  -3   0 209.452 11.3726   4
   3   3   0 212.264 11.5814   5
  -3   3   0 208.831 11.5992   3
  -3   3   0 200.783 11.1596   4
  -3   3   0 193.469 10.7136   5
  -3   3   0 201.573 11.1359   2
   3   3   0 195.862 10.2987   3
   4  -3   0 1109.27 36.3759   5
   4  -3   0 1037.86 37.9150   4
  -4  -3   0 1073.54 40.8607   5
  -4  -3   0 994.131 39.4392   3
   4   3   0 1010.44 37.2501   5
  -4   3   0 1026.60 37.3142   2
   4   3   0 1026.78 38.3165   4
   4   3   0 1077.94 36.5425   3
   5  -3   0 2.49870 2.77970   4
   5  -3   0 6.07597 4.31534   5
   5   3   0 3.74842 4.15240   4
   5   3   0 3.69749 3.99762   5
  -5   3   0 0.52782 2.55156   2
   5   3   0 -3.4048 2.76132   3
   6  -3   0 253.114 16.8184   5
  -6   3   0 298.552 19.5664   2
   6   3   0 262.770 20.0672   5
   6   3   0 231.990 16.0952   3
   6   3   0 245.533 18.2905   4
  -1  -4   0 2256.02 63.3588   3
  -2  -4   0 4459.68 155.913   1
   2  -4   0 4506.55 145.588   1
   2   4   0 4434.50 152.777   1
  -2   4   0 4684.83 148.419   1
  -3  -4   0 86.2109 6.94339   5
   3  -4   0 80.4893 6.95629   4
  -3  -4   0 91.9811 6.93132   3
  -3  -4   0 85.1267 7.29508   2
   3   4   0 88.6115 7.54475   5
   3   4   0 78.1669 6.36633   3
  -3   4   0 84.6067 7.24523   2
  -3   4   0 83.4573 6.60623   5
  -3   4   0 90.8558 7.38531   4
  -3   4   0 90.6668 7.45906   3
   4  -4   0 259.746 13.6849   5
  -4  -4   0 275.164 15.3365   2
   4  -4   0 259.819 15.1255   4
  -4  -4   0 275.393 15.0080   3
  -4   4   0 268.329 15.0049   2
   4   4   0 262.802 13.7480   3
   4   4   0 262.630 15.2333   5
   5  -4   0 65.1430 8.28092   5
   5  -4   0 81.1992 9.85472   4
   5   4   0 57.3572 8.75766   4
   5   4   0 82.3079 9.82825   5
  -5   4   0 76.9083 9.71017   2
   5   4   0 74.7399 8.18458   3
   6  -4   0 178.477 14.2656   5
   6  -4   0 134.945 13.2442   4
   6   4   0 157.516 14.3576   5
   6   4   0 156.833 12.8564   3
   6   4   0 174.683 14.4862   4
  -6   4   0 164.321 14.2504   2
   0  -5   0 2.48561 1.56593   4
   0  -5   0 1.37117 1.18695   2
   0   5   0 1.02432 1.06106   5
   0   5   0 2.47947 1.01443   5
   0   5   0 3.28442 1.74704   4
   0   5   0 0.98059 1.37663   2
  -1  -5   0 186.887 8.64749   2
   1  -5   0 168.389 9.05180   4
   1  -5   0 172.617 8.44043   2
   1  -5   0 167.297 6.57107   5
  -1  -5   0 171.430 7.26289   5
   1   5   0 182.083 7.99888   3
  -1   5   0 188.695 8.89606   2
  -1   5   0 162.889 8.65596   4
  -1   5   0 169.575 7.86906   5
   1   5   0 187.612 8.75452   2
   1   5   0 173.465 8.35808   5
  -2  -5   0 7.60171 2.35115   2
   2  -5   0 3.51968 1.61352   5
  -2  -5   0 2.05034 1.79590   5
   2  -5   0 2.15107 2.14546   4
  -2  -5   0 4.35644 1.66171   3
  -2   5   0 3.90097 1.65847   3
  -2   5   0 4.70891 1.62428   5
  -2   5   0 6.09863 2.31946   4
  -2   5   0 5.03459 2.04914   2
   2   5   0 3.94993 2.19151   5
   2   5   0 4.74922 1.57223   3
   3  -5   0 102.322 8.35632   4
  -3  -5   0 86.3467 7.00573   3
   3  -5   0 105.237 7.04381   5
  -3  -5   0 97.9470 7.93449   2
  -3  -5   0 105.677 8.09128   5
  -3   5   0 97.0531 7.64137   4
  -3   5   0 91.5266 7.78193   2
   3   5   0 95.3846 7.12536   3
   3   5   0 98.8049 7.92118   5
  -3   5   0 85.0004 9.17191   3
  -3   5   0 100.036 7.25731   5
  -4  -5   0 106.513 9.54587   2
   4  -5   0 118.364 8.74401   5
   4  -5   0 106.505 9.52274   4
  -4  -5   0 102.563 8.79914   3
  -4   5   0 108.624 9.38714   2
   4   5   0 95.6202 9.40872   5
   4   5   0 120.387 8.78448   3
   5  -5   0 1191.38 42.2188   5
   5  -5   0 1216.01 46.0816   4
   5   5   0 1160.77 45.8052   4
  -5   5   0 1285.23 46.2756   2
   5   5   0 1195.61 45.2746   5
   5   5   0 1234.51 43.2025   3
   6  -5   0 48.7692 8.22783   5
   6  -5   0 81.0784 10.0784   4
   6   5   0 67.3650 10.5096   5
   6   5   0 60.3067 10.0545   4
  -6   5   0 80.9817 11.1253   2
   6   5   0 68.8182 8.92333   3
   0  -6   0 28.0901 4.32613   4
   0  -6   0 30.4095 3.85859   2
   0   6   0 27.9770 3.48782   5
   0   6   0 26.3202 2.79347   5
   0   6   0 24.4046 3.19099   2
   0   6   0 28.1423 4.23896   4
   1  -6   0 2224.75 64.8994   2
  -1  -6   0 2337.95 65.2861   2
  -1  -6   0 2254.46 62.2380   5
   1  -6   0 2070.79 66.3500   4
  -1   6   0 2204.77 65.2840   2
  -1   6   0 2220.94 65.6355   4
  -1   6   0 2249.66 64.0953   5
   1   6   0 2193.84 64.4718   5
   1   6   0 2265.49 67.3116   4
   1   6   0 2231.62 65.2833   2
   1   6   0 2257.37 64.1404   3
  -2  -6   0 644.807 23.5222   2
   2  -6   0 644.468 24.5233   4
   2  -6   0 648.664 20.9766   5
  -2  -6   0 638.913 22.3123   5
  -2  -6   0 667.832 24.1706   3
  -2   6   0 597.164 23.4236   2
   2   6   0 624.355 23.5846   5
  -2   6   0 610.229 22.1494   5
  -2   6   0 655.299 23.8219   4
   2   6   0 666.381 22.5121   3
  -2   6   0 657.742 23.9690   3
   2   6   0 631.621 23.2344   2
   3  -6   0 1125.60 39.0134   4
  -3  -6   0 1136.32 36.8366   3
  -3  -6   0 1065.59 37.8347   2
  -3  -6   0 1131.39 37.4521   5
   3  -6   0 1091.20 35.2357   5
  -3   6   0 1084.34 38.6841   3
   3   6   0 1110.61 38.4756   5
  -3   6   0 1094.71 38.1302   2
   3   6   0 1086.42 36.1585   3
  -3   6   0 1102.57 36.7365   5
  -3   6   0 1044.07 37.5905   4
   4  -6   0 233.669 12.7334   5
  -4  -6   0 233.479 14.5535   2
  -4  -6   0 234.467 15.6166   3
   4   6   0 235.937 13.0302   3
  -4   6   0 256.870 15.0811   2
   4   6   0 252.772 15.2977   5
   5  -6   0 51.8913 7.36420   5
   5  -6   0 58.9495 8.28913   4
   5   6   0 71.0204 7.82465   3
  -5   6   0 60.7259 8.19790   2
   5   6   0 43.4643 8.22397   5
   5   6   0 63.6129 9.54600   4
   0  -7   0 0.56461 1.33217   2
   0  -7   0 1.77408 2.24625   4
   0   7   0 1.94798 1.51916   5
   0   7   0 0.19385 1.27146   2
   0   7   0 0.34863 1.03987   5
   0   7   0 0.07166 1.83580   4
  -1  -7   0 40.1517 2.77132   5
  -1  -7   0 42.1940 4.46016   2
   1  -7   0 34.0162 4.96203   4
   1  -7   0 32.9808 3.82861   2
   1   7   0 35.5838 3.91036   3
   1   7   0 37.6910 4.24616   5
   1   7   0 36.6726 4.38696   2
  -1   7   0 35.9372 4.03074   5
  -1   7   0 41.6590 4.94081   4
  -1   7   0 37.6951 4.28731   2
  -1   7   0 40.5608 3.60265   5
   1   7   0 39.0534 4.99174   4
   2  -7   0 279.403 10.1235   5
  -2  -7   0 283.492 12.0087   5
  -2  -7   0 259.799 13.1015   2
   2  -7   0 284.975 14.5994   4
  -2   7   0 280.809 13.8590   3
   2   7   0 262.321 12.1805   3
  -2   7   0 255.670 13.3450   2
   2   7   0 280.177 13.6930   5
  -2   7   0 268.722 12.4377   5
  -2   7   0 282.480 13.6503   4
   2   7   0 289.934 13.5600   2
   3  -7   0 787.127 31.6228   4
  -3  -7   0 867.936 31.1152   2
  -3  -7   0 811.250 29.0576   3
   3  -7   0 866.621 27.4778   5
  -3  -7   0 789.256 29.0558   5
  -3   7   0 830.067 31.0830   2
  -3   7   0 768.821 31.2829   3
   3   7   0 867.150 29.1951   3
  -3   7   0 813.045 30.7695   4
  -3   7   0 719.736 30.5064   5
   3   7   0 845.794 31.5337   5
  -4  -7   0 868.523 35.0382   2
   4  -7   0 947.421 36.6489   4
  -4   7   0 939.353 35.8959   2
   4   7   0 890.482 35.6116   5
   4   7   0 911.029 32.9618   3
   5  -7   0 10.3559 4.78242   4
   5  -7   0 6.11115 3.39894   5
  -5   7   0 4.67879 4.27630   2
   5   7   0 0.81716 3.07165   5
   0  -8   0 -1.8051 1.71623   4
   0  -8   0 -1.5158 1.35136   2
   0   8   0 0.11359 1.30493   5
   0   8   0 0.20689 1.45068   4
   0   8   0 -0.3778 1.15540   2
   1  -8   0 2795.25 80.7332   2
  -1  -8   0 2803.21 80.4755   2
   1  -8   0 2723.74 83.2582   4
   1   8   0 2779.25 80.2721   5
   1   8   0 2936.08 84.2587   4
   1   8   0 2648.51 79.5511   3
  -1   8   0 2722.64 81.4669   2
  -1   8   0 2759.75 78.5903   5
   1   8   0 2666.92 81.0800   2
   1   8   0 2783.10 80.9806   5
  -1   8   0 2803.71 79.9919   5
  -1   8   0 2707.45 81.7661   4
   2  -8   0 59.9146 7.27067   4
  -2  -8   0 60.9528 4.80855   5
  -2  -8   0 57.8553 6.21252   2
   2   8   0 66.9460 6.54484   3
   2   8   0 66.8209 6.67399   5
   2   8   0 61.5389 6.22628   2
  -2   8   0 54.6253 5.63659   5
  -2   8   0 52.6778 6.33669   2
  -3  -8   0 312.471 14.6842   5
  -3  -8   0 312.809 16.1433   2
   3  -8   0 284.575 16.6790   4
  -3  -8   0 307.598 14.6892   3
   3  -8   0 314.063 12.0135   5
  -3   8   0 289.311 16.0224   2
   3   8   0 330.531 17.1022   5
   3   8   0 284.866 14.2361   3
  -3   8   0 303.019 15.0563   5
   4  -8   0 593.293 28.1011   4
   4  -8   0 605.575 22.0669   5
  -4  -8   0 599.952 24.8882   3
   4   8   0 610.152 27.5312   5
  -4   8   0 607.363 27.6088   2
   4   8   0 593.306 24.2431   3
   5  -8   0 629.008 24.2182   5
   5  -8   0 632.124 31.0500   4
  -5   8   0 585.553 29.3869   2
   5   8   0 587.963 29.2584   5
   0  -9   0 2.93514 2.16131   2
   0   9   0 0.43102 1.87069   5
   0   9   0 1.99789 1.76192   2
   0   9   0 1.20341 1.55978   5
   0   9   0 3.02850 2.30486   4
  -1  -9   0 8.43441 2.75286   2
   1  -9   0 5.73325 1.98999   2
   1  -9   0 8.84929 3.34408   4
   1   9   0 12.1053 3.35777   2
  -1   9   0 9.59727 3.11809   4
   1   9   0 4.79650 2.54535   5
   1   9   0 10.3710 3.73594   4
   1   9   0 5.38561 2.64233   5
  -1   9   0 7.27988 3.24554   2
  -1   9   0 9.15134 2.57077   5
   1   9   0 4.91191 2.34078   3
  -1   9   0 6.93492 2.56745   5
  -2  -9   0 127.084 9.26586   2
   2  -9   0 139.136 10.9272   4
   2   9   0 121.511 8.96390   2
  -2   9   0 126.681 9.44499   4
  -2   9   0 108.753 9.65546   2
  -2   9   0 124.494 9.50695   3
   2   9   0 112.574 8.08331   3
  -2   9   0 107.003 8.36349   5
   2   9   0 119.428 9.49095   5
   2   9   0 109.021 10.1749   4
   3  -9   0 1564.56 55.0496   4
  -3  -9   0 1629.09 49.3098   5
   3   9   0 1628.51 50.5344   3
  -3   9   0 1478.17 50.6061   5
   3   9   0 1604.54 53.6205   5
   4  -9   0 54.5644 4.29064   5
  -4  -9   0 46.1023 7.29745   5
   4  -9   0 37.1662 8.13348   4
  -4  -9   0 57.9747 7.26083   3
   4   9   0 62.4100 6.82645   3
   4   9   0 50.9347 8.21168   5
  -4   9   0 68.9141 8.93906   2
   5  -9   0 2105.61 74.0828   4
   5   9   0 2191.58 71.6037   3
  -5   9   0 1986.53 72.5352   2
   0 -10   0 1030.54 34.9489   2
   0  10   0 1025.79 35.3115   5
   0  10   0 1007.89 36.3582   2
   0  10   0 1055.87 37.8320   4
   0  10   0 1001.30 33.8797   5
  -1 -10   0 1118.83 37.8294   2
   1 -10   0 1169.44 41.8179   4
   1 -10   0 1101.93 38.1382   2
   1  10   0 1127.51 38.0526   5
   1  10   0 1148.36 37.7043   3
  -1  10   0 1104.16 39.6662   4
  -1  10   0 1106.86 36.3114   5
   1  10   0 1110.41 39.1625   2
  -1  10   0 1133.09 37.8794   5
   1  10   0 1075.86 38.5624   5
   1  10   0 1130.53 41.5238   4
  -1  10   0 1168.51 40.0784   2
  -2 -10   0 6.38579 3.03749   2
   2 -10   0 2.97368 3.31620   4
  -2 -10   0 7.25289 1.74257   5
  -2  10   0 5.63851 2.67270   5
   2  10   0 6.08161 3.82065   5
   2  10   0 6.00275 2.63998   3
   2  10   0 13.7784 4.00780   2
  -2  10   0 -0.0222 2.79828   2
  -2  10   0 6.59127 3.11799   5
   2  10   0 8.65277 3.78995   5
  -3 -10   0 61.4325 7.58130   2
  -3 -10   0 73.5352 5.96965   5
   3 -10   0 73.0036 9.47650   4
  -3  10   0 61.0648 7.75436   2
   3  10   0 58.6990 6.47481   3
   3  10   0 69.3406 7.93369   5
  -4 -10   0 395.661 18.9909   5
   4 -10   0 408.044 23.4243   4
  -4  10   0 414.885 22.8993   2
   4  10   0 424.116 22.6990   5
   4  10   0 400.047 18.8708   3
   5 -10   0 47.4109 10.3294   4
   5  10   0 48.2068 9.04222   5
   5  10   0 62.4029 7.80298   3
  -5  10   0 44.1340 9.20799   2
   0 -11   0 6.07476 3.05227   2
   0  11   0 2.51297 2.30700   5
   0  11   0 1.97495 2.67562   2
   0  11   0 2.55286 2.67120   5
   1 -11   0 99.7763 10.4719   4
   1 -11   0 98.1847 8.47157   2
  -1  11   0 114.998 9.01618   5
  -1  11   0 112.416 8.10384   5
   1  11   0 117.499 9.12067   5
   1  11   0 93.5180 9.06987   5
   1  11   0 110.155 9.53510   2
   1  11   0 114.514 8.70817   3
  -1  11   0 98.8905 9.02188   2
  -2 -11   0 218.393 13.2028   2
   2  11   0 182.703 13.5007   5
   2  11   0 216.889 12.0168   3
  -2  11   0 228.764 12.4909   5
   2  11   0 247.166 14.2898   2
  -2  11   0 222.907 16.5747   2
   2  11   0 225.879 14.1120   5
  -2  11   0 225.780 13.1077   5
   3 -11   0 262.067 17.9422   4
  -3 -11   0 188.576 11.1202   5
  -3  11   0 240.101 15.6154   5
   3  11   0 217.447 15.4299   5
  -3  11   0 211.346 15.4440   2
   3  11   0 249.250 13.3950   3
   4 -11   0 329.739 21.2225   4
   4  11   0 339.539 20.0308   5
   4  11   0 307.706 16.5308   3
  -4  11   0 332.539 20.2996   2
   0 -12   0 335.472 16.7630   2
   0  12   0 339.901 17.5240   5
   0  12   0 349.070 16.6603   5
   0  12   0 325.752 18.1573   2
  -1 -12   0 746.027 29.2815   2
   1  12   0 746.018 30.8395   5
   1  12   0 810.031 30.6050   5
  -1  12   0 797.176 28.9865   5
   1  12   0 790.103 31.7230   2
  -1  12   0 798.819 32.4697   2
   1  12   0 789.896 29.7525   3
  -2 -12   0 174.369 11.8400   2
   2 -12   0 188.837 15.1240   4
   2  12   0 174.863 11.2512   3
  -2  12   0 188.226 11.6053   5
  -2  12   0 202.907 14.5205   2
  -2  12   0 156.753 11.6459   5
   2  12   0 190.660 13.2431   2
   3 -12   0 893.148 40.2643   4
   3  12   0 976.050 38.6349   5
   3  12   0 981.337 34.7228   3
  -3  12   0 938.290 39.1586   2
  -3  12   0 946.085 35.5524   5
   4 -12   0 12.0328 5.41547   4
   4  12   0 7.64382 5.38108   5
   4  12   0 16.3862 4.38013   3
  -4  12   0 9.30163 4.63478   5
   0  13   0 -0.3575 3.31071   5
   0  13   0 4.29952 3.72472   2
   0  13   0 2.14000 2.69916   5
   1 -13   0 291.061 19.3458   4
   1  13   0 288.254 16.8441   5
  -1  13   0 335.466 16.6482   5
  -1  13   0 356.816 19.5250   2
  -1  13   0 289.195 16.7803   5
   1  13   0 335.402 17.0652   3
   1  13   0 333.468 18.6804   2
   2 -13   0 28.1156 7.68647   4
   2  13   0 31.7241 6.55032   5
   2  13   0 40.6336 7.33126   2
  -2  13   0 47.7221 8.28885   2
   2  13   0 44.7884 6.06733   3
   3 -13   0 98.1611 12.2031   4
   3  13   0 80.4235 10.0619   5
  -3  13   0 75.6555 8.71568   5
  -3  13   0 65.9465 9.72834   2
   3  13   0 74.1637 7.95821   3
   0  14   0 752.962 31.6541   3
   0  14   0 824.016 34.4180   2
   1 -14   0 35.8605 8.31333   4
   1  14   0 28.5235 7.66296   2
  -1  14   0 28.3257 7.33676   2
   1  14   0 30.1577 5.99661   5
   1  14   0 31.0962 6.01471   3
   2 -14   0 1051.28 45.2245   4
   2  14   0 1078.93 41.7014   2
   2  14   0 1099.18 42.1790   5
  -2  14   0 1074.48 39.5098   5
  -2  14   0 1090.05 43.7035   2
   2  14   0 1073.44 38.8780   3
   3 -14   0 21.5793 7.78491   4
   3  14   0 14.8912 5.71590   5
  -3  14   0 11.7619 6.39539   2
  -3  14   0 20.5430 5.35079   5
   3  14   0 21.3022 5.22960   3
   0  15   0 5.76694 4.77023   2
   0  15   0 -1.9950 3.29035   5
   0  15   0 -1.4814 2.06198   3
   1  15   0 3.05910 3.75345   3
   1  15   0 7.37322 4.46910   5
  -1  15   0 0.03538 4.67821   2
  -1  15   0 10.7270 4.54452   5
   1  15   0 9.78177 5.28083   2
   2 -15   0 24.0712 7.60780   4
   2  15   0 21.9098 6.65939   5
  -2  15   0 29.2102 6.26259   5
   2  15   0 22.7097 6.43853   2
  -2  15   0 14.6508 6.75769   2
   2  15   0 24.8837 5.38770   3
   0  16   0 103.962 11.0409   5
   0  16   0 94.6129 11.6792   2
   0  16   0 79.4171 10.1815   3
   1  16   0 592.325 28.0390   5
  -1  16   0 543.247 29.1712   2
  -1  16   0 535.244 26.1321   5
  -6   0   1 1.85571 2.83436   2
   6   0  -1 -2.9990 2.35152   4
   6   0  -1 3.82768 3.27321   5
   5   0  -1 655.848 29.4754   4
   5   0  -1 724.954 29.3444   5
   4   0  -1 -1.5557 1.70708   4
  -4   0   1 -2.5852 2.62972   5
   4   0  -1 -3.0449 2.27342   5
  -3   0   1 521.296 20.8781   5
   3   0  -1 536.805 20.7211   5
   3   0  -1 533.575 20.1773   3
   3   0  -1 572.385 21.5123   4
  -3   0   1 568.623 20.9068   3
   2   0  -1 0.58867 1.21280   4
   2   0  -1 1.78357 1.48756   5
  -2   0   1 0.88148 0.90824   3
  -1   0   1 37.3390 2.67598   4
  -1   0   1 41.7132 2.54091   3
  -1   0   1 38.4768 2.63485   5
   1   0  -1 42.5978 2.91895   4
   1   0  -1 41.5078 2.72257   5
   1   0   1 738.003 22.9528   5
   1   0   1 786.237 23.6781   3
  -1   0  -1 770.836 23.2631   5
  -1   0  -1 818.687 23.8402   3
   2   0   1 3.14785 1.65884   3
   2   0   1 2.45886 1.70217   4
   2   0   1 -0.6922 1.01337   5
   3   0   1 1858.29 57.2969   5
   3   0   1 1895.96 58.2862   4
   3   0   1 1994.95 58.4454   3
  -3   0  -1 1952.75 58.6339   5
  -3   0  -1 1813.85 58.3810   3
  -4   0  -1 2.39676 2.96591   3
   4   0   1 -0.8687 2.62416   5
   4   0   1 -1.4237 2.67744   4
   4   0   1 -0.7260 1.64384   3
   5   0   1 1961.43 67.2547   4
   5   0   1 2061.35 66.8759   3
   5   0   1 2112.47 66.0462   5
   6   0   1 2.81475 4.37262   5
   6  -1  -1 191.849 15.6823   4
   6  -1  -1 230.651 16.0596   5
  -6   1   1 248.335 17.0969   2
   6   1  -1 210.997 16.1564   5
   6   1  -1 217.320 19.1216   4
   5  -1  -1 172.757 12.1311   5
   5  -1  -1 146.498 12.1170   4
   5   1  -1 179.715 13.7214   4
   5   1  -1 161.808 12.7510   5
   4  -1  -1 373.380 18.1040   4
  -4  -1   1 338.228 17.3288   5
   4  -1  -1 352.249 16.7662   5
  -4  -1   1 384.712 17.4875   3
   4   1  -1 364.453 16.4364   3
   4   1  -1 378.720 18.0678   4
   4   1  -1 326.859 16.8579   5
  -4   1   1 328.471 16.9419   3
  -4   1   1 349.313 17.6127   5
   3  -1  -1 22.1624 3.89496   5
   3  -1  -1 20.3357 3.96957   4
  -3  -1   1 15.1708 3.54035   5
  -3  -1   1 20.1098 3.72093   3
  -3   1   1 21.6400 3.84488   5
   3   1  -1 15.9557 3.66968   4
   3   1  -1 11.1793 3.12597   5
  -3   1   1 17.2823 3.11625   3
   3   1  -1 20.2580 3.48956   3
  -2  -1   1 4706.62 162.479   1
   2  -1  -1 5031.91 160.749   1
  -2   1   1 5732.74 166.377   1
   2   1  -1 5115.67 162.440   1
  -1  -1   1 414.053 13.7410   5
   1  -1  -1 438.586 14.1512   4
   1  -1  -1 463.943 14.1093   5
  -1  -1   1 430.434 13.1618   3
  -1   1   1 485.781 14.1817   5
  -1   1   1 427.486 14.0974   4
   1   1  -1 425.482 13.0693   3
   1   1  -1 414.549 13.8001   5
  -1   1   1 406.156 13.6678   2
   0  -1  -1 71.0960 3.10054   5
   0  -1   1 69.4772 2.55750   4
   0  -1  -1 70.2514 3.21512   2
   0  -1   1 70.2207 2.51254   3
   0  -1  -1 69.0538 3.13139   4
   0  -1  -1 69.9959 3.21455   5
   0   1   1 65.6553 3.10778   3
   0   1   1 63.4359 3.00008   4
   0   1  -1 71.9607 2.56886   4
   0   1  -1 74.6575 2.56100   3
   0   1   1 70.1186 3.19201   5
   0   1   1 68.7778 3.09813   5
   0   1   1 72.9333 3.27909   2
  -1  -1  -1 1648.55 47.0267   3
   2  -1   1 421.265 15.3242   5
  -2  -1  -1 422.310 16.3398   5
   2  -1   1 443.855 16.3903   3
   2  -1   1 488.075 16.4894   4
   2   1   1 446.650 16.3417   3
   2   1   1 409.752 15.8818   5
  -2   1  -1 411.476 16.2913   3
   3  -1   1 2064.86 61.6479   3
  -3  -1  -1 2050.91 61.9759   3
   3  -1   1 2057.18 61.5784   4
  -3  -1  -1 2012.25 61.9067   5
   3  -1   1 2004.78 60.1616   5
   3   1   1 1887.15 60.6392   5
   3   1   1 2103.77 62.1477   4
  -3   1  -1 2041.32 61.4950   5
  -3   1  -1 1988.74 61.9909   3
   3   1   1 2029.89 61.3351   3
  -4  -1  -1 905.227 33.4045   3
   4  -1   1 813.203 31.9122   3
   4  -1   1 872.104 32.6908   4
   4  -1   1 807.539 30.6670   5
   4   1   1 884.339 32.3228   3
   4   1   1 889.069 32.0537   5
   4   1   1 915.581 33.2802   4
  -4   1  -1 886.710 33.6856   3
   5  -1   1 4.56508 3.24508   4
   5  -1   1 4.99615 3.84936   3
   5   1   1 -1.2607 3.72294   5
   5   1   1 0.02478 3.67476   4
   5   1   1 1.78351 3.70656   3
   6  -1   1 0.36456 4.37862   5
   6  -1   1 4.40982 4.24673   4
   6   1   1 1.74892 3.77142   3
   6   1   1 0.11569 4.33110   5
   6  -2  -1 911.843 44.0180   4
   6  -2  -1 917.836 36.8392   5
   6   2  -1 926.631 38.0030   5
  -6   2   1 907.840 38.1883   2
   5  -2  -1 858.512 33.3229   5
   5  -2  -1 795.522 34.0061   4
   5   2  -1 828.649 32.1836   3
   5   2  -1 828.962 34.6413   4
  -5   2   1 889.845 34.1593   2
   5   2  -1 875.156 34.3564   5
  -4  -2   1 484.920 21.8344   5
   4  -2  -1 510.315 21.3141   5
   4  -2  -1 503.001 22.4141   4
  -4  -2   1 503.063 21.3077   3
  -4   2   1 491.237 21.3340   2
  -4   2   1 512.695 22.2617   3
   4   2  -1 490.966 21.7882   5
   4   2  -1 531.552 20.9185   3
   4   2  -1 497.123 22.5274   4
  -3  -2   1 530.926 21.2587   5
   3  -2  -1 562.720 20.8832   5
   3  -2  -1 574.094 21.7813   4
  -3  -2   1 563.938 20.7603   3
  -3   2   1 545.353 21.4166   3
  -3   2   1 573.048 21.8670   4
   3   2  -1 528.414 21.5095   4
  -3   2   1 548.750 20.9437   2
   3   2  -1 557.335 20.2752   3
   3   2  -1 511.703 20.9791   5
  -3   2   1 542.179 21.1639   5
  -2  -2   1 13.9749 2.39159   3
   2  -2  -1 14.8953 2.46404   4
   2  -2  -1 11.8093 2.48405   5
  -2   2   1 14.1039 2.72261   2
  -2   2   1 9.50537 2.27841   5
   2   2  -1 15.6233 2.20212   3
  -2   2   1 13.1737 2.36997   3
  -2   2   1 13.8803 2.36247   4
   2   2  -1 12.0798 2.61205   5
   0  -2   1 2266.22 62.6200   1
   0  -2  -1 2309.74 72.5116   1
   0   2   1 2093.73 71.7316   1
   0   2  -1 2258.88 62.9011   1
   1  -2   1 2055.41 65.9023   1
  -1  -2  -1 1975.76 73.7875   1
  -1   2  -1 2067.90 66.8754   1
   1   2   1 2048.28 73.6068   1
   3  -2   1 174.719 9.31515   5
  -3  -2  -1 170.911 10.3343   3
   3  -2   1 171.154 10.1295   4
  -3  -2  -1 171.202 10.5454   5
   3  -2   1 166.831 9.93060   3
  -3   2  -1 175.948 10.6305   3
   3   2   1 171.771 10.0419   3
   3   2   1 174.685 10.3235   5
  -3   2  -1 182.160 10.1663   5
   4  -2   1 784.150 30.9815   3
   4  -2   1 823.826 29.7682   5
   4  -2   1 917.935 32.3291   4
  -4  -2  -1 813.766 31.7348   3
   4   2   1 821.503 31.9995   4
   4   2   1 814.785 30.8890   3
   4   2   1 821.802 31.0834   5
   5  -2   1 144.903 12.1925   4
   5  -2   1 137.229 10.9535   5
   5   2   1 142.851 12.4240   4
   5   2   1 130.639 11.6890   5
   5   2   1 152.925 11.3615   3
   6  -2   1 434.500 22.0383   5
  -6   2  -1 408.429 23.8874   2
   6   2   1 452.471 23.0923   5
   6   2   1 394.328 22.1258   3
   6  -3  -1 327.662 19.4474   5
   6   3  -1 347.687 23.1359   5
  -6   3   1 334.637 20.0362   2
   6   3  -1 266.359 21.8436   4
   5  -3  -1 183.436 14.0737   4
   5   3  -1 174.110 13.2977   4
   5   3  -1 184.485 11.8551   3
  -5   3   1 175.187 13.2883   2
   5   3  -1 176.074 12.9658   5
  -4  -3   1 1304.37 42.6125   3
   4  -3  -1 1292.07 44.0030   4
   4  -3  -1 1215.14 41.8226   5
  -4  -3   1 1255.58 43.3757   5
   4   3  -1 1288.71 43.5294   5
   4   3  -1 1276.85 44.2256   4
  -4   3   1 1155.11 43.2817   3
  -4   3   1 1232.97 42.7639   2
   4   3  -1 1256.79 41.2622   3
  -3  -3   1 51.1490 5.60068   5
  -3  -3   1 53.2592 5.11500   3
   3  -3  -1 55.5506 5.28249   5
   3  -3  -1 63.0856 6.26759   4
  -3   3   1 43.3727 5.00054   4
  -3   3   1 51.6651 5.12471   5
   3   3  -1 58.0720 4.98385   3
  -3   3   1 51.5933 5.46080   2
  -3   3   1 61.7569 6.01412   3
   3   3  -1 51.5338 5.33094   5
   2  -3  -1 765.075 24.8344   4
  -2  -3   1 696.614 22.7115   3
  -2  -3   1 698.900 23.3364   2
   2  -3  -1 710.598 23.5649   5
  -2  -3   1 767.240 25.4863   5
   2   3  -1 700.654 22.4666   3
  -2   3   1 702.289 23.5960   5
  -2   3   1 715.891 24.0206   2
   2   3  -1 694.702 23.9768   5
  -2   3   1 716.858 24.2746   3
  -2   3   1 655.582 23.8636   4
  -1   3   1 6925.74 201.543   1
   0  -3  -1 181.405 7.52556   5
   0  -3  -1 185.807 6.90805   5
   0  -3  -1 195.111 8.21635   4
   0  -3   1 189.821 6.69045   2
   0  -3   1 178.989 7.47598   4
   0  -3  -1 179.725 7.63782   2
   0   3   1 175.604 7.88680   4
   0   3   1 186.952 7.88498   2
   0   3  -1 196.143 7.64746   4
   0   3   1 175.544 7.55439   5
   0   3   1 187.729 7.29342   5
   0   3  -1 176.995 6.67847   2
   1  -3   1 168.036 5.20145   5
   1  -3   1 173.347 7.56662   4
  -1  -3  -1 170.379 7.66671   3
  -1  -3  -1 153.231 7.50569   5
  -1  -3  -1 166.702 7.95472   2
  -1   3  -1 171.396 7.62125   3
  -1   3  -1 172.712 7.50276   2
  -1   3  -1 172.490 6.45624   5
   1   3   1 181.224 8.17386   2
  -1   3  -1 163.518 7.26627   4
   1   3   1 179.284 8.00906   5
   1   3   1 171.860 7.66040   3
   2  -3   1 10.0664 2.43972   4
   2  -3   1 5.32572 1.56352   5
   2  -3   1 3.38199 1.90550   3
  -2  -3  -1 7.64471 2.48424   5
  -2  -3  -1 8.71592 2.51342   2
  -2   3  -1 5.26736 1.96917   5
  -2   3  -1 0.06385 1.67781   3
   2   3   1 5.37229 1.77262   3
  -2   3  -1 4.35446 1.90878   4
   2   3   1 4.96940 2.41832   5
  -3  -3  -1 3101.41 89.0230   5
   3  -3   1 3000.78 88.0978   4
  -3  -3  -1 2992.37 88.2267   3
   3  -3   1 3216.75 88.8164   3
   3  -3   1 2990.86 87.7244   5
  -3  -3  -1 2917.27 88.8728   2
  -3   3  -1 2791.86 86.9585   5
   3   3   1 3083.58 88.6146   5
  -3   3  -1 2942.81 88.9070   3
   3   3   1 3055.64 87.8133   3
  -3   3  -1 3001.57 88.2761   4
   4  -3   1 486.608 19.8783   5
  -4  -3  -1 476.559 22.2196   2
   4  -3   1 465.278 21.4241   4
  -4  -3  -1 488.909 21.9185   3
   4   3   1 480.012 22.1202   4
   4   3   1 473.181 20.9929   3
   4   3   1 479.669 21.6794   5
   5  -3   1 1101.58 41.6285   4
   5  -3   1 1063.63 38.2678   5
  -5   3  -1 1056.83 41.1799   2
   5   3   1 1098.61 40.7778   5
   5   3   1 1047.42 39.7495   3
   5   3   1 1075.81 41.6433   4
   6  -3   1 -0.3697 5.52410   5
   6  -3   1 4.38085 4.37814   4
   6   3   1 5.16947 4.42698   3
   6   3   1 5.55382 3.80491   4
  -6   3  -1 2.61605 5.11467   2
   6   3   1 7.97790 4.20438   5
   6  -4  -1 375.259 21.3648   5
   6  -4  -1 444.451 24.7983   4
   6   4  -1 403.577 23.3322   5
   6   4  -1 374.813 23.1883   4
   5  -4  -1 576.145 25.1043   5
   5  -4  -1 564.314 27.1325   4
   5   4  -1 525.377 26.2836   4
   5   4  -1 555.015 23.9964   3
  -5   4   1 591.112 26.6910   2
   5   4  -1 603.502 26.9772   5
   4  -4  -1 43.1372 6.45157   5
   4  -4  -1 35.7860 6.49843   4
  -4  -4   1 39.3921 4.93069   3
  -4  -4   1 42.9885 6.35153   2
  -4  -4   1 41.9863 6.64219   5
   4   4  -1 42.6159 4.90711   3
  -4   4   1 31.4400 5.35381   2
   4   4  -1 40.5245 6.56743   5
   4   4  -1 36.6936 6.57332   4
   3  -4  -1 6.53244 2.39691   4
  -3  -4   1 5.80653 2.45408   2
  -3  -4   1 2.70513 1.81000   3
   3  -4  -1 6.61107 2.79588   5
  -3  -4   1 5.25204 2.42140   5
  -3   4   1 7.89188 2.89621   2
  -3   4   1 8.74310 2.90786   3
  -3   4   1 5.11687 2.44186   5
   3   4  -1 4.55299 2.55849   5
  -3   4   1 1.80631 2.29781   4
   3   4  -1 0.94973 1.56742   3
   2  -4  -1 428.905 17.0971   4
  -2  -4   1 420.390 15.6009   2
   2  -4  -1 422.247 15.6868   5
  -2  -4   1 400.126 14.6121   3
  -2  -4   1 432.078 17.0788   5
   2   4  -1 394.089 14.4176   3
  -2   4   1 386.981 16.0362   4
  -2   4   1 432.973 16.5866   3
   2   4  -1 397.543 16.0090   5
  -2   4   1 403.748 16.3272   2
  -2   4   1 418.483 15.7818   5
  -1  -4   1 16.9060 2.06858   2
   1  -4  -1 17.1903 2.60798   4
   1  -4  -1 16.8849 2.56148   5
   1  -4  -1 14.1842 2.19467   2
  -1  -4   1 15.1264 1.55331   5
  -1   4   1 14.0784 2.61098   4
   1   4  -1 14.8077 2.02880   2
  -1   4   1 18.7339 2.61691   5
  -1   4   1 14.9282 2.66689   2
   1   4  -1 16.4032 2.15290   5
   1   4  -1 16.8377 1.76736   3
   0  -4  -1 198.615 9.14343   4
   0  -4  -1 185.942 8.36521   2
   0  -4  -1 194.087 8.09550   5
   0  -4   1 193.869 8.63544   4
   0  -4   1 201.405 7.57152   2
   0  -4  -1 183.785 7.24173   5
   0   4  -1 180.037 8.28798   4
   0   4   1 197.611 8.55973   5
   0   4   1 190.049 8.64739   2
   0   4  -1 191.479 7.67323   2
   0   4   1 180.124 7.81904   5
   0   4   1 202.798 9.10843   4
   1  -4   1 0.20147 0.86802   4
  -1  -4  -1 1.84476 1.33499   5
  -1  -4  -1 0.69959 0.96745   2
  -1  -4  -1 1.20521 0.90833   3
  -1   4  -1 -0.3483 0.98170   3
  -1   4  -1 4.96262 1.44441   2
  -1   4  -1 -0.1896 0.68169   5
   1   4   1 0.01385 1.19118   5
   1   4   1 1.12473 0.95732   3
  -1   4  -1 1.47831 1.17072   4
   1   4   1 -0.0432 0.80695   2
  -2  -4  -1 92.4927 6.32392   3
   2  -4   1 97.4139 5.19266   5
   2  -4   1 116.318 7.00641   4
  -2  -4  -1 97.9963 6.89832   2
  -2  -4  -1 100.321 6.99192   5
  -2   4  -1 96.8417 6.39754   4
   2   4   1 92.9105 6.38124   3
   2   4   1 92.9342 6.87151   5
  -2   4  -1 95.8894 6.46471   2
  -2   4  -1 96.4359 6.87011   3
   3  -4   1 1770.45 57.4957   4
   3  -4   1 1861.84 55.1140   5
  -3  -4  -1 1818.65 57.4550   3
  -3  -4  -1 1954.25 58.6457   5
  -3  -4  -1 1912.43 58.8884   2
  -3   4  -1 1830.37 56.6609   5
  -3   4  -1 1816.83 57.7230   2
  -3   4  -1 1820.95 57.5874   4
   3   4   1 1849.87 57.2018   3
  -3   4  -1 1861.48 58.7259   3
   3   4   1 1963.80 58.6875   5
  -4  -4  -1 157.180 11.1716   3
   4  -4   1 142.155 9.42522   5
  -4  -4  -1 139.304 11.3337   2
   4  -4   1 159.671 11.4543   4
  -4   4  -1 134.237 10.3937   2
   4   4   1 149.801 10.9442   5
   4   4   1 150.089 10.5491   3
   5  -4   1 389.825 18.3481   5
   5  -4   1 365.935 20.2609   4
   5   4   1 309.495 19.3344   5
   5   4   1 362.302 19.1046   3
   5   4   1 366.500 20.5900   4
  -5   4  -1 409.310 21.1571   2
   6  -4   1 100.770 11.5756   4
   6  -4   1 110.750 11.4651   5
   6   4   1 127.756 12.2253   5
   6   4   1 107.300 10.9179   3
  -6   4  -1 106.916 12.4834   2
   6   4   1 97.2509 11.7493   4
   6  -5  -1 488.034 27.2869   4
  -6   5   1 519.728 27.1473   2
   6   5  -1 455.641 26.0854   4
   6   5  -1 486.627 26.3160   5
   6   5  -1 513.340 23.8031   3
   5  -5  -1 104.326 10.7723   4
   5  -5  -1 98.5643 10.0720   5
   5   5  -1 141.199 12.5227   4
   5   5  -1 124.979 11.1600   5
  -5   5   1 143.064 11.8156   2
   5   5  -1 119.939 9.84953   3
  -4  -5   1 341.840 16.4836   3
  -4  -5   1 303.406 16.8631   5
  -4  -5   1 337.551 17.5981   2
   4  -5  -1 364.157 17.1101   5
   4  -5  -1 387.754 19.3044   4
   4   5  -1 353.360 18.0262   5
  -4   5   1 347.464 17.8439   2
   4   5  -1 352.308 15.9307   3
   3  -5  -1 279.049 14.5728   4
  -3  -5   1 293.395 12.9073   3
   3  -5  -1 279.166 13.1648   5
  -3  -5   1 267.299 13.4951   2
  -3  -5   1 284.591 13.6883   5
  -3   5   1 295.387 14.3947   2
   3   5  -1 278.925 12.3608   3
   3   5  -1 254.389 13.6867   5
  -3   5   1 274.029 13.4206   5
  -2  -5   1 3029.02 85.7625   2
   2  -5  -1 2990.57 85.5685   5
  -2  -5   1 3025.88 85.1867   5
  -2  -5   1 2954.49 84.3529   3
   2   5  -1 3062.89 84.3697   3
  -2   5   1 3001.63 85.8123   5
  -2   5   1 2968.07 86.8899   2
  -2   5   1 3042.64 87.0665   4
  -1  -5   1 3434.89 114.718   1
  -1   5   1 3504.48 116.726   1
   1   5  -1 3480.16 113.493   1
  -1   5   1 3251.92 111.536   1
   0   5   1 8509.53 253.516   1
  -1  -5  -1 355.426 14.2910   2
  -1  -5  -1 329.140 12.8073   5
   1  -5   1 344.888 13.9523   4
  -1   5  -1 333.315 13.2319   2
  -1   5  -1 343.510 14.7786   4
   1   5   1 317.012 13.4299   5
   1   5   1 354.598 15.6178   5
   1   5   1 333.764 14.0382   2
  -1   5  -1 337.089 11.8712   5
   1   5   1 340.996 13.4132   3
   2  -5   1 1337.56 41.8795   4
   2  -5   1 1302.01 37.7454   5
  -2  -5  -1 1326.46 41.4932   5
  -2  -5  -1 1352.73 41.3631   3
  -2  -5  -1 1269.57 42.0951   2
  -2   5  -1 1317.96 39.8285   5
  -2   5  -1 1388.61 41.8518   2
  -2   5  -1 1327.13 41.9973   3
  -2   5  -1 1303.39 41.1592   4
   2   5   1 1243.42 41.7020   5
   2   5   1 1291.48 40.9663   3
  -3  -5  -1 -2.2361 1.99733   2
  -3  -5  -1 4.93020 2.85141   5
  -3  -5  -1 2.44975 2.38364   3
   3  -5   1 0.17187 1.46356   5
   3  -5   1 1.92358 1.92019   4
  -3   5  -1 -1.7355 1.60900   5
  -3   5  -1 -0.0546 1.97092   4
   3   5   1 -2.1921 1.74862   5
  -3   5  -1 0.62391 1.99029   2
   3   5   1 0.87961 1.44159   3
  -3   5  -1 -1.5607 1.60301   3
  -4  -5  -1 966.759 38.0642   2
   4  -5   1 1068.28 38.2929   4
   4  -5   1 1024.90 34.2257   5
  -4  -5  -1 1032.28 37.2789   3
   4   5   1 986.832 36.2893   3
   5  -5   1 70.6365 8.12940   5
   5  -5   1 72.2487 9.75098   4
   5   5   1 78.3676 10.0854   4
  -5   5  -1 76.9068 9.07676   2
   5   5   1 66.8403 9.43506   5
   5   5   1 62.3224 8.04955   3
   6  -5   1 30.1643 7.21111   4
   6   5   1 29.4743 7.12691   4
   5  -6  -1 188.943 12.7600   5
   5  -6  -1 155.615 13.3141   4
  -5   6   1 147.585 13.2683   2
   5   6  -1 182.405 11.9176   3
   5   6  -1 167.038 13.7162   4
   5   6  -1 168.025 13.6558   5
  -4  -6   1 248.460 13.4851   3
  -4  -6   1 242.279 14.1919   5
   4  -6  -1 245.595 13.5231   5
   4  -6  -1 224.025 17.0887   4
   4   6  -1 236.338 12.5943   3
   4   6  -1 267.364 17.3810   5
  -4   6   1 238.195 17.0706   2
   3  -6  -1 357.313 17.9955   4
  -3  -6   1 387.365 15.8987   3
  -3  -6   1 371.309 16.8594   2
  -3  -6   1 386.753 16.5256   5
   3  -6  -1 366.001 16.1795   5
   3   6  -1 373.313 17.6411   5
  -3   6   1 380.648 17.7164   4
  -3   6   1 374.728 18.4737   5
  -3   6   1 420.714 18.7699   3
   3   6  -1 370.003 15.3284   3
  -3   6   1 379.631 17.6948   2
  -2  -6   1 20.6261 3.89058   2
   2  -6  -1 21.6264 3.37550   5
  -2  -6   1 16.2700 2.59139   3
   2  -6  -1 20.9072 3.83980   2
  -2  -6   1 21.4443 2.75561   5
   2  -6  -1 19.1828 4.04995   4
  -2   6   1 20.1776 3.59103   5
   2   6  -1 16.1727 3.41366   5
  -2   6   1 20.6764 3.91419   4
   2   6  -1 19.2496 2.68869   3
  -2   6   1 22.0564 3.93707   2
   1  -6  -1 1921.19 58.5670   4
   1  -6  -1 1830.75 56.2891   2
   1  -6  -1 1927.20 54.8741   5
  -1  -6   1 1921.04 55.1905   2
   1   6  -1 1941.08 54.5098   3
  -1   6   1 1917.04 55.2030   5
  -1   6   1 1863.14 57.1578   4
  -1   6   1 1914.61 59.6511   2
   1   6  -1 1846.12 54.8594   5
   1   6  -1 1893.87 58.1058   4
   1   6  -1 1946.09 55.7884   2
   0  -6  -1 3902.32 136.377   1
   0  -6   1 4173.45 125.660   1
   0   6   1 3914.00 136.281   1
   0   6  -1 4120.47 127.843   1
   1  -6   1 1497.41 46.5820   4
  -1  -6  -1 1521.65 46.2347   2
   1  -6   1 1396.02 44.7890   2
  -1  -6  -1 1479.75 44.0944   5
  -1   6  -1 1470.20 45.3291   2
   1   6   1 1533.02 46.5914   5
   1   6   1 1518.75 46.5796   2
   1   6   1 1530.32 47.9892   4
  -1   6  -1 1498.62 43.5948   5
   1   6   1 1525.05 45.9163   5
   1   6   1 1459.66 45.3275   3
  -1   6  -1 1511.75 45.7877   4
   2  -6   1 945.272 32.1812   4
  -2  -6  -1 876.326 31.6556   2
  -2  -6  -1 898.696 30.7121   5
  -2  -6  -1 897.808 30.6395   3
   2   6   1 980.364 31.1957   3
  -2   6  -1 895.108 31.2437   2
  -2   6  -1 920.893 31.1079   4
   2   6   1 919.066 31.8745   5
  -2   6  -1 881.747 29.2701   5
   2   6   1 947.867 31.9703   2
  -2   6  -1 934.286 31.7782   3
   3  -6   1 123.161 6.92006   5
   3  -6   1 123.564 9.28900   4
  -3  -6  -1 125.924 9.40336   5
  -3  -6  -1 105.595 9.21544   2
  -3  -6  -1 118.009 8.72331   3
   3   6   1 137.159 10.0703   5
  -3   6  -1 136.639 9.58933   4
  -3   6  -1 114.257 8.26986   5
   3   6   1 124.143 8.50865   3
  -3   6  -1 120.843 9.43402   3
  -3   6  -1 123.016 9.09779   2
   4  -6   1 5.64739 3.66990   4
  -4  -6  -1 9.00730 3.96074   3
   4   6   1 7.39580 2.99142   3
   4   6   1 5.19890 3.65416   5
  -4   6  -1 20.4729 5.36266   2
   5  -6   1 -2.0531 2.69711   5
   5  -6   1 3.77840 4.47426   4
   5   6   1 -0.7802 3.51925   5
   5   6   1 0.12108 3.06240   3
  -5   6  -1 -2.1151 3.34442   2
   5  -7  -1 718.752 28.3959   5
   5  -7  -1 647.772 31.6981   4
  -5   7   1 682.469 31.4083   2
   5   7  -1 682.093 27.2567   3
   5   7  -1 693.423 31.2129   5
   4  -7  -1 28.5927 6.46613   4
  -4  -7   1 39.6836 6.60818   5
   4  -7  -1 45.0531 6.20184   5
  -4  -7   1 45.4758 6.60254   2
  -4  -7   1 38.2731 5.62935   3
   4   7  -1 43.3614 7.24153   5
  -4   7   1 55.6907 8.15344   2
   4   7  -1 30.4284 4.75368   3
  -3  -7   1 5282.71 150.550   5
  -3  -7   1 5328.62 152.355   2
   3  -7  -1 5394.04 155.432   4
  -3  -7   1 5367.69 150.364   3
   3   7  -1 5439.29 153.866   5
   3   7  -1 5719.68 152.975   3
  -3   7   1 5267.97 153.719   4
  -3   7   1 5209.84 153.825   2
  -3   7   1 5592.67 152.911   5
  -3   7   1 5335.74 154.587   3
   2  -7  -1 53.3471 5.60685   2
  -2  -7   1 55.0664 5.16937   2
   2  -7  -1 56.1120 6.20235   4
  -2  -7   1 50.2983 3.89991   5
   2  -7  -1 52.5420 4.71036   5
   2   7  -1 59.6579 5.32704   2
   2   7  -1 50.0807 4.33518   3
  -2   7   1 42.0760 4.96727   5
  -2   7   1 49.5166 5.34774   4
   2   7  -1 51.1740 5.46037   5
  -2   7   1 59.2614 6.20617   2
  -1  -7   1 5853.66 185.842   1
   1   7  -1 5903.25 184.402   1
  -1   7   1 5686.41 181.810   1
  -1   7   1 5735.58 188.332   1
   0  -7  -1 992.086 34.0830   4
   0  -7   1 962.386 30.5531   2
   0  -7  -1 982.498 31.8429   2
   0   7  -1 989.175 31.5458   2
   0   7   1 942.622 30.8299   5
   0   7  -1 1008.20 32.9975   4
   0   7   1 933.021 31.8245   5
   0   7  -1 955.818 29.5694   5
   0   7   1 958.646 33.2948   4
   0   7  -1 953.167 28.6766   5
   0   7   1 931.758 34.9298   2
   1  -7   1 390.676 17.4101   4
   1  -7   1 431.419 16.3363   2
  -1  -7  -1 415.531 14.9402   5
  -1  -7  -1 403.862 16.8350   2
   1   7   1 404.665 17.3928   2
   1   7   1 403.635 17.1946   5
   1   7   1 414.215 16.7131   5
   1   7   1 409.792 16.3960   3
  -1   7  -1 390.947 16.6065   4
  -1   7  -1 381.219 16.1637   2
   1   7   1 383.565 18.0123   4
  -1   7  -1 400.352 14.8461   5
  -2  -7  -1 94.0429 7.04833   3
  -2  -7  -1 101.288 7.13156   5
   2  -7   1 95.2870 8.07073   4
  -2  -7  -1 100.689 7.91450   2
   2   7   1 87.8915 6.76770   3
   2   7   1 91.2901 7.38349   2
  -2   7  -1 92.3798 7.09440   4
  -2   7  -1 92.2984 7.53665   3
  -2   7  -1 94.1979 7.61043   2
  -2   7  -1 97.0154 6.48404   5
   2   7   1 100.198 7.96514   5
  -3  -7  -1 1995.54 62.3863   5
   3  -7   1 2005.02 55.4728   5
  -3  -7  -1 1959.55 63.3859   2
   3  -7   1 1964.78 63.4068   4
  -3  -7  -1 1978.86 61.7781   3
   3  -7   1 1971.91 55.3901   5
  -3   7  -1 1981.94 63.0080   2
  -3   7  -1 1931.65 62.2582   4
  -3   7  -1 1979.73 66.8180   3
   3   7   1 1997.34 61.5284   3
   3   7   1 2040.10 63.8468   5
  -3   7  -1 1997.78 60.7381   5
   4  -7   1 121.467 10.7496   4
   4  -7   1 126.810 7.94578   5
   4  -7   1 131.399 7.96694   5
  -4  -7  -1 113.991 9.49232   3
  -4   7  -1 129.242 11.5605   2
   4   7   1 122.903 10.6635   5
   4   7   1 123.400 9.81441   3
   5  -7   1 50.1096 8.14843   4
   5  -7   1 50.8576 7.29450   5
   5   7   1 40.5205 6.85896   3
  -5   7  -1 49.8721 8.48031   2
   5   7   1 65.3167 9.45093   5
   5  -8  -1 182.224 16.0778   4
   5  -8  -1 214.479 13.6159   5
   5   8  -1 182.674 15.0681   5
  -5   8   1 179.185 15.1753   2
   5   8  -1 192.243 12.2646   3
  -4  -8   1 63.3925 8.08686   2
   4  -8  -1 73.5274 9.88901   4
  -4  -8   1 80.3947 7.46993   3
   4  -8  -1 78.6504 7.44971   5
  -4  -8   1 69.5245 7.80307   5
   4   8  -1 92.9830 9.86124   5
  -4   8   1 59.1744 8.58990   2
   4   8  -1 72.0307 6.70453   3
  -3  -8   1 1.92987 2.70669   5
  -3  -8   1 -1.8708 2.31749   2
  -3  -8   1 -0.7011 2.02647   3
   3  -8  -1 -1.0462 3.26798   4
   3  -8  -1 -1.2159 2.42178   5
  -3   8   1 1.72340 2.62300   5
   3   8  -1 2.71328 3.16744   5
  -3   8   1 -0.2919 1.76241   2
   3   8  -1 -0.9223 1.41444   3
   2  -8  -1 25.1866 3.65745   5
   2  -8  -1 41.5055 5.46014   2
  -2  -8   1 29.2355 4.25900   2
   2  -8  -1 31.6755 6.00566   4
   2   8  -1 39.1670 4.03327   3
  -2   8   1 32.1743 5.28325   2
  -2   8   1 32.0646 4.60136   4
  -2   8   1 35.1423 4.67596   5
   2   8  -1 32.7173 4.91895   5
  -2   8   1 25.7894 3.90475   5
   2   8  -1 37.5420 4.70915   2
   1  -8  -1 223.477 13.3305   4
   1  -8  -1 215.154 11.4564   2
  -1  -8   1 260.105 11.2796   2
  -1   8   1 207.839 12.1031   2
  -1   8   1 222.924 11.5888   5
  -1   8   1 222.838 12.4378   4
   1   8  -1 232.214 10.8712   5
   1   8  -1 245.033 11.7785   2
   1   8  -1 221.624 12.8667   4
  -1   8   1 233.440 10.9502   5
   1   8  -1 218.325 10.2758   3
   0  -8  -1 243.892 13.6153   4
   0  -8  -1 253.786 12.1331   2
   0  -8   1 243.489 11.1576   2
   0   8   1 244.022 11.5557   5
   0   8  -1 240.600 9.79595   5
   0   8   1 237.203 12.1543   5
   0   8  -1 237.283 12.7769   4
   0   8   1 226.566 12.8397   4
   0   8  -1 238.184 10.6978   5
   0   8   1 231.461 12.4572   2
  -1  -8  -1 864.352 26.4327   5
   1  -8   1 808.825 28.4178   2
   1  -8   1 885.797 31.3200   4
  -1  -8  -1 799.315 29.1762   2
   1   8   1 831.054 31.6525   4
  -1   8  -1 869.763 29.8664   4
   1   8   1 828.522 30.0337   5
   1   8   1 776.217 28.6870   3
   1   8   1 829.957 30.2130   2
   1   8   1 840.932 29.3658   5
  -1   8  -1 825.447 29.2735   2
  -1   8  -1 845.032 27.4472   5
   2  -8   1 152.731 10.7999   4
  -2  -8  -1 148.443 10.1360   2
  -2  -8  -1 135.323 8.59152   5
   2   8   1 148.236 10.2776   5
   2   8   1 134.612 8.98637   3
  -2   8  -1 136.592 9.25423   4
  -2   8  -1 148.517 9.77608   3
  -2   8  -1 131.089 9.68014   2
   2   8   1 126.722 10.2086   5
   2   8   1 135.091 9.79729   2
  -2   8  -1 142.737 8.46268   5
  -3  -8  -1 94.7747 8.86203   2
  -3  -8  -1 105.534 10.3376   5
  -3  -8  -1 83.9756 7.77008   3
   3  -8   1 94.5396 9.01705   4
   3   8   1 95.0550 7.98420   3
   3   8   1 74.3005 8.46160   5
  -3   8  -1 89.0856 8.72438   2
  -4  -8  -1 299.928 17.3441   3
   4  -8   1 329.383 19.5518   4
   4   8   1 370.064 17.8929   3
  -4   8  -1 354.391 19.6766   2
   4   8   1 326.753 19.1418   5
   5  -8   1 2.64998 5.07286   5
   5  -8   1 9.02203 3.10895   5
   5  -8   1 10.9424 5.19919   4
  -5   8  -1 17.7836 5.76948   2
   5   8   1 2.65615 3.66044   3
   5   8   1 12.2451 5.20720   5
   5  -9  -1 13.7779 4.89917   5
   5  -9  -1 14.7679 7.88109   4
   5   9  -1 20.6082 4.48020   3
   4  -9  -1 0.02280 3.15139   4
  -4  -9   1 -5.4716 3.24342   3
  -4  -9   1 -4.0783 3.43899   2
   4   9  -1 0.23956 2.04121   3
   4   9  -1 4.44158 3.73401   5
  -4   9   1 2.50977 3.17757   2
  -3  -9   1 62.8485 5.57427   5
  -3  -9   1 58.5321 6.72931   2
   3  -9  -1 54.1915 5.44505   5
   3   9  -1 57.2936 5.51140   3
  -3   9   1 72.2973 9.23032   2
   3   9  -1 65.7525 7.88005   5
   2  -9  -1 5073.02 134.451   5
  -2  -9   1 4900.85 138.639   2
   2  -9  -1 4763.15 143.254   4
   2  -9  -1 4699.33 140.227   2
  -2   9   1 5167.58 142.397   2
   2   9  -1 5024.30 140.060   5
   2   9  -1 5026.06 137.280   3
   2   9  -1 4769.06 143.523   4
   2   9  -1 5091.17 139.556   2
  -2   9   1 4649.21 140.776   4
  -2   9   1 4944.53 138.686   5
  -2   9   1 4878.48 139.308   5
  -1  -9   1 61.5747 5.50747   2
   1  -9  -1 56.3833 6.80661   4
   1  -9  -1 62.5320 6.31120   2
   1   9  -1 57.9466 5.50107   5
  -1   9   1 61.4513 5.71678   5
  -1   9   1 47.9421 5.82317   5
   1   9  -1 61.6870 6.86807   4
   1   9  -1 58.3597 5.17519   3
   1   9  -1 63.6730 6.14448   2
  -1   9   1 62.6819 6.48177   2
   0  -9   1 1717.95 52.8198   2
   0  -9  -1 1717.09 54.0267   2
   0   9  -1 1766.24 56.0105   4
   0   9   1 1775.59 54.8553   5
   0   9   1 1709.64 53.3567   5
   0   9   1 1742.45 55.7243   2
   0   9  -1 1728.90 51.2787   5
   0   9  -1 1849.04 54.9067   5
   0   9   1 1647.46 56.0532   4
   0   9  -1 1758.47 54.4630   2
  -1  -9  -1 38.4487 5.35103   2
  -1  -9  -1 37.6493 3.54557   5
   1  -9   1 36.7480 5.88980   4
   1  -9   1 34.3599 4.73459   2
   1   9   1 34.1438 5.05682   5
  -1   9  -1 38.9350 4.51627   5
  -1   9  -1 44.5190 4.55881   5
   1   9   1 37.5064 5.62501   4
  -1   9  -1 38.2545 5.43610   4
  -1   9  -1 41.1027 5.49110   2
   1   9   1 37.5411 4.94791   3
   1   9   1 29.8731 5.40176   5
   1   9   1 31.2170 5.29730   2
   2  -9   1 5642.84 162.043   4
  -2  -9  -1 5734.69 160.430   2
  -2  -9  -1 5869.80 156.460   5
   2   9   1 5484.38 160.279   2
   2   9   1 5322.77 160.892   5
  -2   9  -1 5596.70 159.798   4
  -2   9  -1 5770.60 160.491   2
  -2   9  -1 5704.55 157.264   5
  -2   9  -1 5799.92 160.221   3
   2   9   1 5430.83 167.493   4
  -3  -9  -1 242.532 15.0953   5
  -3  -9  -1 201.398 13.4587   2
   3  -9   1 212.636 14.8406   4
   3   9   1 226.559 12.6319   3
  -3   9  -1 192.303 11.8528   5
   4  -9   1 167.769 14.4907   4
  -4   9  -1 184.926 13.8043   2
   4   9   1 173.177 12.0638   3
   4   9   1 188.138 14.3002   5
   5  -9   1 25.1692 7.77574   4
   5   9   1 19.3705 5.69815   3
  -5   9  -1 19.9533 6.77640   2
   5   9   1 7.07010 5.16461   5
   5  10  -1 488.792 21.3545   3
  -5  10   1 463.561 26.1239   2
   5  10  -1 455.408 25.6348   5
   4 -10  -1 71.7755 5.73760   5
   4 -10  -1 62.0213 9.09825   4
  -4 -10   1 69.0633 7.62217   5
   4  10  -1 64.4470 6.39040   3
  -4  10   1 63.7538 9.55834   2
   4  10  -1 76.1708 9.52450   5
  -3 -10   1 155.152 10.1135   5
   3 -10  -1 143.676 12.5124   4
  -3 -10   1 132.901 10.3122   2
  -3  10   1 155.228 12.4390   5
   3  10  -1 146.293 9.18290   3
  -3  10   1 153.292 12.5323   2
   2 -10  -1 276.259 17.0415   4
  -2 -10   1 283.138 13.9032   2
  -2  10   1 277.223 14.1019   5
   2  10  -1 290.819 15.0563   5
   2  10  -1 260.714 14.1627   2
  -2  10   1 271.210 15.7923   2
  -2  10   1 273.105 16.3133   5
   1 -10  -1 480.485 20.5980   2
   1 -10  -1 450.826 22.5728   4
  -1 -10   1 472.446 19.0372   2
  -1  10   1 510.559 22.3417   2
   1  10  -1 519.105 23.1784   4
  -1  10   1 461.880 21.5561   4
   1  10  -1 475.259 19.8352   5
   1  10  -1 480.103 19.4112   5
  -1  10   1 448.877 20.1753   5
   1  10  -1 500.816 21.0817   3
   1  10  -1 462.499 20.2475   2
  -1  10   1 482.451 19.5008   5
   0 -10   1 8.26279 2.70860   2
   0 -10  -1 0.10014 1.62771   2
   0  10  -1 0.27806 1.67256   5
   0  10  -1 1.18929 1.64195   5
   0  10   1 -2.8287 1.62094   5
   0  10   1 -0.0601 1.64127   4
   0  10   1 -3.8984 2.18231   5
   0  10  -1 1.33725 2.23295   2
   0  10   1 0.33153 2.59579   2
   0  10  -1 -2.8286 2.51375   4
   1 -10   1 522.945 23.4861   4
  -1 -10  -1 505.354 21.2060   2
   1  10   1 483.911 23.3175   4
  -1  10  -1 519.126 18.7134   5
   1  10   1 492.008 22.2955   2
   1  10   1 485.210 21.1871   5
   1  10   1 522.209 22.4840   5
  -1  10  -1 511.163 21.8696   2
  -1  10  -1 491.109 21.7862   4
   1  10   1 485.860 20.8175   3
  -1  10  -1 480.089 19.5767   5
  -2 -10  -1 1835.22 53.8370   5
  -2 -10  -1 1860.88 59.0642   2
   2 -10   1 1833.65 61.1544   4
  -2  10  -1 1887.82 59.7221   2
  -2  10  -1 1790.55 56.1562   5
   2  10   1 1801.23 57.3451   3
  -2  10  -1 1820.45 61.7958   3
   2  10   1 1825.76 59.5015   2
   2  10   1 1890.70 59.7421   5
   2  10   1 1662.42 59.3900   5
   3 -10   1 131.174 12.0195   4
  -3 -10  -1 109.225 8.60172   5
   3  10   1 121.206 9.55646   3
  -3  10  -1 128.109 11.1174   2
  -3  10  -1 110.549 9.10966   5
   3  10   1 160.597 12.4290   5
   4 -10   1 349.440 21.3006   4
  -4  10  -1 365.074 20.7998   2
   4  10   1 379.328 21.4518   5
   4  10   1 340.417 18.1790   3
   4 -11  -1 1.66926 3.47359   4
  -4 -11   1 1.37181 3.26237   5
   4  11  -1 1.53411 3.96735   5
  -4  11   1 -4.7499 3.12590   5
   4  11  -1 -1.3129 2.21074   3
  -4  11   1 3.32419 4.40470   2
   3 -11  -1 3569.14 115.406   4
   3  11  -1 3777.66 107.185   3
  -3  11   1 3718.41 113.996   2
   3  11  -1 3904.82 112.842   5
  -3  11   1 3623.48 109.861   5
  -2 -11   1 442.920 19.2951   2
   2 -11  -1 468.370 24.3510   4
  -2  11   1 442.498 20.4162   5
   2  11  -1 456.492 20.9488   5
   2  11  -1 460.968 20.6205   2
   2  11  -1 434.476 21.1654   5
   2  11  -1 453.560 18.5073   3
  -2  11   1 459.945 20.0572   5
  -1 -11   1 1795.70 55.4456   2
   1 -11  -1 1909.51 62.2521   4
   1  11  -1 1794.99 55.3220   3
   1  11  -1 1861.00 57.8248   2
  -1  11   1 1774.35 59.4593   2
  -1  11   1 1767.85 57.5685   5
   1  11  -1 1710.01 56.4776   5
  -1  11   1 1704.08 55.7807   5
   1  11  -1 1749.34 55.8116   5
   0 -11   1 2.62516 2.26695   2
   0 -11  -1 3.00020 2.71111   2
   0  11  -1 2.70052 2.36578   5
   0  11  -1 3.75613 2.72146   4
   0  11   1 0.95079 2.68104   2
   0  11  -1 2.51816 2.86492   2
   0  11  -1 -0.8701 1.52003   5
   0  11   1 2.48140 3.23734   5
   0  11   1 -1.0465 2.11217   5
   1 -11   1 971.141 35.5808   2
   1 -11   1 1020.81 39.4145   4
  -1 -11  -1 1050.68 36.6278   2
   1  11   1 1055.58 37.1924   5
  -1  11  -1 1097.13 38.1253   2
   1  11   1 1011.18 37.8641   5
  -1  11  -1 1007.04 33.5306   5
   1  11   1 955.417 35.9041   3
   1  11   1 1025.34 38.2452   2
  -1  11  -1 1025.74 35.1150   5
  -2 -11  -1 58.4928 4.84225   5
  -2 -11  -1 41.3085 6.54430   2
   2 -11   1 42.3029 6.89813   4
  -2  11  -1 54.7143 5.87151   5
  -2  11  -1 36.6443 6.08555   5
   2  11   1 54.8776 7.71442   2
  -2  11  -1 45.8751 7.50869   2
   2  11   1 42.4875 6.45535   5
   2  11   1 52.7712 6.48152   3
   3 -11   1 262.228 17.6882   4
   3  11   1 263.806 16.6463   5
  -3  11  -1 251.214 16.7003   2
   3  11   1 276.136 15.1941   3
   4 -11   1 485.585 26.3145   4
   4  11   1 443.462 24.6308   5
  -4  11  -1 452.914 25.2631   2
   4  11   1 490.661 22.4050   3
   4 -12  -1 35.6577 9.00494   4
  -4  12   1 27.7022 6.21763   5
   4  12  -1 33.7418 5.29431   3
   4  12  -1 48.1295 8.57442   5
  -4  12   1 24.8195 7.77204   2
  -3 -12   1 373.698 18.9851   2
   3 -12  -1 397.516 23.4828   4
  -3  12   1 373.945 19.5567   5
   3  12  -1 394.052 21.1722   5
  -3  12   1 354.110 21.2335   2
   3  12  -1 385.204 17.1068   3
   2 -12  -1 75.1636 10.6632   4
  -2 -12   1 72.5201 7.45558   2
   2  12  -1 79.5755 6.94153   3
   2  12  -1 89.2264 9.06355   5
  -2  12   1 90.9934 10.3743   2
   2  12  -1 85.8140 8.63924   2
  -2  12   1 90.6688 8.69588   5
  -1 -12   1 6.76120 3.08239   2
   1 -12  -1 12.3472 5.42913   4
   1  12  -1 5.90583 3.51023   2
  -1  12   1 12.4497 4.36791   2
  -1  12   1 5.58846 3.23440   5
   1  12  -1 7.07534 3.08152   5
   1  12  -1 12.2357 3.53283   3
  -1  12   1 9.95527 4.03418   5
   1  12  -1 2.91481 4.21055   5
   0 -12   1 332.245 16.1662   2
   0  12  -1 359.031 16.0861   5
   0  12   1 319.994 18.6348   2
   0  12  -1 344.970 16.8668   5
   0  12  -1 343.251 18.1105   2
   0  12   1 358.030 17.6320   5
   0  12   1 336.533 18.1444   5
   1 -12   1 195.934 14.4599   4
  -1  12  -1 192.147 11.9835   5
   1  12   1 147.885 15.3397   5
   1  12   1 206.667 13.3685   5
   1  12   1 190.021 13.8543   2
  -1  12  -1 190.907 13.3871   2
   1  12   1 198.185 12.7226   3
  -1  12  -1 207.077 11.1915   5
   2 -12   1 291.382 18.3236   4
  -2  12  -1 285.796 14.3034   5
   2  12   1 270.499 15.2498   3
   2  12   1 261.912 16.5166   2
  -2  12  -1 287.640 17.4495   2
  -2  12  -1 261.750 14.5904   5
   2  12   1 283.043 17.1316   5
   3 -12   1 1.02281 3.36166   4
  -3 -12  -1 -1.2598 2.70811   5
   3  12   1 3.62227 3.30704   3
  -3  12  -1 -0.1663 3.57401   2
  -3  12  -1 3.56634 2.97561   5
   4 -12   1 12.1901 5.61944   4
   4  12   1 15.9660 4.82732   3
   4  12   1 7.47060 4.75598   5
   3 -13  -1 1.40778 4.62192   4
  -3  13   1 -6.3081 3.04598   5
   3  13  -1 0.04520 2.87773   3
   3  13  -1 -2.0624 3.29499   5
  -3  13   1 2.42553 4.48266   2
  -2 -13   1 690.323 29.9171   2
   2 -13  -1 646.549 32.9018   4
   2  13  -1 731.578 26.8753   3
   2  13  -1 744.490 29.7841   2
  -2  13   1 716.618 28.9601   5
   2  13  -1 705.736 29.7474   5
  -2  13   1 672.168 31.7207   2
  -1 -13   1 643.147 26.2814   2
   1 -13  -1 616.016 31.0059   4
  -1  13   1 681.221 27.6063   5
  -1  13   1 677.954 30.5676   2
   1  13  -1 705.312 27.6508   5
   1  13  -1 626.900 27.7005   5
   1  13  -1 682.585 26.5025   3
   1  13  -1 698.805 28.9807   2
   0  13  -1 1294.18 45.5670   2
   0  13  -1 1223.76 42.0289   5
   0  13   1 1223.59 43.8660   5
   0  13   1 1236.77 44.5668   3
   1 -13   1 153.958 13.7178   4
   1  13   1 162.034 12.0300   3
   1  13   1 151.529 13.8579   5
  -1  13  -1 155.467 10.7303   5
   1  13   1 187.840 14.1773   2
   2 -13   1 493.547 27.0355   4
   2  13   1 564.130 24.1252   3
  -2  13  -1 521.529 22.2510   5
   2  13   1 506.083 28.4146   2
  -2  13  -1 556.396 26.5844   2
   2  13   1 524.108 25.6210   5
   3 -13   1 20.5213 6.42678   4
   3  13   1 20.4293 5.00245   3
   3  13   1 21.9984 6.33162   5
  -3  13  -1 23.5321 6.03561   2
  -3  13  -1 41.3035 6.94795   5
   3  14  -1 52.0048 6.65335   3
   3  14  -1 52.0632 8.65577   5
  -3  14   1 32.1967 6.96063   5
   2 -14  -1 18.3086 5.90642   4
  -2  14   1 41.0252 7.31353   5
   2  14  -1 35.0321 5.42187   3
   2  14  -1 29.8072 6.40456   5
  -2  14   1 23.3545 6.92225   2
   2  14  -1 22.5330 6.10518   2
   1 -14  -1 4.12580 4.95994   4
  -1  14   1 15.3641 5.84306   2
  -1  14   1 3.87483 3.59833   5
   1  14  -1 6.56614 4.18395   2
   1  14  -1 7.40388 3.42482   3
   0  14  -1 -2.4360 4.30853   5
   0  14  -1 -3.5572 2.46194   5
   0  14   1 3.10986 4.35131   2
   0  14   1 -1.2035 2.68218   5
   1  14   1 21.7497 5.52361   3
   1  14   1 21.3838 6.13849   2
  -1  14  -1 24.7909 6.55161   2
   1  14   1 22.4828 5.91085   5
  -1  14  -1 29.7626 5.63222   5
   2 -14   1 19.8084 6.74543   4
   2  14   1 5.17356 4.11529   3
  -2  14  -1 6.98444 3.74328   5
  -2  14  -1 4.67251 4.77454   2
   2  14   1 4.14483 5.05231   2
   2  14   1 2.01751 2.93598   5
  -3  14  -1 302.914 17.5243   5
  -3  14  -1 343.903 21.8813   2
   3  14   1 323.387 20.1996   3
   3  14   1 294.438 21.6241   5
   2 -15  -1 282.320 24.4989   4
   2  15  -1 332.715 19.9542   5
  -2  15   1 362.062 20.0798   5
  -2  15   1 365.615 22.8289   2
   2  15  -1 339.336 19.4954   2
   2  15  -1 308.787 16.5061   3
   1  15  -1 451.687 24.1928   2
  -1  15   1 499.229 24.4261   5
   1  15  -1 522.987 23.0298   3
  -1  15   1 491.595 26.8974   2
   1  15  -1 511.282 24.3671   5
   0  15  -1 65.8174 8.21994   5
   0  15   1 96.3915 10.3932   5
   0  15  -1 88.5552 10.5250   3
   0  15  -1 90.4336 10.4629   2
   0  15   1 89.9941 11.0758   2
   0  15   1 91.6975 9.63036   3
   1  15   1 375.022 22.4416   2
   1  15   1 377.252 21.4798   5
   1  15   1 368.093 19.9718   3
  -1  15  -1 386.266 22.5083   2
  -1  15  -1 378.897 19.0964   5
   2 -15   1 56.3226 9.40885   4
  -2  15  -1 76.0306 10.9794   2
   2  15   1 71.9343 10.2726   2
   2  15   1 61.8593 7.79315   3
   2  15   1 61.1918 10.0090   5
  -2  15  -1 67.1788 8.28818   5
  -1  16   1 161.885 13.4744   5
   1  16  -1 156.988 13.7298   2
  -1  16   1 162.071 14.6357   2
   1  16  -1 163.541 14.3741   5
   1  16  -1 165.631 12.5290   3
   0  16  -1 67.5406 9.05192   3
   0  16  -1 54.5798 9.57190   2
   0  16  -1 61.7621 9.63935   5
   0  16   1 68.4533 9.53290   3
   0  16   1 61.6046 10.4551   2
   0  16   1 53.6617 9.38764   5
  -1  16  -1 93.8163 10.0468   5
   1  16   1 74.6403 9.97183   2
   1  16   1 81.4486 10.1709   3
   1  16   1 93.3553 11.3649   5
  -1  16  -1 89.1001 11.5310   2
   6   0  -2 521.230 26.0552   5
  -6   0   2 517.845 25.6056   2
   6   0  -2 502.702 27.2495   4
  -5   0   2 0.29756 2.86729   2
   5   0  -2 3.00096 3.64530   5
   5   0  -2 0.26499 3.40794   4
  -4   0   2 3157.22 93.2496   3
  -4   0   2 3070.34 93.7561   5
   4   0  -2 3099.46 94.1442   4
   4   0  -2 3244.51 93.6194   5
   3   0  -2 0.63746 1.92888   5
  -3   0   2 0.20148 1.04971   3
  -3   0   2 3.13348 1.99943   5
   3   0  -2 2.83067 1.96899   4
   2   0  -2 1670.00 50.5287   4
   2   0  -2 1749.65 50.5244   5
  -2   0   2 1722.33 49.6772   3
   1   0  -2 0.07188 0.53231   2
   1   0  -2 7.28294 1.47814   4
  -1   0   2 3.77138 1.23181   5
  -1   0   2 0.34409 0.84839   5
  -1   0   2 2.02348 0.75868   2
   1   0  -2 -0.4006 0.80713   5
   0   0   2 2947.96 89.8830   1
   0   0  -2 3069.53 90.0288   1
   1   0   2 5.16294 1.44575   3
   1   0   2 0.79988 0.77861   5
  -1   0  -2 2.12618 1.21687   3
  -1   0  -2 0.58062 0.84567   5
   2   0   2 2250.55 66.2960   5
  -2   0  -2 2394.58 68.2069   3
  -3   0  -2 4.27775 2.52561   3
  -3   0  -2 0.49260 1.48610   5
   3   0   2 1.49464 2.14934   3
   3   0   2 -0.0314 1.76335   5
   4   0   2 288.595 14.6620   5
   4   0   2 294.988 15.7672   3
  -4   0  -2 292.741 18.5227   3
   4   0   2 295.897 15.6865   4
   5   0   2 -0.7004 3.48905   5
   5   0   2 0.77335 3.52827   4
   5   0   2 -1.6546 2.07452   3
   6   0   2 173.309 14.1960   3
   6   0   2 219.483 15.3825   5
  -6  -1   2 630.379 28.1297   2
   6  -1  -2 625.108 28.5819   5
   6  -1  -2 522.518 31.9741   4
   6   1  -2 592.127 28.5881   5
  -6   1   2 613.971 28.1287   2
   6   1  -2 573.348 29.5661   4
   5  -1  -2 124.117 11.5100   4
   5  -1  -2 118.689 10.8346   5
  -5   1   2 111.580 11.9796   2
   5   1  -2 126.908 11.5237   4
   5   1  -2 148.181 12.0638   5
  -4  -1   2 55.2853 6.70039   5
  -4  -1   2 51.0787 5.69104   3
   4  -1  -2 35.8738 6.17084   4
   4  -1  -2 38.0923 5.43376   5
  -4   1   2 43.7876 6.37650   5
  -4   1   2 48.8661 5.95671   2
   4   1  -2 60.0912 6.62141   4
  -4   1   2 52.4152 6.02918   3
   4   1  -2 47.3729 6.60526   5
   3  -1  -2 2100.85 62.8116   5
  -3  -1   2 2078.16 62.9709   5
  -3  -1   2 2094.54 61.9751   3
   3  -1  -2 2212.70 63.8620   4
  -3   1   2 2137.23 62.2175   2
   3   1  -2 2175.91 63.7699   4
  -3   1   2 2026.94 62.4476   3
  -3   1   2 2018.38 62.8036   5
   3   1  -2 1998.76 62.6822   5
   2  -1  -2 214.393 9.85907   4
  -2  -1   2 223.076 10.6120   5
   2  -1  -2 193.315 9.39428   5
  -2  -1   2 198.028 8.57183   3
  -2   1   2 209.628 9.29016   3
   2   1  -2 195.438 9.56382   4
  -2   1   2 250.048 10.1488   5
  -2   1   2 213.030 9.14055   2
   2   1  -2 196.565 9.39521   5
  -2   1   2 218.321 9.96173   4
   0  -1   2 2478.58 71.2265   1
   0  -1  -2 2414.55 78.5986   1
   0   1  -2 2615.43 71.1538   1
   0   1   2 2286.79 78.2013   1
   1  -1   2 1605.95 45.3880   5
   1   1   2 1634.36 47.2279   5
   2  -1   2 29.4464 3.77045   3
   2  -1   2 25.5390 3.01330   5
  -2  -1  -2 36.4209 4.20034   5
  -2  -1  -2 39.5856 4.34146   3
   2  -1   2 30.8584 3.30433   4
  -2   1  -2 37.5985 4.06431   3
   2   1   2 37.2113 3.69377   5
   2   1   2 36.4704 4.11683   3
   3  -1   2 123.691 8.17090   4
   3  -1   2 109.974 7.37668   5
   3  -1   2 112.627 8.11985   3
  -3  -1  -2 137.063 8.84337   5
  -3  -1  -2 113.392 8.62561   3
   3   1   2 121.277 8.38260   3
   3   1   2 119.829 8.27728   4
   3   1   2 116.750 8.08016   5
  -3   1  -2 117.269 8.55018   3
  -3   1  -2 115.358 8.32060   5
  -4  -1  -2 483.878 23.3165   3
   4  -1   2 533.098 21.8147   5
   4  -1   2 533.670 23.1724   4
   4  -1   2 578.432 23.9809   3
   4   1   2 590.107 24.3774   4
   4   1   2 523.041 22.5433   5
   4   1   2 562.868 23.6632   3
   5  -1   2 1220.34 41.9482   5
   5  -1   2 1210.25 44.1495   3
   5  -1   2 1176.14 43.9073   4
   5   1   2 1128.30 43.2437   3
   5   1   2 1188.55 42.7353   5
   5   1   2 1173.18 44.1055   4
   6  -1   2 996.325 38.2053   5
   6   1   2 960.393 38.8708   5
   6   1   2 993.438 40.1966   3
   6  -2  -2 4.15038 4.65610   5
   6   2  -2 -3.6411 4.09975   5
   6   2  -2 -1.5831 3.31161   4
  -6   2   2 3.51065 4.81042   2
   5  -2  -2 935.558 38.1954   4
   5  -2  -2 979.638 37.2442   5
   5   2  -2 1026.37 38.1768   5
   5   2  -2 977.069 38.6118   4
  -5   2   2 1014.75 37.5144   2
   4  -2  -2 101.644 8.68869   4
  -4  -2   2 95.0884 7.90521   3
  -4  -2   2 88.4317 8.42746   5
   4  -2  -2 119.979 9.38953   5
   4   2  -2 101.271 9.14904   4
  -4   2   2 98.8138 8.73747   3
   4   2  -2 91.0703 8.52828   5
  -4   2   2 105.087 8.56776   2
   3  -2  -2 7381.31 224.941   1
  -3  -2   2 6449.57 226.067   1
   3   2  -2 6814.27 223.499   1
  -3   2   2 7220.06 228.776   1
  -2  -2   2 652.171 20.2978   3
   2  -2  -2 658.109 22.2981   4
   2  -2  -2 634.299 21.6979   5
  -2  -2   2 616.970 21.2273   5
  -2   2   2 633.325 21.9393   4
   2   2  -2 620.572 19.8078   3
  -2   2   2 631.775 21.6571   5
   2   2  -2 638.041 21.6739   5
  -2   2   2 597.996 21.1821   2
  -2   2   2 681.274 21.9439   3
   0  -2  -2 815.671 25.9059   5
   0  -2  -2 897.879 26.7072   5
   0  -2  -2 909.224 26.6073   2
   0  -2  -2 829.355 26.1673   4
   0  -2   2 882.599 24.8247   4
   0   2   2 925.760 26.6719   5
   0   2   2 918.717 26.3734   4
   0   2  -2 879.476 24.7506   4
   0   2   2 840.762 26.2908   3
   0   2   2 853.718 26.1563   5
   0   2   2 865.452 26.5711   2
  -1  -2  -2 7108.17 211.240   1
   1   2   2 6746.07 208.904   1
   2  -2   2 936.363 27.8715   5
  -2  -2  -2 930.658 30.4690   5
   2  -2   2 941.651 28.9393   5
  -2  -2  -2 906.863 30.9191   2
  -2  -2  -2 856.969 30.1801   3
   2  -2   2 941.620 29.4232   4
   2  -2   2 888.305 30.2166   3
   2   2   2 908.785 30.2779   3
  -2   2  -2 896.783 30.4321   3
  -2   2  -2 937.958 31.2823   4
  -2   2  -2 989.471 30.7251   5
   2   2   2 865.591 29.7490   5
  -3  -2  -2 2356.60 75.1947   5
   3  -2   2 2489.58 74.4682   4
  -3  -2  -2 2487.38 75.7218   3
   3  -2   2 2454.73 75.1322   3
  -3   2  -2 2648.70 76.5302   3
  -3   2  -2 2494.09 74.4448   5
   3   2   2 2472.15 75.0723   3
   3   2   2 2694.66 75.3544   5
   4  -2   2 48.0941 6.11700   5
  -4  -2  -2 48.4142 7.25595   3
   4  -2   2 62.7643 7.59073   3
   4  -2   2 67.2987 7.65247   4
   4   2   2 58.4426 7.27028   3
   4   2   2 61.5837 7.07321   4
   4   2   2 66.8915 7.76498   5
   5  -2   2 47.0302 6.97600   3
   5  -2   2 64.3378 7.76266   4
   5  -2   2 50.5380 7.20998   5
   5   2   2 51.7429 8.16253   4
   5   2   2 54.2286 8.22075   5
   5   2   2 54.4628 8.09370   3
   6  -2   2 45.4249 8.50392   5
   6   2   2 21.5600 6.62162   4
   6   2   2 34.6372 6.84606   3
   6   2   2 26.8537 6.85700   5
   6  -3  -2 23.1373 6.65658   5
   6  -3  -2 11.4509 5.33759   4
  -6   3   2 8.30881 4.73089   2
   5  -3  -2 21.5548 5.64503   5
   5  -3  -2 27.7412 5.89862   4
   5   3  -2 26.2275 5.96872   5
  -5   3   2 18.8703 5.43409   2
   5   3  -2 23.8656 6.19247   4
  -4  -3   2 112.852 8.46175   3
   4  -3  -2 98.6214 8.90179   4
   4  -3  -2 106.067 9.15830   5
  -4  -3   2 98.2550 8.44983   5
  -4   3   2 108.647 9.04458   2
   4   3  -2 117.933 7.84083   3
   4   3  -2 119.746 9.98806   4
  -4   3   2 107.556 9.06190   3
   4   3  -2 110.585 9.03835   5
  -3  -3   2 1248.80 39.9828   5
  -3  -3   2 1268.69 38.7132   3
   3  -3  -2 1205.92 40.8677   4
   3  -3  -2 1320.98 40.4565   5
  -3   3   2 1251.87 40.1615   2
   3   3  -2 1200.99 40.2284   5
  -3   3   2 1256.88 40.6143   3
   3   3  -2 1181.36 37.6860   3
  -3   3   2 1176.74 40.4662   4
  -3   3   2 1239.10 40.1782   5
  -2  -3   2 1406.69 39.6541   3
   2  -3  -2 1406.87 42.5130   4
  -2  -3   2 1433.51 40.3852   2
   2  -3  -2 1324.22 41.5973   5
  -2  -3   2 1295.03 40.4981   5
  -2   3   2 1295.40 41.7667   4
   2   3  -2 1364.52 41.4859   5
  -2   3   2 1361.88 41.5480   5
   2   3  -2 1386.73 39.2537   3
  -2   3   2 1373.72 41.7582   2
  -1  -3   2 2686.58 82.3407   1
   1  -3  -2 2303.40 84.4457   1
   1   3  -2 2585.55 80.4240   1
  -1   3   2 2359.29 85.9231   1
   0   3   2 1904.01 54.4768   5
   0   3   2 1877.14 54.3924   4
   1  -3   2 406.385 13.4026   4
  -1  -3  -2 377.465 14.7811   2
  -1  -3  -2 372.021 14.2906   3
   1  -3   2 381.803 13.6926   3
  -1  -3  -2 346.867 14.0644   5
   1   3   2 401.044 14.9540   2
   1   3   2 411.472 15.2567   5
  -1   3  -2 385.453 11.7345   5
  -1   3  -2 378.993 13.0460   4
  -1   3  -2 381.686 13.8400   3
   1   3   2 388.246 14.4426   5
   1   3   2 337.018 13.9133   3
  -2  -3  -2 721.006 26.6761   2
   2  -3   2 765.241 26.1601   3
   2  -3   2 760.462 25.3053   4
   2  -3   2 772.189 23.8117   5
  -2  -3  -2 763.861 26.3537   3
  -2  -3  -2 781.193 26.6016   5
   2  -3   2 757.287 23.0510   5
  -2   3  -2 775.538 25.3710   4
   2   3   2 767.341 26.5264   5
   2   3   2 747.570 27.0900   5
   2   3   2 766.121 26.2724   3
  -2   3  -2 760.312 26.3864   3
  -2   3  -2 728.542 24.3267   5
   3  -3   2 1216.29 40.5716   3
   3  -3   2 1218.93 37.5284   5
  -3  -3  -2 1171.39 41.4884   2
   3  -3   2 1221.84 40.0330   4
  -3  -3  -2 1223.65 41.0625   3
  -3  -3  -2 1178.80 40.8976   5
   3   3   2 1272.84 40.9422   3
  -3   3  -2 1238.80 40.3261   4
  -3   3  -2 1143.38 40.9182   3
   3   3   2 1284.68 40.9920   5
  -3   3  -2 1210.14 39.5715   5
  -4  -3  -2 707.376 29.1837   3
   4  -3   2 687.385 28.6488   3
   4  -3   2 734.364 28.7818   4
   4  -3   2 720.118 26.0292   5
   4   3   2 724.130 28.7152   3
   4   3   2 735.007 29.5488   4
   4   3   2 705.523 28.3731   5
   5  -3   2 59.3914 8.33157   4
   5  -3   2 66.9643 7.89893   5
   5   3   2 44.3397 7.75187   5
   5   3   2 48.2373 8.19938   4
   5   3   2 49.8249 6.96366   3
   6  -3   2 238.254 15.5646   5
   6  -3   2 202.842 18.8404   4
   6   3   2 238.375 16.2050   3
  -6   3  -2 235.850 17.2259   2
   6   3   2 250.244 17.4821   5
   6   3   2 241.854 17.4829   4
   6  -4  -2 175.527 15.0262   5
   6  -4  -2 181.560 15.3770   4
   6   4  -2 183.337 15.2445   4
   6   4  -2 207.844 16.1604   5
  -6   4   2 195.616 15.0640   2
   5  -4  -2 123.381 11.1926   5
   5  -4  -2 136.811 12.4482   4
  -5  -4   2 103.447 9.58492   3
   5   4  -2 134.536 11.6274   4
  -5   4   2 110.076 10.8292   2
   5   4  -2 123.922 11.3612   5
  -4  -4   2 1694.04 53.1796   3
  -4  -4   2 1711.56 54.2910   2
   4  -4  -2 1719.84 54.5590   5
   4  -4  -2 1739.04 56.5090   4
  -4  -4   2 1510.44 53.6166   5
   4   4  -2 1660.32 55.9764   4
   4   4  -2 1749.85 52.1861   3
  -4   4   2 1673.11 54.9738   2
   4   4  -2 1692.75 55.3456   5
  -3  -4   2 834.898 29.2384   5
   3  -4  -2 814.286 29.4778   5
   3  -4  -2 899.911 31.3266   4
  -3  -4   2 845.840 29.8956   3
  -3  -4   2 844.871 28.9271   2
   3   4  -2 818.908 30.0174   5
  -3   4   2 858.228 30.5554   3
  -3   4   2 860.989 30.7005   4
  -3   4   2 875.288 30.3701   2
  -3   4   2 867.881 30.0851   5
   3   4  -2 852.623 27.4555   3
  -2  -4   2 1139.48 34.0853   5
  -2  -4   2 1149.42 33.0348   3
  -2  -4   2 1127.74 33.9692   2
   2  -4  -2 1066.63 35.3448   2
   2  -4  -2 1086.33 36.3613   4
   2  -4  -2 1123.60 35.6013   5
   2   4  -2 1129.31 32.7441   3
  -2   4   2 1075.43 35.7087   2
  -2   4   2 1105.48 35.3389   5
   2   4  -2 1168.23 35.4565   5
  -2   4   2 1163.88 36.2120   4
   1  -4  -2 703.934 23.9540   4
  -1  -4   2 698.833 20.7029   2
   1  -4  -2 733.580 23.4787   5
  -1   4   2 689.067 23.3738   2
  -1   4   2 711.527 25.0872   4
  -1   4   2 672.626 22.8621   5
   1   4  -2 685.085 20.8217   2
   1   4  -2 692.240 21.1224   5
   1   4  -2 683.530 19.8298   3
  -1   4   2 709.434 22.7106   5
   0  -4  -2 7523.17 225.856   1
   0   4   2 7487.77 227.149   1
  -1  -4  -2 4657.56 162.415   1
   1  -4   2 4963.27 143.048   1
   1   4   2 5152.01 164.393   1
  -1   4  -2 4941.64 144.280   1
   2  -4   2 1344.93 41.1463   4
  -2  -4  -2 1384.48 42.3025   3
  -2  -4  -2 1353.13 43.0346   2
  -2  -4  -2 1381.27 42.4962   5
   2  -4   2 1295.12 37.2891   5
   2  -4   2 1257.27 41.3070   3
   2  -4   2 1305.22 37.1397   5
   2   4   2 1326.10 43.1456   5
  -2   4  -2 1263.60 40.6027   4
  -2   4  -2 1350.30 42.2090   3
   2   4   2 1237.05 43.5071   3
  -2   4  -2 1323.25 39.5938   5
   2   4   2 1406.91 42.6543   5
   3  -4   2 15.6569 2.85101   5
  -3  -4  -2 13.9071 3.32859   3
  -3  -4  -2 18.1143 4.75181   5
   3  -4   2 17.6850 3.88578   4
   3  -4   2 16.2265 3.77061   5
   3  -4   2 17.4717 3.95483   3
  -3  -4  -2 15.1085 3.82530   2
   3   4   2 14.2721 3.98869   5
   3   4   2 14.0496 3.21697   3
  -3   4  -2 9.79693 3.02101   5
  -3   4  -2 8.70368 2.99272   4
   4  -4   2 200.078 10.8006   5
   4  -4   2 182.832 11.1844   5
  -4  -4  -2 184.783 12.9426   3
   4  -4   2 213.930 13.3022   4
   4   4   2 207.461 12.8226   3
   4   4   2 201.507 13.3583   5
   5  -4   2 31.1819 6.53774   5
   5  -4   2 28.7136 5.30305   5
   5  -4   2 25.5417 5.72074   4
   5   4   2 32.5140 6.73073   3
   5   4   2 36.1379 7.13018   4
  -5   4  -2 24.7387 6.56790   2
   5   4   2 27.0793 6.56263   5
   6  -4   2 7.97771 4.77476   4
   6   4   2 11.2036 5.67021   5
   6   4   2 0.18508 4.88231   4
  -6   4  -2 5.58064 5.65855   2
   6   4   2 6.52575 3.96998   3
   6  -5  -2 191.385 15.6336   5
   6  -5  -2 198.636 16.4550   4
   6   5  -2 195.436 16.4864   4
   6   5  -2 200.668 16.4804   5
  -6   5   2 235.933 17.6913   2
  -5  -5   2 73.9351 7.38660   3
   5  -5  -2 94.1813 10.7847   4
  -5   5   2 72.8607 9.33038   2
   5   5  -2 59.4648 8.87365   4
   5   5  -2 62.5644 6.83287   3
   5   5  -2 63.4260 8.87136   5
  -4  -5   2 729.656 26.7185   3
  -4  -5   2 689.790 27.7437   5
  -4  -5   2 706.783 27.7175   2
   4  -5  -2 771.561 28.8109   5
   4  -5  -2 758.009 30.2871   4
   4   5  -2 724.786 29.2260   5
   4   5  -2 701.679 25.5378   3
  -4   5   2 690.995 28.6013   2
  -3  -5   2 680.984 23.6850   5
   3  -5  -2 606.016 23.8526   5
  -3  -5   2 648.926 23.4436   2
   3  -5  -2 656.996 25.7686   4
  -3   5   2 629.216 25.9960   5
   3   5  -2 638.859 21.6694   3
  -3   5   2 638.396 24.8526   2
   3   5  -2 638.626 24.7011   5
  -3   5   2 606.607 24.8579   4
  -2  -5   2 355.459 13.7001   2
   2  -5  -2 351.262 15.2211   2
   2  -5  -2 373.340 16.3620   4
   2  -5  -2 378.824 15.4676   5
  -2  -5   2 366.465 13.1521   5
  -2  -5   2 368.874 12.7507   3
  -2   5   2 387.430 15.9976   2
   2   5  -2 382.622 12.7225   3
   2   5  -2 356.642 14.8030   5
  -2   5   2 380.240 15.9161   4
  -2   5   2 339.072 14.7028   5
   1  -5  -2 2940.17 84.8898   2
  -1   5   2 3001.30 85.0190   5
  -1   5   2 3008.43 85.5177   4
   0  -5   2 221.495 10.0356   4
   0  -5  -2 223.488 10.1999   5
   0  -5  -2 217.905 9.08905   5
   0  -5   2 208.140 8.36269   2
   0  -5  -2 220.097 10.9617   4
   0  -5  -2 215.262 10.3239   2
   0   5   2 223.090 10.7213   2
   0   5   2 224.176 10.7958   4
   0   5   2 204.128 9.63076   5
   0   5  -2 221.580 9.74922   4
   0   5   2 223.446 10.5854   5
   0   5  -2 213.945 8.71349   2
  -1  -5  -2 276.486 11.6850   5
  -1  -5  -2 276.524 12.5054   2
  -1  -5  -2 261.840 11.8380   3
   1  -5   2 258.565 11.4229   4
  -1   5  -2 262.978 11.0781   2
  -1   5  -2 266.596 9.09755   5
   1   5   2 251.843 12.3426   2
  -1   5  -2 267.585 11.1162   4
   1   5   2 269.245 11.9592   3
   1   5   2 281.040 12.9423   5
   1   5   2 259.085 12.0582   5
   2  -5   2 276.424 12.8549   4
  -2  -5  -2 287.723 13.3709   3
  -2  -5  -2 285.914 13.5527   5
  -2  -5  -2 265.147 13.8613   2
   2   5   2 282.419 13.3416   3
   2   5   2 289.828 14.3903   5
  -2   5  -2 289.235 12.6655   4
  -2   5  -2 282.626 11.4874   5
   2   5   2 278.736 13.6625   5
  -2   5  -2 271.348 13.2926   3
  -2   5  -2 306.142 13.4331   2
   3  -5   2 192.058 8.88144   5
   3  -5   2 193.917 8.73114   5
  -3  -5  -2 212.031 13.9683   5
  -3  -5  -2 209.023 13.0265   2
   3  -5   2 207.656 11.7178   4
  -3  -5  -2 214.264 12.3359   3
  -3   5  -2 190.745 11.7952   2
  -3   5  -2 206.882 11.5877   4
  -3   5  -2 219.985 12.7552   3
  -3   5  -2 191.282 10.7474   5
   3   5   2 203.957 12.1983   5
   3   5   2 202.013 11.8667   3
  -4  -5  -2 168.703 13.5269   3
   4  -5   2 132.431 8.78777   5
   4  -5   2 130.692 10.8865   4
   4   5   2 154.009 13.6701   5
   4   5   2 151.604 11.1246   3
  -4   5  -2 155.860 11.9573   2
   5  -5   2 1338.74 50.1380   4
   5  -5   2 1379.76 44.8178   5
   5   5   2 1369.79 49.1620   3
   5   5   2 1346.88 50.8746   4
   5   5   2 1441.63 50.7425   5
  -5   5  -2 1383.77 50.9691   2
   5  -6  -2 123.385 11.1478   5
  -5  -6   2 131.227 10.5368   3
   5  -6  -2 123.090 12.4575   4
  -5   6   2 134.967 12.4025   2
   5   6  -2 121.489 11.4030   4
   5   6  -2 116.922 9.11326   3
   5   6  -2 130.821 11.4597   5
  -4  -6   2 502.172 23.2426   5
  -4  -6   2 452.050 20.6065   2
  -4  -6   2 473.959 19.5636   3
   4  -6  -2 476.091 23.4527   4
   4  -6  -2 474.802 21.3269   5
   4   6  -2 469.830 18.7489   3
  -3  -6   2 732.592 26.2783   2
  -3  -6   2 714.115 25.3068   5
   3  -6  -2 744.481 27.1607   5
   3  -6  -2 713.490 28.9192   4
  -3   6   2 749.122 28.3815   2
  -3   6   2 691.696 27.9691   3
  -3   6   2 724.348 28.0983   4
   3   6  -2 756.103 27.8939   5
   3   6  -2 746.047 24.2130   3
  -3   6   2 732.904 27.3642   5
  -2  -6   2 1113.45 34.9769   2
  -2  -6   2 1109.44 32.7896   5
   2  -6  -2 1184.65 39.1130   4
   2  -6  -2 1105.30 37.1304   2
   2  -6  -2 1142.00 36.8324   5
  -2   6   2 1203.16 38.2514   2
   2   6  -2 1185.38 38.7194   5
  -2   6   2 1122.49 36.6880   5
  -2   6   2 1049.02 36.0501   5
   2   6  -2 1117.88 33.4704   3
  -2   6   2 1153.72 37.7615   4
   1  -6  -2 88.6925 7.09024   4
   1  -6  -2 86.6924 6.23265   5
   1   6  -2 88.3362 4.58839   3
  -1   6   2 93.9318 6.79076   2
   1   6  -2 88.2917 6.80122   4
   1   6  -2 86.6302 4.93850   5
   1   6  -2 85.1345 5.31303   2
  -1   6   2 94.0524 6.68071   5
  -1   6   2 83.0128 6.72429   5
  -1   6   2 103.217 7.08136   4
   0  -6  -2 0.12017 1.60723   2
   0  -6  -2 0.89905 1.24115   5
   0  -6   2 2.37627 1.25565   2
   0  -6  -2 -0.8941 1.13458   5
   0  -6   2 -0.5490 1.48250   4
   0   6   2 0.37541 1.52300   5
   0   6   2 0.93183 2.10655   4
   0   6  -2 3.45414 1.53683   2
   0   6   2 -0.8254 1.49331   2
   0   6   2 1.83399 2.03889   5
   1  -6   2 1606.32 49.3777   4
  -1  -6  -2 1634.24 48.5457   5
  -1  -6  -2 1622.37 50.2289   2
  -1   6  -2 1604.18 48.3630   2
  -1   6  -2 1675.33 48.5809   3
   1   6   2 1561.27 49.5314   5
   1   6   2 1615.43 53.3723   2
   1   6   2 1645.20 50.7145   5
   1   6   2 1607.99 49.5201   3
  -1   6  -2 1598.53 48.4554   4
   1   6   2 1581.48 51.1617   4
  -1   6  -2 1599.57 45.6339   5
  -2  -6  -2 1208.61 40.7823   5
   2  -6   2 1236.49 41.0419   4
  -2  -6  -2 1262.18 42.3496   2
  -2  -6  -2 1226.69 40.9597   3
   2   6   2 1292.27 42.0060   5
   2   6   2 1367.62 41.6644   3
  -2   6  -2 1266.69 41.3356   3
   2   6   2 1315.65 42.4093   2
   2   6   2 1216.74 42.4218   5
  -2   6  -2 1281.21 40.4116   4
  -2   6  -2 1248.28 40.8072   2
  -3  -6  -2 695.659 27.1713   5
   3  -6   2 680.715 26.6069   4
  -3  -6  -2 709.971 26.9616   3
  -3  -6  -2 680.018 31.1856   2
  -3   6  -2 660.701 24.7324   5
   3   6   2 669.820 26.3290   3
  -3   6  -2 716.427 27.0465   2
  -3   6  -2 669.782 27.4035   3
   3   6   2 684.604 27.4546   5
   3   6   2 603.070 27.4169   5
   4  -6   2 162.020 12.0451   4
   4  -6   2 187.473 9.27817   5
   4   6   2 183.424 13.2212   5
   4   6   2 175.563 12.3068   3
  -4   6  -2 176.243 13.0856   2
   5  -6   2 135.425 9.90415   5
   5  -6   2 142.044 13.0286   4
   5   6   2 129.246 11.4151   3
   5   6   2 138.926 12.8608   5
  -5   6  -2 133.744 12.7395   2
  -5  -7   2 63.7029 8.18092   3
   5  -7  -2 88.5319 10.0832   5
   5  -7  -2 75.7472 9.81568   4
  -5   7   2 83.9681 10.7721   2
   5   7  -2 82.0963 10.0353   5
   5   7  -2 78.3270 7.34755   3
   5   7  -2 81.1255 10.5937   4
  -4  -7   2 0.06480 3.35855   5
   4  -7  -2 -0.2407 2.61278   4
  -4  -7   2 1.65500 2.23407   3
   4  -7  -2 0.00660 3.67972   5
  -4  -7   2 0.14070 2.79382   2
   4   7  -2 0.49049 1.72623   3
  -4   7   2 3.71986 3.70255   2
   4   7  -2 3.48436 2.96427   5
   3  -7  -2 324.553 17.7739   4
   3  -7  -2 314.987 15.3339   5
  -3  -7   2 315.737 13.2657   5
  -3  -7   2 300.216 14.3361   2
   3   7  -2 307.864 15.8685   5
  -3   7   2 291.106 17.7467   4
   3   7  -2 311.260 12.7672   3
  -3   7   2 332.229 16.9648   2
  -3   7   2 329.596 15.6882   5
   2  -7  -2 2240.43 67.8607   2
   2  -7  -2 2193.83 69.7117   4
   2  -7  -2 2248.23 66.7896   5
  -2  -7   2 2243.86 65.4040   2
   2   7  -2 2273.29 63.5828   3
  -2   7   2 2272.53 67.3320   5
  -2   7   2 2279.78 66.9484   5
   2   7  -2 2263.17 66.6706   5
  -2   7   2 2127.40 68.2651   2
  -2   7   2 2293.88 68.5548   4
   1  -7  -2 586.694 21.1637   5
   1  -7  -2 584.079 22.1365   2
   1  -7  -2 590.964 23.8083   4
  -1  -7   2 623.340 19.8920   2
   1   7  -2 573.763 19.5360   5
  -1   7   2 626.097 23.2365   4
  -1   7   2 576.089 22.8913   2
   1   7  -2 590.606 20.4504   2
  -1   7   2 570.068 21.2573   5
  -1   7   2 584.707 22.1060   5
   1   7  -2 598.019 23.0843   4
   1   7  -2 575.609 19.0694   3
   0  -7  -2 2578.89 78.1812   2
   0  -7  -2 2575.71 80.2425   4
   0   7   2 2740.63 80.1390   4
   0   7   2 2533.11 78.5291   5
   0   7   2 2894.04 80.1416   2
   0   7  -2 2776.15 78.6834   4
   0   7   2 2667.41 77.8334   5
  -1  -7  -2 27.4560 3.71331   5
   1  -7   2 25.2247 4.04578   4
  -1  -7  -2 26.1020 3.83536   2
   1   7   2 26.3858 4.87900   4
   1   7   2 32.2179 4.45742   5
   1   7   2 24.4716 3.90811   2
  -1   7  -2 19.1546 3.47973   4
  -1   7  -2 28.9727 2.83845   5
  -1   7  -2 25.0217 3.56832   3
   1   7   2 31.5937 4.52656   5
  -1   7  -2 22.9129 3.54752   2
   1   7   2 26.2725 4.11572   3
   2  -7   2 2717.72 80.9335   4
  -2  -7  -2 2804.76 80.5072   3
  -2  -7  -2 2748.74 79.8999   5
  -2  -7  -2 2602.56 81.3594   2
   2   7   2 2683.92 82.3004   5
  -2   7  -2 2618.25 79.9058   2
   2   7   2 2802.93 81.5927   5
  -2   7  -2 2681.60 79.5590   4
  -2   7  -2 2651.88 77.0911   5
   2   7   2 2879.89 80.8533   3
  -2   7  -2 2691.42 80.5027   3
   2   7   2 2567.54 81.0730   2
  -3  -7  -2 86.3161 8.29139   5
   3  -7   2 93.6012 8.37637   4
  -3  -7  -2 77.9865 7.86269   3
  -3  -7  -2 89.3231 8.79245   2
  -3   7  -2 85.0846 8.26135   2
   3   7   2 75.0819 7.20333   3
  -3   7  -2 73.7677 7.16023   4
   3   7   2 88.7384 8.40731   5
  -3   7  -2 86.1094 7.10582   5
   4  -7   2 1417.91 50.9133   4
  -4   7  -2 1447.63 51.1925   2
   4   7   2 1419.14 49.5355   3
   4   7   2 1524.92 52.0418   5
   5  -7   2 2.56961 2.50330   5
   5  -7   2 3.40414 4.77120   5
   5  -7   2 4.78605 3.54054   4
  -5   7  -2 1.54439 2.76991   2
   5   7   2 9.27980 4.77949   5
   5   7   2 2.70968 4.02049   3
   5  -8  -2 44.3323 8.03217   4
  -5  -8   2 44.7853 7.31142   3
   5   8  -2 53.8703 9.16215   5
  -5   8   2 46.1371 8.79760   2
   5   8  -2 55.0572 6.25920   3
   4  -8  -2 137.882 12.2860   4
   4  -8  -2 127.169 10.3233   5
  -4  -8   2 119.093 9.92527   2
  -4  -8   2 142.259 10.0610   5
  -4  -8   2 119.231 8.76785   3
   4   8  -2 134.455 8.53542   3
  -4   8   2 150.692 11.9827   2
   4   8  -2 141.994 11.8752   5
   3  -8  -2 1049.39 36.3926   5
   3  -8  -2 1075.22 40.6448   4
  -3  -8   2 1064.99 35.9591   2
  -3   8   2 1002.46 36.9269   5
   3   8  -2 1078.94 38.2478   5
  -3   8   2 1076.92 39.1535   2
  -3   8   2 1115.47 40.3053   5
   3   8  -2 1099.98 33.8420   3
   2  -8  -2 1517.36 47.9367   5
  -2  -8   2 1550.28 47.0151   2
   2  -8  -2 1574.74 52.4272   4
   2  -8  -2 1522.57 49.7135   2
   2   8  -2 1523.14 48.4264   5
  -2   8   2 1528.66 50.3451   4
  -2   8   2 1524.00 50.8467   2
   2   8  -2 1633.99 47.7842   2
   2   8  -2 1537.73 45.4463   3
  -2   8   2 1595.30 49.4730   5
  -2   8   2 1497.66 48.5140   5
   1  -8  -2 21.4235 4.72258   4
  -1  -8   2 21.7605 3.44616   2
   1  -8  -2 20.6537 3.71878   5
   1  -8  -2 22.2731 4.07879   2
   1   8  -2 19.2306 2.95848   5
   1   8  -2 24.1950 3.50492   2
  -1   8   2 26.5047 5.12442   2
  -1   8   2 24.9701 3.68259   5
  -1   8   2 22.8577 3.89735   4
   1   8  -2 24.5599 2.82264   3
   1   8  -2 28.5612 5.10352   4
  -1   8   2 21.5648 4.12727   5
   0  -8   2 810.532 26.7372   2
   0  -8  -2 801.233 30.9324   4
   0  -8  -2 823.943 29.0708   2
   0   8   2 831.288 29.6243   5
   0   8  -2 835.902 29.3351   4
   0   8  -2 785.306 24.2332   5
   0   8   2 840.905 28.7094   5
   0   8   2 781.401 29.7145   2
   0   8  -2 790.141 27.5110   2
   0   8   2 842.739 30.6683   4
  -1  -8  -2 3460.55 102.098   5
   1  -8   2 3534.10 105.720   4
  -1  -8  -2 3620.41 105.737   2
  -1   8  -2 3606.08 104.461   4
   1   8   2 3685.24 106.586   5
   1   8   2 3522.09 104.868   3
   1   8   2 3685.54 105.489   5
  -1   8  -2 3615.71 104.072   2
  -1   8  -2 3631.16 103.567   3
   1   8   2 4015.22 107.559   2
   1   8   2 3729.98 108.065   4
  -1   8  -2 3546.98 101.070   5
  -2  -8  -2 3107.15 91.9448   2
  -2  -8  -2 3044.42 89.1700   5
   2  -8   2 3068.64 91.5549   4
   2   8   2 3136.62 92.1378   2
  -2   8  -2 3047.57 93.7296   3
   2   8   2 3095.60 92.9994   5
   2   8   2 2947.34 91.2002   5
  -2   8  -2 3015.88 89.7992   4
  -2   8  -2 3142.08 87.3463   5
  -2   8  -2 2968.92 90.1793   2
   2   8   2 3060.75 90.3580   3
  -3  -8  -2 21.7016 5.13751   5
   3  -8   2 21.4145 4.96499   4
  -3  -8  -2 26.0431 5.38452   2
  -3  -8  -2 27.6500 5.54307   3
  -3   8  -2 23.0384 5.03288   2
   3   8   2 24.6796 4.79459   3
  -3   8  -2 17.6809 3.94113   5
   3   8   2 19.0679 5.14234   5
  -3   8  -2 19.0915 4.52675   4
   4  -8   2 379.390 21.3328   4
   4   8   2 407.152 20.0438   3
  -4   8  -2 393.999 21.4482   2
   4   8   2 412.365 21.9675   5
   5  -8   2 294.699 19.2336   4
   5   8   2 273.359 20.4275   5
   5   8   2 267.194 16.7473   3
  -5   8  -2 299.201 22.0705   2
  -5   9   2 507.337 28.3588   5
   5   9  -2 502.557 28.9656   5
  -4  -9   2 82.4731 7.44890   5
   4  -9  -2 83.2573 8.29685   5
   4  -9  -2 70.5336 10.5584   4
   4   9  -2 80.1537 9.50634   5
  -4   9   2 69.9359 8.76134   5
   4   9  -2 88.2923 6.80548   3
  -4   9   2 74.3310 9.61346   2
   3  -9  -2 1207.75 42.2382   5
  -3  -9   2 1210.11 33.5151   5
  -3  -9   2 1196.76 39.6438   2
   3  -9  -2 1121.71 44.6987   4
  -3  -9   2 1237.47 33.6486   5
   3   9  -2 1255.16 42.5012   5
  -3   9   2 1106.37 43.1361   2
  -3   9   2 1165.42 41.0146   5
   3   9  -2 1182.71 37.1128   3
   2  -9  -2 82.0256 9.42049   4
   2  -9  -2 98.7442 7.36011   5
   2  -9  -2 78.7245 7.30519   2
  -2  -9   2 92.6940 6.65388   2
   2   9  -2 76.0104 7.07192   5
   2   9  -2 81.6331 5.66982   3
   2   9  -2 89.9415 9.35589   4
  -2   9   2 88.9796 8.06175   4
  -2   9   2 94.2444 7.97572   5
  -2   9   2 81.3163 8.69344   2
   1  -9  -2 94.6262 6.39059   5
   1  -9  -2 93.7912 8.94287   2
   1  -9  -2 101.705 9.45002   4
  -1  -9   2 94.4520 6.32430   2
   1   9  -2 93.5597 6.44543   5
   1   9  -2 97.1292 8.43652   4
  -1   9   2 111.742 8.03857   5
  -1   9   2 94.7914 8.33955   2
  -1   9   2 102.236 8.24341   5
   1   9  -2 110.136 7.55927   2
   1   9  -2 104.940 6.35861   3
  -1   9   2 104.604 8.43591   4
   0  -9  -2 216.395 12.1769   2
   0  -9   2 214.003 10.5292   2
   0   9  -2 230.025 12.5468   4
   0   9   2 192.069 12.5419   2
   0   9   2 210.322 11.6395   5
   0   9   2 222.654 12.6615   5
   0   9  -2 216.124 9.66538   5
   0   9   2 214.646 15.2864   4
   0   9  -2 208.438 8.80237   5
   0   9  -2 206.241 11.2831   2
  -1  -9  -2 2640.23 74.9610   5
  -1  -9  -2 2660.32 79.1587   2
   1  -9   2 2545.29 79.5339   4
  -1   9  -2 2547.37 74.7014   5
   1   9   2 2591.42 81.4014   4
  -1   9  -2 2595.68 76.8710   3
  -1   9  -2 2648.41 77.8827   2
   1   9   2 2632.03 78.6191   3
   1   9   2 2617.99 78.8826   5
   1   9   2 2580.84 79.8468   5
   1   9   2 2601.02 80.1195   2
  -1   9  -2 2644.72 78.3039   4
   2  -9   2 373.871 18.6075   4
  -2  -9  -2 358.962 16.0931   5
  -2  -9  -2 364.925 18.3547   2
   2   9   2 364.473 18.4125   5
  -2   9  -2 379.505 15.4123   5
   2   9   2 349.258 18.9594   5
  -2   9  -2 362.423 17.6997   2
   2   9   2 392.114 17.8583   3
   2   9   2 351.114 18.1526   2
  -2   9  -2 352.181 16.9476   4
  -2   9  -2 366.147 17.7942   3
  -3  -9  -2 31.2572 5.92494   5
   3  -9   2 27.8661 6.42296   4
  -3  -9  -2 21.9187 5.00054   3
   3   9   2 40.0845 5.55038   3
   3   9   2 22.6750 5.81781   5
  -3   9  -2 40.1686 6.46165   5
  -3   9  -2 32.7723 5.78371   2
   4  -9   2 2.36628 4.57543   4
   4   9   2 8.79287 4.92966   5
  -4   9  -2 -1.0075 3.93529   2
   4   9   2 9.15049 4.08553   3
   5  -9   2 822.123 37.2115   4
   5   9   2 815.977 36.1673   5
   5   9   2 808.594 33.8979   3
  -5   9  -2 776.630 36.2640   2
   5 -10  -2 10.8180 5.61447   4
   5 -10  -2 17.8728 5.26663   5
   5  10  -2 18.4078 3.94064   3
  -5  10   2 29.2214 6.77553   5
   5  10  -2 27.6608 6.86746   5
  -5  10   2 29.1798 7.81419   2
  -4 -10   2 371.232 12.8957   5
   4 -10  -2 369.705 22.6071   4
  -4 -10   2 334.701 17.6940   2
  -4  10   2 337.615 20.7803   2
   4  10  -2 374.630 20.4849   5
   4  10  -2 339.083 15.0973   3
  -4  10   2 331.277 18.9636   5
   3 -10  -2 1.56586 2.88971   4
  -3 -10   2 3.65472 2.54598   2
   3 -10  -2 4.94368 2.77066   5
   3  10  -2 0.71875 3.14434   5
   3  10  -2 2.60312 1.64572   3
  -3  10   2 -1.5581 2.77320   5
  -3  10   2 -2.6468 3.29553   2
  -2 -10   2 1049.40 35.2084   2
   2 -10  -2 1019.27 41.2454   4
   2  10  -2 1095.10 37.3367   5
  -2  10   2 1060.53 37.9404   5
   2  10  -2 1063.05 34.0316   3
  -2  10   2 1108.47 37.7575   5
  -2  10   2 1115.41 40.3978   2
   2  10  -2 1110.51 36.5398   2
   1 -10  -2 208.822 12.4618   2
   1 -10  -2 219.578 14.5042   4
  -1 -10   2 208.684 10.5104   2
  -1  10   2 215.848 13.5145   2
   1  10  -2 197.852 10.1072   3
  -1  10   2 207.042 13.2631   4
   1  10  -2 194.198 12.9484   4
   1  10  -2 223.944 11.8919   2
   1  10  -2 208.919 10.9135   5
  -1  10   2 210.078 12.1646   5
  -1  10   2 198.619 12.3132   5
   0 -10   2 426.895 17.2456   2
   0 -10  -2 402.662 18.6480   2
   0  10   2 424.998 19.8636   5
   0  10  -2 428.573 15.6362   5
   0  10   2 415.993 20.2097   2
   0  10  -2 424.962 21.8013   4
   0  10  -2 435.693 18.2818   5
   0  10  -2 437.756 18.7008   2
   0  10   2 412.670 18.8243   5
   0  10   2 405.828 20.3457   4
   1 -10   2 400.994 20.3768   4
  -1 -10  -2 422.617 19.7510   2
  -1 -10  -2 438.092 16.1393   5
  -1  10  -2 439.515 19.8491   4
   1  10   2 419.516 19.5178   3
  -1  10  -2 491.407 19.1807   5
   1  10   2 419.095 20.7544   5
  -1  10  -2 423.905 19.0793   2
   1  10   2 416.880 19.7812   5
   1  10   2 424.176 20.6218   2
  -1  10  -2 415.438 18.2535   3
   2 -10   2 3230.40 97.9948   4
  -2 -10  -2 3141.71 96.7360   2
  -2 -10  -2 3252.81 92.5067   5
  -2  10  -2 3256.72 96.1354   2
   2  10   2 3196.94 97.0175   5
  -2  10  -2 3289.24 95.8199   4
   2  10   2 3173.26 97.3594   2
  -2  10  -2 3155.57 92.1874   5
  -2  10  -2 3090.04 95.7569   3
   2  10   2 3169.23 95.3096   3
   3 -10   2 24.8289 5.81263   4
  -3 -10  -2 31.2430 5.33509   5
  -3  10  -2 21.8270 4.48915   5
  -3  10  -2 35.7976 6.12948   2
   3  10   2 38.6546 7.28287   5
   3  10   2 27.3762 5.50031   3
   4 -10   2 106.551 11.3686   4
   4  10   2 84.3137 9.23670   3
  -4  10  -2 92.5625 11.2237   2
   4  10   2 113.043 12.0247   5
  -4 -11   2 145.378 11.4872   2
   4 -11  -2 165.595 15.4451   4
   4 -11  -2 143.639 8.90092   5
   4  11  -2 135.045 13.0701   5
   4  11  -2 150.580 8.82579   3
  -4  11   2 146.815 12.6315   5
  -4  11   2 162.574 14.4877   2
   3 -11  -2 716.920 33.5952   4
   3 -11  -2 738.526 23.9124   5
  -3 -11   2 709.607 27.4864   2
   3  11  -2 723.315 30.3721   5
  -3  11   2 729.554 29.8213   5
  -3  11   2 763.002 32.6780   2
  -2 -11   2 378.630 16.8949   2
   2 -11  -2 409.064 22.4776   4
  -2  11   2 426.629 21.8215   2
   2  11  -2 411.501 18.9167   5
   2  11  -2 394.354 15.9557   3
   2  11  -2 398.004 17.9328   2
  -2  11   2 398.809 19.1095   5
  -1 -11   2 2.02767 2.25890   2
   1 -11  -2 2.43074 3.87499   4
   1  11  -2 1.69183 2.06806   5
   1  11  -2 3.04442 2.70151   2
   1  11  -2 -0.1326 2.09135   5
  -1  11   2 2.72395 2.64349   5
  -1  11   2 -0.9954 3.02337   2
   1  11  -2 -0.9351 1.96815   3
   1  11  -2 3.35475 3.84144   4
  -1  11   2 3.09409 3.10402   5
   0 -11   2 569.572 21.9408   2
   0 -11  -2 546.410 25.8295   2
   0  11   2 542.943 23.6479   5
   0  11  -2 557.488 21.5555   5
   0  11  -2 575.670 25.1252   4
   0  11   2 563.255 24.8816   5
   0  11  -2 575.742 23.6631   2
   0  11   2 565.526 24.4302   3
   0  11  -2 583.663 20.7480   5
   0  11   2 574.853 25.8102   2
  -1 -11  -2 96.7363 5.84749   5
  -1 -11  -2 80.4285 8.13648   2
   1 -11   2 97.2337 9.32008   4
   1  11   2 88.8020 8.69632   3
  -1  11  -2 89.4021 7.52267   5
   1  11   2 88.6892 9.41869   2
  -1  11  -2 101.248 9.06350   4
  -1  11  -2 88.4341 12.3788   3
   1  11   2 92.3300 9.79097   5
   1  11   2 91.5621 9.05778   5
  -1  11  -2 97.0244 6.37830   5
  -1  11  -2 88.0382 8.08602   2
   2 -11   2 1932.12 65.9677   4
  -2 -11  -2 1947.62 58.9690   5
  -2  11  -2 1922.39 60.3395   5
   2  11   2 2006.30 63.5551   3
   2  11   2 1907.01 64.9961   2
  -2  11  -2 1876.99 63.6796   2
   2  11   2 2243.06 71.1899   5
   3 -11   2 2.20289 3.28962   4
  -3 -11  -2 8.41775 3.60299   5
   3  11   2 8.32870 3.57807   5
   3  11   2 2.73169 3.57780   3
  -3  11  -2 6.23431 3.51928   2
   4 -11   2 1283.35 50.0929   4
   4  11   2 1310.81 49.5984   5
  -4  11  -2 1237.53 48.5286   2
   4  11   2 1203.91 45.2980   3
   4  12  -2 7.43393 4.35537   5
  -4  12   2 2.26893 5.35710   2
  -4  12   2 2.01090 2.74405   5
   4  12  -2 0.70691 2.38628   3
   3 -12  -2 475.394 25.8784   4
  -3  12   2 436.561 23.8793   2
   3  12  -2 399.132 21.4951   5
   3  12  -2 411.428 16.8427   3
  -3  12   2 417.467 21.3913   5
   2 -12  -2 346.712 21.1984   4
  -2 -12   2 341.080 15.7858   2
   2  12  -2 365.073 17.2992   2
  -2  12   2 354.795 18.0933   5
   2  12  -2 331.276 17.4911   5
   2  12  -2 337.779 15.0070   3
  -2  12   2 325.152 19.8779   2
  -1 -12   2 118.526 8.48364   2
   1 -12  -2 134.792 13.0038   4
   1  12  -2 113.883 8.19284   3
  -1  12   2 134.395 11.9672   2
   1  12  -2 109.016 9.45177   5
  -1  12   2 121.631 10.1375   5
   1  12  -2 125.277 9.78640   2
   1  12  -2 118.090 8.84737   5
   0 -12   2 157.335 10.0445   2
   0  12  -2 138.527 10.0058   5
   0  12   2 157.410 11.5856   3
   0  12   2 153.848 11.5125   5
   0  12   2 131.676 11.9432   2
   0  12  -2 162.731 9.35208   5
   0  12  -2 147.898 11.1515   2
   1 -12   2 868.639 36.3586   4
  -1  12  -2 910.911 34.6431   2
  -1  12  -2 859.068 32.4004   3
   1  12   2 977.966 37.2190   2
   1  12   2 882.712 35.0086   5
  -1  12  -2 878.318 31.7636   5
  -1  12  -2 895.932 30.1989   5
   1  12   2 905.914 34.5336   3
   2 -12   2 112.166 11.6201   4
   2  12   2 114.027 10.2036   3
  -2  12  -2 118.829 10.3549   2
   2  12   2 109.762 11.1228   5
  -2  12  -2 126.551 10.3875   5
  -2  12  -2 97.6481 7.85061   5
   3 -12   2 424.576 23.7823   4
  -3  12  -2 400.001 21.9966   2
   3  12   2 407.616 22.7269   5
   3  12   2 422.596 21.3735   3
   4 -12   2 272.945 20.2561   4
   4  12   2 260.397 16.7451   3
  -4  12  -2 316.723 20.8781   2
   4  12   2 287.131 19.8647   5
  -3 -13   2 105.261 9.08888   2
   3 -13  -2 78.5704 11.8725   4
  -3  13   2 95.6106 10.4688   5
  -3  13   2 103.713 12.2430   2
   3  13  -2 100.839 10.8321   5
   3  13  -2 90.9651 7.05657   3
  -2 -13   2 12.0390 3.93633   2
   2 -13  -2 11.3682 6.12816   4
   2  13  -2 14.1474 3.55154   3
  -2  13   2 13.8421 4.78041   5
   2  13  -2 23.1128 4.96269   2
  -2  13   2 15.5839 4.90208   2
   1 -13  -2 196.232 15.9942   4
  -1 -13   2 201.261 11.9470   2
  -1  13   2 214.465 15.9612   2
   1  13  -2 236.649 14.5483   2
  -1  13   2 228.730 14.6740   5
   1  13  -2 233.181 12.5186   3
   1  13  -2 233.846 13.6846   5
   0 -13   2 151.484 11.7376   2
   0  13   2 172.738 12.6536   3
   0  13   2 172.959 14.6621   5
   0  13   2 153.553 13.6757   2
   0  13  -2 161.395 11.0740   5
   0  13  -2 174.459 10.6131   5
   0  13  -2 185.489 12.8063   2
   1 -13   2 53.3481 7.71091   4
   1  13   2 30.4571 6.28459   3
  -1  13  -2 43.4375 7.12895   2
  -1  13  -2 44.1563 6.44544   5
   1  13   2 35.3213 7.47165   2
  -1  13  -2 36.9300 5.09497   5
   1  13   2 42.2257 7.41898   5
   2 -13   2 103.619 11.2946   4
   2  13   2 133.562 12.3815   2
  -2  13  -2 119.829 9.75487   5
  -2  13  -2 120.579 11.1730   2
  -2  13  -2 110.581 8.83790   5
   2  13   2 122.142 10.8062   3
   2  13   2 113.691 11.5317   5
   3 -13   2 249.554 18.3399   4
   3  13   2 264.643 16.5338   3
   3  13   2 295.018 18.9718   5
  -3  13  -2 272.464 15.3322   5
  -3  13  -2 245.464 17.1659   2
   3 -14  -2 91.7646 13.2196   4
  -3  14   2 84.4819 10.4452   5
  -3  14   2 100.039 12.4287   2
   3  14  -2 98.5220 11.0557   5
   3  14  -2 92.7762 7.22416   3
   2 -14  -2 441.411 26.7750   4
   2  14  -2 487.562 19.8361   3
  -2  14   2 500.093 24.3232   5
  -2  14   2 487.059 26.7560   2
   2  14  -2 485.798 23.4909   5
   1 -14  -2 100.545 12.4575   4
  -1  14   2 78.5086 9.52465   5
  -1  14   2 85.9381 10.9274   2
   1  14  -2 66.5701 10.4333   5
   1  14  -2 81.6203 9.00512   2
   1  14  -2 87.7578 7.71431   3
   1  14  -2 83.4976 8.54415   5
   0  14   2 1148.83 44.0251   2
   0  14   2 1029.03 40.7888   3
   0  14  -2 989.840 38.3275   5
   0  14   2 1060.66 40.8631   5
   0  14  -2 1091.04 40.8967   2
   0  14  -2 1068.66 37.4923   5
  -1  14  -2 256.508 14.9499   5
   1  14   2 219.790 16.9030   2
   1  14   2 251.055 16.9809   5
   1  14   2 231.749 15.9500   3
  -1  14  -2 258.479 16.7970   2
  -1  14  -2 267.754 13.9013   5
   2 -14   2 620.492 31.7906   4
   2  14   2 694.305 29.2561   3
   2  14   2 642.705 30.6233   5
   2  14   2 615.333 30.4727   2
  -2  14  -2 688.782 31.1930   2
   3 -14   2 98.4718 11.9025   4
  -3  14  -2 99.8719 9.66077   5
   3  14   2 87.5196 10.0939   3
   3  14   2 98.8948 11.3170   5
  -3  14  -2 115.091 12.5404   2
   2 -15  -2 72.4049 14.4569   4
  -2  15   2 50.6789 10.0146   2
   2  15  -2 71.7084 9.16735   5
  -2  15   2 57.6835 8.76344   5
   2  15  -2 46.7827 8.25042   2
   1  15  -2 87.6326 11.3912   2
  -1  15   2 111.313 12.8657   2
   1  15  -2 107.706 10.1357   5
  -1  15   2 97.9807 11.1469   5
   0  15   2 135.876 12.2587   3
   0  15   2 138.816 13.1407   2
   0  15  -2 147.545 12.3631   5
   0  15  -2 159.573 13.1146   2
   0  15   2 135.510 12.9237   5
   0  15  -2 165.655 12.0002   3
  -1  15  -2 157.892 13.8468   2
   1  15   2 141.866 12.8783   3
   1  15   2 173.547 15.2993   2
   1  15   2 149.181 13.6180   5
   2 -15   2 172.953 16.5899   4
  -2  15  -2 210.182 13.3596   5
   2  15   2 209.103 16.5163   5
   2  15   2 203.333 16.5781   2
  -2  15  -2 180.623 15.9151   2
   2  15   2 218.223 15.2534   3
   1  16  -2 492.758 23.9965   5
  -1  16   2 437.708 24.4334   5
   1  16  -2 476.484 24.1963   2
  -1  16   2 441.251 26.8161   2
   0  16   2 41.5650 9.03511   2
   0  16   2 57.5313 9.59563   5
   0  16  -2 46.1188 7.34331   3
   0  16  -2 65.8816 9.57150   2
   0  16   2 36.2442 7.40805   3
   0  16  -2 44.1272 7.50231   5
   1  16   2 544.200 31.5978   5
   1  16   2 592.030 30.3242   2
  -1  16  -2 592.244 25.5544   5
   1  16   2 541.611 27.6555   3
   6   0  -3 3.97800 4.15059   4
   6   0  -3 -3.0960 2.92591   5
  -6   0   3 5.67027 4.78003   2
  -5   0   3 177.764 12.3401   2
   5   0  -3 188.940 13.9406   4
   5   0  -3 173.497 13.3183   5
  -4   0   3 1.11642 2.94936   5
  -4   0   3 1.78456 1.84405   3
  -4   0   3 -0.8327 2.14677   2
   4   0  -3 0.40361 2.73000   5
   4   0  -3 0.53357 2.12525   4
   3   0  -3 177.199 10.1340   4
  -3   0   3 183.335 10.1146   5
   3   0  -3 173.212 10.0524   5
  -3   0   3 175.974 10.2898   2
  -3   0   3 168.068 9.09515   3
  -2   0   3 0.58371 0.93925   3
  -2   0   3 0.66300 1.39578   5
   2   0  -3 1.06806 1.18245   4
  -2   0   3 0.65130 1.26696   4
  -2   0   3 -1.1185 0.81008   2
  -2   0   3 0.46654 1.23329   5
   2   0  -3 2.16934 1.35006   5
   0   0   3 1.20054 0.57038   5
   0   0  -3 -0.6887 0.77315   3
   0   0  -3 -0.1145 0.68617   5
   0   0  -3 0.05312 0.58765   2
   0   0   3 -0.3417 0.66660   2
   0   0  -3 1.30656 0.77407   5
   0   0   3 -0.2190 0.77426   3
   0   0   3 0.28995 0.53331   5
   0   0   3 0.43811 0.40207   4
  -1   0  -3 5.02672 1.85103   3
  -1   0  -3 3.78425 1.36891   5
   1   0   3 5.48599 1.75103   3
  -1   0  -3 7.47897 1.90203   5
   1   0   3 3.22652 1.28236   5
   1   0   3 3.49209 1.16043   5
   2   0   3 0.13912 1.23980   4
  -2   0  -3 1.93037 1.51904   5
  -2   0  -3 -0.5669 1.56044   3
   2   0   3 0.66551 1.52737   5
   2   0   3 -1.2017 0.99177   5
  -3   0  -3 3687.28 105.908   5
   3   0   3 3660.67 106.300   3
  -3   0  -3 3729.19 107.088   3
   3   0   3 3559.61 105.553   5
   3   0   3 3600.50 104.958   4
   4   0   3 -2.4453 1.56524   4
   4   0   3 -1.0419 2.57729   5
   4   0   3 2.50431 2.97282   3
   4   0   3 -4.4264 2.84966   5
   5   0   3 466.911 23.8485   3
   5   0   3 505.336 24.1683   4
   6   0   3 5.17977 4.49908   4
   6   0   3 1.19765 3.43871   3
   6   0   3 -7.1293 4.02288   5
   6  -1  -3 4.31074 4.91260   5
  -6  -1   3 -1.4446 4.10765   2
   6  -1  -3 2.60909 4.31903   4
   6   1  -3 -0.6260 4.46118   5
  -6   1   3 -4.5570 2.59562   2
   6   1  -3 1.66186 4.86868   4
  -5  -1   3 865.536 32.8752   2
   5  -1  -3 842.286 34.3630   5
   5  -1  -3 902.576 35.8851   4
  -5   1   3 893.718 34.2018   2
   5   1  -3 869.226 34.6844   5
   5   1  -3 902.482 35.8586   4
   4  -1  -3 577.958 24.2805   5
   4  -1  -3 577.727 24.7551   4
  -4  -1   3 554.776 22.8464   3
  -4  -1   3 544.006 23.8800   5
  -4  -1   3 612.654 22.8629   2
   4   1  -3 611.843 25.1478   4
  -4   1   3 588.406 23.2733   2
  -4   1   3 661.677 27.5830   5
   4   1  -3 594.744 24.5544   5
   3  -1  -3 40.4553 4.65018   4
   3  -1  -3 34.4287 4.83095   5
  -3  -1   3 31.8306 4.05318   5
  -3  -1   3 30.8749 3.80123   3
  -3   1   3 34.6565 4.82969   4
   3   1  -3 27.1003 4.35259   5
  -3   1   3 37.6749 4.73030   5
  -3   1   3 33.1834 3.99208   2
  -3   1   3 28.7609 3.70273   3
   3   1  -3 25.1407 4.20166   4
   2  -1  -3 6.92233 1.99219   4
  -2  -1   3 5.68591 1.38580   3
   2  -1  -3 1.82778 1.70425   5
  -2   1   3 3.64785 1.76678   4
   2   1  -3 1.98555 1.26049   4
   2   1  -3 2.55002 1.52323   5
  -2   1   3 5.02094 1.65457   5
  -1  -1  -3 1208.41 37.8492   3
   1  -1   3 1242.56 34.6473   5
   1  -1   3 1242.51 37.5347   3
  -1  -1  -3 1294.94 38.3743   2
  -1  -1  -3 1271.14 38.1405   5
   1  -1   3 1254.61 35.5731   4
   1  -1   3 1185.37 34.9622   5
  -1  -1  -3 1233.09 37.2847   5
  -1   1  -3 1212.69 37.5414   3
  -1   1  -3 1291.30 36.0055   5
   1   1   3 1270.03 38.0656   3
  -1   1  -3 1236.68 36.5726   5
   1   1   3 1275.88 37.7197   5
   1   1   3 1220.91 36.8564   5
  -2  -1  -3 1161.24 39.0713   3
   2  -1   3 1233.57 37.6389   5
   2  -1   3 1223.83 39.1666   3
  -2  -1  -3 1263.70 38.8886   5
   2  -1   3 1224.12 36.2836   5
   2  -1   3 1234.17 37.4334   4
  -2   1  -3 1255.75 39.4302   3
   2   1   3 1187.12 37.6839   5
  -2   1  -3 1151.21 37.4856   5
   2   1   3 1279.67 41.9703   3
   2   1   3 1217.82 39.0971   5
  -3  -1  -3 409.370 19.0588   3
   3  -1   3 437.501 17.9295   4
  -3  -1  -3 441.672 19.1102   5
   3  -1   3 404.892 18.4773   3
   3  -1   3 449.698 17.1610   5
   3  -1   3 417.795 17.9094   5
   3   1   3 397.864 18.5926   5
   3   1   3 455.591 18.1166   5
  -3   1  -3 438.971 18.5217   5
   3   1   3 425.275 18.8057   3
   3   1   3 414.515 18.1589   4
  -3   1  -3 423.035 19.2880   3
   4  -1   3 3061.75 87.4319   5
   4  -1   3 2914.53 90.4423   3
   4  -1   3 2985.72 89.8885   5
   4  -1   3 2983.50 89.6902   4
   4   1   3 3070.23 90.3832   4
   4   1   3 2635.71 89.8319   5
   4   1   3 3056.48 88.8677   5
   4   1   3 3048.66 90.8976   3
   5  -1   3 -1.0939 3.57350   4
   5  -1   3 5.40941 3.64566   5
   5  -1   3 4.78820 3.17400   3
   5   1   3 0.28100 3.49323   4
   5   1   3 4.50533 3.93879   5
   5   1   3 0.31856 3.97588   3
   6  -1   3 155.397 16.0497   4
   6  -1   3 127.506 12.2351   3
   6  -1   3 134.048 12.0438   5
   6   1   3 115.772 12.9250   4
   6   1   3 123.563 12.7024   5
   6  -2  -3 57.8452 9.98982   5
  -6  -2   3 67.3710 9.24321   2
   6   2  -3 38.2207 9.22522   5
  -6   2   3 69.7059 9.47769   2
   5  -2  -3 6.17638 4.48936   4
   5  -2  -3 6.46071 3.59750   5
  -5  -2   3 1.38152 4.31372   3
  -5   2   3 4.80803 3.90164   2
   5   2  -3 6.86813 4.48247   5
   5   2  -3 8.57679 4.49240   4
  -4  -2   3 230.632 13.6495   5
   4  -2  -3 255.076 14.5069   4
  -4  -2   3 244.289 12.7735   3
   4  -2  -3 248.433 14.0980   5
  -4   2   3 244.138 13.4281   2
  -4   2   3 235.904 13.7072   3
   4   2  -3 242.335 14.0677   5
   4   2  -3 254.437 14.3225   4
   3  -2  -3 9.25436 3.36720   4
   3  -2  -3 6.75714 2.90598   5
  -3  -2   3 11.5921 2.59881   3
  -3  -2   3 15.0779 3.43428   5
  -3   2   3 9.45607 3.11928   5
  -3   2   3 8.66939 2.89303   2
  -3   2   3 9.76539 2.51436   3
  -3   2   3 11.4586 2.92487   4
   3   2  -3 10.7164 2.82849   4
   3   2  -3 9.17221 3.02364   5
   2  -2  -3 302.052 13.0070   5
  -2  -2   3 320.498 11.1637   3
  -2  -2   3 334.006 11.9456   5
  -2  -2   3 309.629 12.2215   5
   2  -2  -3 329.038 13.4957   4
   2   2  -3 299.303 12.7743   4
   2   2  -3 304.543 12.6379   5
  -2   2   3 324.848 12.7768   2
  -2   2   3 326.116 13.2136   4
  -2   2   3 317.505 13.0507   5
  -2   2   3 311.831 12.9538   5
  -1  -2   3 17.9587 1.10489   5
  -1  -2   3 19.3172 1.04702   2
   1  -2  -3 25.8994 2.70411   4
   1  -2  -3 21.2591 2.83875   5
   1  -2  -3 24.1341 2.65917   2
   1  -2  -3 31.2159 3.39576   5
   1   2  -3 20.0153 1.95698   5
  -1   2   3 19.7521 2.28342   4
  -1   2   3 23.9486 2.57092   5
  -1   2   3 20.5116 2.70672   2
   1   2  -3 25.2017 2.01960   5
  -1   2   3 24.6504 3.02484   5
   0  -2  -3 458.900 16.1860   5
   0  -2  -3 455.793 15.9406   2
   0  -2   3 462.970 14.2754   3
   0  -2  -3 452.055 15.6289   5
   0  -2  -3 442.818 15.3527   4
   0   2   3 454.568 15.2687   4
   0   2  -3 451.873 14.3029   3
   0   2   3 458.390 16.1393   2
   0   2   3 476.485 15.7950   5
   0   2   3 457.600 16.0034   3
   0   2   3 467.444 15.8046   5
   0   2  -3 449.821 13.1379   4
   1  -2   3 503.656 16.9328   3
  -1  -2  -3 471.978 17.1292   5
  -1  -2  -3 471.530 17.7411   5
   1  -2   3 485.476 15.1417   4
  -1  -2  -3 456.918 17.5936   2
  -1  -2  -3 455.198 17.2723   3
  -1   2  -3 475.220 15.2069   5
   1   2   3 458.289 17.4794   2
   1   2   3 484.659 17.5275   3
  -1   2  -3 469.327 14.5996   5
   1   2   3 479.337 17.6226   5
  -1   2  -3 464.672 15.1061   4
   1   2   3 497.442 17.0177   5
  -1   2  -3 483.970 16.8914   3
  -2  -2  -3 2113.37 67.0433   2
  -2  -2  -3 2204.91 66.8242   3
   2  -2   3 2316.50 62.7459   5
  -2  -2  -3 2158.15 66.3203   5
   2  -2   3 2296.71 63.8755   5
   2  -2   3 2294.04 66.5485   3
  -2   2  -3 2236.88 66.7541   3
   2   2   3 2323.80 67.4871   5
   2   2   3 2235.57 66.8279   3
  -3  -2  -3 316.560 15.7685   3
   3  -2   3 305.882 14.2435   4
   3  -2   3 290.441 14.9074   3
  -3  -2  -3 288.059 15.4593   2
   3  -2   3 307.390 12.7326   5
  -3  -2  -3 291.912 15.2896   5
   3  -2   3 296.167 13.7335   5
   3   2   3 301.703 14.6267   5
  -3   2  -3 296.682 14.3143   5
  -3   2  -3 297.168 15.4930   3
   3   2   3 308.399 15.7302   5
   3   2   3 309.344 15.2440   3
   4  -2   3 1300.89 44.3978   4
   4  -2   3 1308.38 45.4068   3
   4  -2   3 1218.36 43.1213   5
   4  -2   3 1298.72 41.7940   5
   4   2   3 1241.09 44.9466   3
   4   2   3 1340.31 44.4524   5
   4   2   3 1336.39 45.4992   4
   5  -2   3 27.6019 6.09560   3
   5  -2   3 20.2828 4.76448   5
   5  -2   3 26.5848 5.49830   4
   5   2   3 18.0766 5.26984   5
   5   2   3 22.8857 5.45904   3
   5   2   3 29.0467 6.19556   4
   6  -2   3 311.999 23.1202   4
   6  -2   3 338.476 18.4328   5
   6   2   3 325.731 20.6325   4
   6   2   3 318.289 19.5594   5
   6  -3  -3 220.166 16.7564   5
  -6  -3   3 203.564 14.5002   2
   6  -3  -3 176.115 18.3954   4
   6   3  -3 184.407 17.3623   5
   6   3  -3 217.594 19.6380   4
  -6   3   3 234.695 16.5123   2
   5  -3  -3 656.358 30.0371   4
   5  -3  -3 703.798 29.6428   5
  -5  -3   3 676.473 27.6692   3
  -5   3   3 694.401 29.2846   2
   5   3  -3 690.482 30.2555   4
   5   3  -3 699.574 29.9278   5
   4  -3  -3 266.657 15.1933   5
  -4  -3   3 316.482 14.4441   3
  -4  -3   3 288.235 15.2494   5
   4  -3  -3 284.647 16.2057   4
   4   3  -3 307.629 16.3329   4
  -4   3   3 275.033 15.1754   3
  -4   3   3 303.776 15.2571   2
   4   3  -3 277.519 15.4264   5
   3  -3  -3 1515.24 50.5468   4
  -3  -3   3 1638.18 47.7692   3
   3  -3  -3 1543.57 50.0407   5
  -3  -3   3 1591.91 49.2341   5
  -3   3   3 1563.68 50.0485   5
   3   3  -3 1644.52 50.8588   4
  -3   3   3 1594.50 49.8199   2
  -3   3   3 1609.78 50.1576   3
  -3   3   3 1568.48 50.5322   4
   3   3  -3 1688.74 50.5202   5
   2  -3  -3 1749.38 50.7936   2
  -2  -3   3 1675.14 48.4738   5
  -2  -3   3 1763.86 49.3088   5
  -2  -3   3 1677.33 47.7878   3
  -2   3   3 1663.99 51.0993   4
  -2   3   3 1687.66 50.9057   5
   2   3  -3 1694.64 50.3257   5
  -2   3   3 1687.34 50.9110   2
  -2   3   3 1706.50 51.0811   5
   1  -3  -3 2449.61 70.3382   2
   1  -3  -3 2419.95 70.8955   4
  -1   3   3 2467.03 70.9017   2
  -1   3   3 2579.84 70.6139   4
   0  -3  -3 0.78003 1.03058   2
   0  -3   3 1.07383 0.64691   3
   0  -3  -3 0.27570 1.24081   5
   0  -3  -3 1.38911 1.37842   4
   0  -3  -3 -0.3111 1.24288   5
   0   3   3 -0.7457 1.22890   5
   0   3   3 2.38191 1.11268   4
   0   3   3 0.17157 0.85355   5
   0   3  -3 0.38971 0.61685   4
   0   3   3 4.98888 1.67442   2
   0   3  -3 0.36498 0.56634   3
   0   3   3 0.67434 1.04729   3
  -1   3  -3 6468.67 175.327   1
   1   3   3 5482.44 189.678   1
  -2  -3  -3 1528.78 49.5667   3
   2  -3   3 1593.06 44.6102   5
  -2  -3  -3 1647.72 50.7432   2
   2  -3   3 1546.29 48.9274   3
   2  -3   3 1680.82 47.8842   4
   2  -3   3 1584.79 44.2083   5
  -2  -3  -3 1630.03 49.7887   5
  -2   3  -3 1573.45 46.8700   5
   2   3   3 1553.45 49.0942   5
   2   3   3 1574.20 49.6296   3
  -2   3  -3 1603.22 49.5923   3
   2   3   3 1610.21 50.5295   5
  -2   3  -3 1585.80 47.6846   4
   3  -3   3 96.1757 7.89509   3
   3  -3   3 80.8836 7.08578   4
  -3  -3  -3 90.3076 8.28263   3
   3  -3   3 94.3242 5.89294   5
  -3  -3  -3 88.4183 8.18960   2
   3  -3   3 84.3044 6.39386   5
   3   3   3 100.754 8.31958   3
  -3   3  -3 98.0303 7.56320   5
  -3   3  -3 79.9701 8.83508   3
   3   3   3 100.130 9.49886   5
   3   3   3 95.0496 7.68942   5
   4  -3   3 884.405 32.3590   4
   4  -3   3 759.904 29.5285   5
   4  -3   3 832.975 32.8806   3
   4  -3   3 830.744 28.7050   5
   4   3   3 820.814 32.4764   3
   4   3   3 853.046 32.9271   4
   4   3   3 854.534 32.2337   5
   5  -3   3 230.953 16.2020   5
   5  -3   3 236.111 13.9623   5
   5  -3   3 239.971 15.8969   4
   5  -3   3 245.788 16.3337   3
   5   3   3 244.539 15.7051   5
   5   3   3 218.701 15.6808   4
   5   3   3 253.869 16.3928   3
   6  -4  -3 651.782 31.9790   4
   6  -4  -3 605.295 29.4757   5
  -6   4   3 651.283 30.5698   2
   6   4  -3 621.263 30.2917   5
   6   4  -3 607.939 30.3705   4
   5  -4  -3 684.738 29.4270   5
   5  -4  -3 678.786 30.5890   4
  -5  -4   3 653.492 27.1716   3
   5   4  -3 702.574 29.9987   5
   5   4  -3 645.087 29.8866   4
  -5   4   3 723.542 29.9509   2
  -4  -4   3 247.295 13.5330   2
   4  -4  -3 257.675 14.8756   5
  -4  -4   3 254.786 14.3516   5
  -4  -4   3 266.908 13.1146   3
   4  -4  -3 244.433 15.3340   4
   4   4  -3 258.558 14.9621   5
  -4   4   3 285.997 15.2617   2
   4   4  -3 293.262 16.0461   4
  -3  -4   3 38.5815 3.72070   3
   3  -4  -3 36.0392 4.92518   4
  -3  -4   3 39.7344 4.54444   5
   3  -4  -3 44.6739 5.64422   5
  -3   4   3 38.9599 5.15035   5
   3   4  -3 38.1503 3.61261   3
  -3   4   3 43.3211 5.46280   2
  -3   4   3 40.3453 5.30774   3
   3   4  -3 37.1436 5.05986   5
  -3   4   3 36.3328 4.81615   4
   2  -4  -3 87.2384 6.75155   4
  -2  -4   3 87.3841 4.15317   3
  -2  -4   3 101.643 4.74568   5
  -2  -4   3 95.1401 4.99402   5
   2  -4  -3 90.1938 6.81609   5
   2  -4  -3 89.7119 6.18597   2
  -2  -4   3 90.1641 4.85545   2
  -2   4   3 87.9704 6.44864   5
   2   4  -3 88.0673 5.96663   5
  -2   4   3 85.3051 6.32144   2
  -2   4   3 87.1331 6.23176   5
  -2   4   3 94.6767 6.71441   4
   1  -4  -3 164.822 8.92803   4
   1  -4  -3 162.857 8.22843   2
  -1  -4   3 161.526 5.21279   2
   1  -4  -3 145.472 7.64046   5
   1  -4  -3 152.244 8.64743   5
  -1   4   3 155.515 8.31126   5
  -1   4   3 159.662 8.40378   4
   1   4  -3 160.836 5.42399   2
  -1   4   3 169.221 8.46569   5
   1   4  -3 161.153 6.11797   5
  -1   4   3 171.203 8.95520   2
   0  -4  -3 621.387 22.0294   5
   0  -4  -3 615.456 21.9006   4
   0  -4  -3 606.125 20.9895   5
   0   4   3 643.953 21.8368   4
   0   4   3 582.367 21.4497   3
   0   4  -3 610.060 18.7812   2
   0   4  -3 623.928 19.7058   4
   0   4   3 677.473 21.8147   5
   0   4   3 621.253 22.1277   2
   0   4  -3 613.642 18.9458   3
   1  -4   3 2095.19 59.6932   4
  -1  -4  -3 2059.58 61.8267   3
  -1  -4  -3 2057.10 62.4859   2
  -1  -4  -3 2199.88 62.8891   5
  -1  -4  -3 2190.72 61.9136   5
  -1   4  -3 2062.29 56.5360   5
  -1   4  -3 2099.16 60.6094   3
   1   4   3 2072.29 62.5012   2
   1   4   3 2195.51 62.1029   5
  -1   4  -3 2034.41 56.6584   5
   1   4   3 2030.35 61.8120   3
   1   4   3 2000.17 62.4255   5
   2  -4   3 586.457 21.5729   3
  -2  -4  -3 572.309 22.2555   5
  -2  -4  -3 544.497 21.9091   3
  -2  -4  -3 559.091 22.7821   2
   2  -4   3 593.435 20.6301   4
   2   4   3 560.824 22.9341   5
  -2   4  -3 570.744 21.8585   3
  -2   4  -3 553.451 20.1932   4
   2   4   3 578.675 22.1328   3
   2   4   3 604.818 22.3746   5
  -2   4  -3 556.867 19.2522   5
  -3  -4  -3 387.171 18.6479   3
   3  -4   3 430.651 18.8204   3
  -3  -4  -3 370.893 18.4766   5
   3  -4   3 415.350 14.1806   5
  -3  -4  -3 328.040 20.7038   2
   3  -4   3 429.821 15.0207   5
   3  -4   3 398.515 17.5526   4
  -3   4  -3 412.406 17.8127   4
   3   4   3 448.551 19.3138   3
  -3   4  -3 394.836 18.9606   3
   3   4   3 404.118 18.5880   5
   3   4   3 399.209 19.4742   5
  -3   4  -3 399.030 17.0768   5
   4  -4   3 111.510 9.53825   4
   4  -4   3 86.9538 8.68945   3
   4  -4   3 106.587 8.12302   5
   4  -4   3 90.8794 7.32900   5
   4   4   3 91.2073 9.23488   5
   4   4   3 95.1739 9.20850   3
   5  -4   3 1010.96 40.5110   4
   5   4   3 1102.63 41.3222   5
   5   4   3 1097.31 41.4872   3
   5   4   3 1032.57 41.7604   4
   6  -5  -3 252.997 19.3832   4
   6  -5  -3 250.437 17.9126   5
  -6   5   3 248.056 20.4966   2
   6   5  -3 243.266 18.1708   4
   6   5  -3 258.156 18.4362   5
  -5  -5   3 69.5498 8.04683   3
  -5  -5   3 99.3224 9.57463   2
   5  -5  -3 84.5157 10.2020   5
   5  -5  -3 87.2911 9.93253   4
   5   5  -3 90.4931 9.76285   4
  -5   5   3 102.341 10.4939   2
   5   5  -3 102.250 10.6806   5
  -4  -5   3 437.688 17.9074   3
  -4  -5   3 458.386 19.2454   2
   4  -5  -3 444.613 20.7362   5
   4  -5  -3 392.023 23.2938   4
   4   5  -3 452.492 20.9319   5
   4   5  -3 418.193 21.0165   4
  -4   5   3 433.105 20.7192   2
   4   5  -3 436.939 17.0201   3
   3  -5  -3 98.9818 8.41159   4
   3  -5  -3 113.852 8.57871   5
  -3  -5   3 113.102 6.23975   3
  -3  -5   3 92.9171 6.69920   5
  -3   5   3 119.018 8.84870   2
   3   5  -3 102.473 5.60619   3
   3   5  -3 109.639 8.30881   5
  -3   5   3 101.240 8.35442   4
  -3   5   3 103.673 8.33616   3
  -3   5   3 101.204 8.05351   5
  -3   5   3 106.150 8.24758   5
   2  -5  -3 1285.96 40.9214   5
  -2  -5   3 1255.40 35.3899   5
   2  -5  -3 1267.07 40.3004   2
   2  -5  -3 1241.37 41.5448   4
  -2  -5   3 1246.94 35.1574   5
  -2  -5   3 1262.20 35.5882   3
  -2  -5   3 1270.20 37.0674   2
   2   5  -3 1257.54 35.3818   3
   2   5  -3 1300.30 39.3279   5
  -2   5   3 1216.23 39.9613   5
  -2   5   3 1236.58 40.5989   4
  -2   5   3 1340.11 41.3605   2
  -2   5   3 1269.56 40.2156   5
   1  -5  -3 1352.53 44.5792   4
  -1  -5   3 1296.14 36.6369   2
   1  -5  -3 1357.50 41.4702   5
   1  -5  -3 1280.25 40.6348   2
  -1   5   3 1286.48 40.7021   5
   1   5  -3 1284.53 35.6577   3
  -1   5   3 1420.90 43.0541   5
   1   5  -3 1302.73 37.1510   2
  -1   5   3 1274.15 40.9202   4
   1   5  -3 1293.32 37.1052   5
   1   5  -3 1289.92 35.5511   3
   0  -5  -3 7380.44 225.419   1
   0   5   3 6886.02 225.343   1
  -1  -5  -3 754.090 26.9351   2
   1  -5   3 758.599 24.7634   4
  -1  -5  -3 726.690 26.0241   3
  -1  -5  -3 735.671 25.7619   5
  -1   5  -3 744.334 24.0355   4
   1   5   3 730.868 28.0148   3
  -1   5  -3 741.956 24.9169   3
  -1   5  -3 743.299 20.6080   5
   1   5   3 765.494 27.3845   2
   1   5   3 796.066 27.5536   5
   1   5   3 724.198 26.0838   5
  -1   5  -3 738.445 24.4487   2
   1   5   3 768.245 27.1783   4
  -1   5  -3 730.399 20.5995   5
  -2  -5  -3 1788.37 58.1053   2
  -2  -5  -3 1849.15 57.3829   3
  -2  -5  -3 1911.21 57.4901   5
  -2   5  -3 1848.93 56.1457   2
  -2   5  -3 1827.32 55.0529   4
   2   5   3 1821.78 58.4829   5
   2   5   3 1863.18 57.3236   3
  -2   5  -3 1886.97 57.0733   3
   2   5   3 1811.88 57.1983   5
  -2   5  -3 1828.90 53.3467   5
  -3  -5  -3 6.06791 3.05274   2
  -3  -5  -3 2.41826 2.99458   5
   3  -5   3 3.59402 2.16762   4
  -3   5  -3 3.32271 2.57074   3
   3   5   3 4.67777 2.61001   3
   3   5   3 7.51348 3.34455   5
  -3   5  -3 7.96001 2.54349   4
   3   5   3 3.34472 2.85433   5
  -3   5  -3 3.07990 2.31764   5
   4  -5   3 3.80436 3.56882   4
   4  -5   3 0.30808 1.86906   5
   4   5   3 2.21212 3.15100   3
   4   5   3 1.50110 2.45869   5
   5  -5   3 29.6217 6.70617   4
   5  -5   3 21.1025 4.98330   5
  -5   5  -3 28.6655 6.90787   2
   5   5   3 24.9976 6.50682   3
   5   5   3 22.7054 6.07981   5
   5   5   3 26.1612 6.25475   4
   5  -6  -3 107.872 10.9627   5
   5  -6  -3 103.312 11.9454   4
   5   6  -3 89.3846 10.7952   4
  -5   6   3 111.763 11.4512   2
   5   6  -3 111.928 10.5318   5
  -4  -6   3 248.190 12.2719   3
   4  -6  -3 258.570 16.2816   4
  -4  -6   3 251.538 13.7845   2
  -4  -6   3 261.643 13.7339   5
   4  -6  -3 264.484 15.4871   5
  -4   6   3 234.238 16.9287   2
   4   6  -3 267.798 11.9389   3
   3  -6  -3 11.0318 4.35773   4
   3  -6  -3 15.2605 4.10227   5
  -3  -6   3 13.9343 2.93416   5
  -3  -6   3 9.90632 2.25374   3
  -3  -6   3 14.8883 3.35431   2
  -3   6   3 14.4290 3.60181   4
  -3   6   3 17.0521 4.19019   2
   3   6  -3 11.4822 3.48229   5
  -3   6   3 12.1079 3.70855   5
   3   6  -3 11.3893 1.98846   3
  -3   6   3 16.9589 3.81256   5
   2  -6  -3 16.3937 3.59778   2
   2  -6  -3 7.19006 2.76188   4
  -2  -6   3 7.33131 1.81362   2
   2  -6  -3 3.66120 2.66918   5
  -2   6   3 9.93554 2.90203   2
  -2   6   3 5.65985 2.37144   5
  -2   6   3 8.32265 2.75223   4
   2   6  -3 9.25349 1.26868   3
   2   6  -3 7.08578 2.42621   5
  -2   6   3 9.22357 2.94578   5
   1  -6  -3 197.431 10.2768   5
   1  -6  -3 164.941 9.55309   2
   1  -6  -3 173.503 10.7254   4
  -1  -6   3 178.631 7.02813   2
   1   6  -3 176.586 7.53614   2
  -1   6   3 205.408 10.1987   5
  -1   6   3 181.883 10.1002   4
   1   6  -3 174.722 6.37946   3
  -1   6   3 172.027 10.1445   2
   1   6  -3 165.885 9.59132   4
   1   6  -3 180.511 7.13250   5
  -1   6   3 187.829 10.1811   5
   0  -6  -3 22.2964 3.80184   2
   0  -6  -3 26.2165 4.07932   4
   0  -6  -3 27.2014 4.13593   5
   0  -6  -3 27.4828 3.54734   5
   0   6  -3 23.1258 2.58704   2
   0   6   3 20.4187 3.37876   4
   0   6   3 24.3859 4.20122   2
   0   6   3 27.6373 4.14650   3
   0   6   3 27.7747 4.06826   5
   0   6  -3 21.8028 2.96824   4
   0   6   3 22.9674 3.88623   5
   0   6  -3 18.5797 2.28503   3
  -1  -6  -3 24.8094 4.02495   5
  -1  -6  -3 29.9118 4.50336   2
   1  -6   3 18.9278 2.97056   4
   1   6   3 26.3097 4.22736   5
   1   6   3 34.2376 5.14105   5
   1   6   3 33.4846 4.50699   3
   1   6   3 30.0053 4.29290   2
   1   6   3 33.7331 4.92840   4
  -1   6  -3 27.0227 1.81012   5
  -1   6  -3 34.3220 3.75844   3
  -1   6  -3 35.1527 3.44487   4
  -1   6  -3 26.4800 3.44184   2
  -2  -6  -3 893.351 32.9746   2
  -2  -6  -3 848.711 31.6038   3
  -2  -6  -3 891.868 31.7580   5
   2  -6   3 922.839 31.0492   4
   2   6   3 933.256 33.0629   2
   2   6   3 887.802 31.8876   3
  -2   6  -3 943.441 31.9266   3
   2   6   3 857.864 32.9183   5
  -2   6  -3 895.978 28.0917   5
  -2   6  -3 875.160 30.7899   2
  -2   6  -3 908.921 30.1586   4
   2   6   3 861.323 31.9537   5
  -3  -6  -3 716.247 28.5501   3
   3  -6   3 759.743 27.8050   4
  -3  -6  -3 704.696 28.3529   5
  -3  -6  -3 693.532 29.4660   2
   3   6   3 691.516 28.4038   5
  -3   6  -3 685.274 27.6807   2
   3   6   3 733.532 28.3922   3
  -3   6  -3 703.184 29.2953   4
  -3   6  -3 713.919 25.7845   5
  -3   6  -3 682.080 28.3888   3
   4  -6   3 589.365 25.3712   4
  -4   6  -3 560.253 25.8501   2
   4   6   3 560.594 25.9642   5
   4   6   3 540.325 24.9255   3
   5  -6   3 184.227 14.6699   4
   5  -6   3 169.630 8.16823   5
  -5   6  -3 206.471 15.6966   2
   5   6   3 193.722 14.3875   3
   5   6   3 171.915 14.4254   5
   5  -7  -3 743.368 31.5537   5
  -5  -7   3 668.112 29.2113   2
   5  -7  -3 732.308 34.0548   4
  -5   7   3 745.266 31.6700   5
   5   7  -3 696.240 31.5834   5
  -5   7   3 724.124 32.5226   2
   5   7  -3 740.225 33.0163   4
  -4  -7   3 1221.74 40.0017   2
  -4  -7   3 1167.42 37.5405   3
   4  -7  -3 1178.76 41.8337   5
  -4  -7   3 1167.19 38.3221   5
   4  -7  -3 1160.59 44.4907   4
  -4   7   3 1097.82 42.4654   2
   4   7  -3 1195.18 42.5667   5
  -4   7   3 1124.85 41.6704   5
  -3  -7   3 817.035 27.6575   2
  -3  -7   3 839.348 24.8777   5
   3  -7  -3 765.826 32.0286   4
   3  -7  -3 804.398 30.4465   5
  -3  -7   3 791.160 25.1657   5
  -3  -7   3 833.432 25.7575   3
  -3   7   3 752.049 29.9441   5
   3   7  -3 872.084 30.6697   5
   3   7  -3 819.090 25.3120   3
  -3   7   3 805.580 30.2840   5
  -3   7   3 845.964 31.8467   2
   2  -7  -3 -0.0454 2.36355   5
  -2  -7   3 -0.9744 1.09814   2
   2  -7  -3 -2.6290 2.30599   4
   2  -7  -3 0.12771 1.74112   2
  -2   7   3 13.5970 3.79310   2
  -2   7   3 3.08489 2.36033   5
   2   7  -3 -0.9053 1.45727   5
  -2   7   3 1.85541 1.97807   4
  -2   7   3 0.64448 1.66763   5
   2   7  -3 1.45153 0.87042   3
   1  -7  -3 763.816 27.4415   2
   1  -7  -3 776.311 27.6741   5
  -1  -7   3 776.993 23.7289   2
   1  -7  -3 777.990 29.4192   4
   1   7  -3 777.020 23.0870   3
  -1   7   3 774.814 28.6781   2
   1   7  -3 755.822 24.4823   2
   1   7  -3 771.263 23.6589   5
  -1   7   3 754.023 27.1392   5
  -1   7   3 779.837 28.2851   4
  -1   7   3 762.485 27.5781   5
   1   7  -3 753.754 27.6460   4
   0  -7  -3 0.85592 1.81280   5
   0  -7  -3 2.24527 2.38793   4
   0  -7  -3 0.93547 1.18453   5
   0  -7   3 0.69425 1.06892   2
   0  -7  -3 -0.5044 1.18855   2
   0   7  -3 3.61069 1.60238   2
   0   7   3 0.81406 1.79004   5
   0   7   3 -2.2171 1.74277   5
   0   7  -3 3.77085 1.28711   3
   0   7  -3 1.87779 1.87159   4
   0   7   3 -0.7318 1.72907   3
   0   7   3 -2.0335 1.50328   2
   0   7   3 1.70213 1.51065   4
   1  -7   3 757.949 28.5179   4
  -1  -7  -3 725.557 25.5924   5
  -1  -7  -3 704.696 27.0996   2
   1   7   3 699.025 27.8330   4
   1   7   3 685.192 26.5549   3
   1   7   3 739.592 27.8741   2
  -1   7  -3 700.862 24.8368   2
   1   7   3 690.432 27.5261   5
   1   7   3 746.972 27.1181   5
  -1   7  -3 708.128 24.9294   3
  -1   7  -3 735.160 21.4447   5
  -1   7  -3 752.386 25.2245   4
  -2  -7  -3 3.13511 2.85632   2
   2  -7   3 3.05335 2.11195   4
  -2  -7  -3 8.77582 3.22322   3
  -2  -7  -3 -4.2530 2.14713   5
  -2   7  -3 2.13693 2.41058   2
   2   7   3 1.15555 1.83532   3
  -2   7  -3 5.21452 2.39385   4
   2   7   3 1.27730 1.85938   5
   2   7   3 -0.5146 1.62714   2
  -2   7  -3 5.27674 2.58154   3
   2   7   3 -1.4095 2.76084   5
  -3  -7  -3 273.498 16.9223   2
  -3  -7  -3 304.380 18.9304   5
   3  -7   3 292.469 15.9206   4
  -3  -7  -3 298.916 16.4794   3
  -3   7  -3 306.318 15.9928   2
  -3   7  -3 297.571 14.1850   5
   3   7   3 295.242 16.5522   5
  -3   7  -3 310.910 15.5455   4
   3   7   3 315.534 16.5766   3
   4  -7   3 52.9153 7.25047   4
   4   7   3 54.2817 8.41228   5
   4   7   3 46.2369 8.50796   3
  -4   7  -3 58.8029 8.22277   2
   5  -7   3 651.031 30.6280   4
   5   7   3 670.948 30.2333   3
  -5   7  -3 721.751 32.1254   2
   5   7   3 621.753 30.4959   5
   5  -8  -3 9.35830 5.55993   4
  -5  -8   3 15.5157 7.47593   2
  -5  -8   3 14.9517 4.33289   5
  -5  -8   3 4.67278 4.54309   5
  -5  -8   3 19.3970 4.42976   3
   5   8  -3 20.6522 5.49925   5
  -5   8   3 10.6659 4.28025   5
  -5   8   3 18.1239 5.68033   2
   4  -8  -3 1030.57 41.6615   4
   4  -8  -3 1019.17 37.9308   5
  -4  -8   3 1015.84 33.2604   5
  -4  -8   3 997.544 35.5976   2
   4   8  -3 1034.23 39.0265   5
   4   8  -3 1020.20 33.7856   3
  -4   8   3 1035.06 39.8772   2
  -4   8   3 1045.10 38.7883   5
  -3  -8   3 1145.48 37.0553   2
   3  -8  -3 1171.45 40.2115   5
   3  -8  -3 1175.87 43.5258   4
   3   8  -3 1171.51 40.1972   5
   3   8  -3 1159.73 34.3898   3
  -3   8   3 1097.98 41.4902   2
  -3   8   3 1146.11 40.2560   5
  -2  -8   3 84.5216 5.58996   2
   2  -8  -3 83.5048 8.46891   4
   2  -8  -3 80.9711 7.44280   5
   2  -8  -3 81.9987 7.36422   2
  -2   8   3 75.5633 7.88258   4
  -2   8   3 80.8223 7.40946   5
   2   8  -3 99.8486 7.09951   5
   2   8  -3 93.7456 4.59221   3
  -2   8   3 92.1381 8.27461   2
  -1  -8   3 477.797 16.7887   2
   1  -8  -3 492.844 20.4194   2
   1  -8  -3 471.280 21.9004   4
  -1   8   3 454.781 20.5530   4
   1   8  -3 493.549 16.8910   5
  -1   8   3 453.433 20.9751   2
   1   8  -3 508.497 21.0676   4
   1   8  -3 506.950 16.4558   3
  -1   8   3 503.442 20.6555   5
  -1   8   3 531.877 20.6317   5
   1   8  -3 512.112 18.0898   2
   0  -8  -3 678.219 27.8384   4
   0  -8  -3 682.235 26.0545   2
   0  -8  -3 667.112 23.4519   5
   0  -8   3 685.405 22.9968   2
   0   8   3 674.959 25.8501   5
   0   8   3 673.658 26.6205   5
   0   8   3 716.732 26.6663   3
   0   8  -3 697.182 22.7513   3
   0   8  -3 693.278 25.4023   4
   0   8   3 686.430 27.2592   2
   0   8   3 712.597 27.5378   4
   0   8  -3 711.775 23.9997   2
   1  -8   3 408.958 18.3123   4
  -1  -8  -3 425.918 17.3345   5
  -1  -8  -3 413.906 19.1918   2
  -1   8  -3 421.831 17.1750   3
   1   8   3 403.795 21.9461   4
   1   8   3 447.907 19.4208   5
   1   8   3 438.072 20.0644   2
  -1   8  -3 429.424 17.3733   2
  -1   8  -3 404.868 17.2491   4
   1   8   3 417.340 18.7162   3
   1   8   3 406.281 19.5919   5
  -2  -8  -3 457.609 21.6575   2
   2  -8   3 474.433 20.5566   4
  -2  -8  -3 446.979 19.7555   5
   2   8   3 465.882 20.5388   3
   2   8   3 441.556 22.2765   4
   2   8   3 463.727 21.5153   2
  -2   8  -3 476.600 19.4324   4
   2   8   3 462.620 22.1895   5
  -2   8  -3 450.354 19.7719   2
  -2   8  -3 467.460 17.1140   5
   2   8   3 496.058 21.7601   5
   3  -8   3 772.339 30.1776   4
  -3  -8  -3 718.135 29.8196   3
   3   8   3 771.930 30.0644   3
  -3   8  -3 742.171 28.7985   4
   3   8   3 675.520 33.2197   5
  -3   8  -3 740.554 29.8033   2
  -3   8  -3 772.316 27.2225   5
   4  -8   3 1786.93 59.4951   4
   4   8   3 1682.27 59.4195   5
  -4   8  -3 1709.44 59.1649   2
   4   8   3 1656.90 57.7309   3
   5  -8   3 264.234 18.3293   4
  -5   8  -3 216.390 19.6889   2
   5   8   3 241.418 16.7241   3
   5  -9  -3 38.2409 8.79069   4
   5  -9  -3 22.4711 6.29462   5
  -5   9   3 33.1094 7.99418   5
   5   9  -3 36.8457 8.24810   5
  -4  -9   3 840.585 31.2476   2
   4  -9  -3 857.936 33.2716   5
  -4  -9   3 881.700 26.0021   5
   4  -9  -3 828.656 37.1001   4
  -4   9   3 896.057 36.6117   2
   4   9  -3 851.828 27.9432   3
  -4   9   3 840.110 34.1395   5
   4   9  -3 901.775 35.3252   5
  -3  -9   3 2.96197 2.27408   2
   3  -9  -3 11.3509 3.88740   5
   3  -9  -3 0.12682 4.13859   4
  -3   9   3 6.85483 4.61326   2
   3   9  -3 7.59543 3.64702   5
   3   9  -3 4.71605 1.60600   3
   2  -9  -3 1423.80 44.9256   5
  -2  -9   3 1354.20 41.3501   2
   2  -9  -3 1352.30 48.6179   4
  -2   9   3 1394.28 47.6912   2
   2   9  -3 1403.43 43.7962   5
  -2   9   3 1296.81 44.8046   5
  -2   9   3 1330.98 45.2479   5
   2   9  -3 1321.61 47.2959   4
   2   9  -3 1324.22 39.3862   3
   2   9  -3 1368.44 42.0446   2
   1  -9  -3 142.323 9.99845   2
  -1  -9   3 146.288 7.47868   2
   1  -9  -3 119.709 10.3319   4
   1   9  -3 142.188 10.3603   4
   1   9  -3 142.450 8.38473   2
  -1   9   3 136.168 10.0847   4
  -1   9   3 136.307 10.3925   2
  -1   9   3 136.225 9.71663   5
   1   9  -3 150.101 7.28020   3
   1   9  -3 143.235 7.56964   5
  -1   9   3 137.850 10.1214   5
   0  -9  -3 4302.33 135.673   2
   0  -9  -3 4879.94 128.656   5
   0  -9   3 4537.50 128.278   2
   0   9   3 4678.08 133.367   5
   0   9  -3 4734.21 131.887   4
   0   9   3 4425.05 132.324   3
   0   9   3 4478.80 133.850   4
   0   9   3 4816.80 134.589   2
   1  -9   3 271.420 14.7943   4
  -1  -9  -3 304.952 15.8614   2
  -1  -9  -3 274.554 12.8977   5
  -1   9  -3 266.417 10.9571   5
  -1   9  -3 268.405 13.5762   4
   1   9   3 253.937 15.1795   5
   1   9   3 302.877 15.4780   3
  -1   9  -3 269.287 13.2016   3
  -1   9  -3 264.818 13.2827   2
   1   9   3 254.467 15.5290   4
   1   9   3 273.912 15.6020   2
   1   9   3 271.707 14.8653   5
   2  -9   3 326.810 17.2849   4
  -2  -9  -3 315.138 17.6722   2
  -2   9  -3 327.479 16.3549   2
  -2   9  -3 339.391 16.7526   3
  -2   9  -3 335.937 18.2211   4
   2   9   3 346.889 18.4867   2
  -2   9  -3 331.126 13.9425   5
   2   9   3 345.027 17.7869   5
   2   9   3 338.661 17.2427   3
   3  -9   3 41.5995 7.44110   4
   3   9   3 68.5054 8.63013   5
   3   9   3 49.4482 7.13822   3
  -3   9  -3 45.6184 7.05788   2
   4  -9   3 4.95297 3.41404   4
  -4   9  -3 1.24419 3.65908   2
   4   9   3 6.67395 3.46869   3
   4   9   3 0.54868 3.75455   5
   5  -9   3 52.7602 9.72998   4
   5   9   3 98.1486 11.6271   5
  -5   9  -3 75.8627 11.2315   2
   5   9   3 57.9325 8.02416   3
   5 -10  -3 80.0927 12.4450   4
  -5  10   3 60.5950 10.3942   2
  -5  10   3 66.3593 10.4021   5
   5  10  -3 67.7339 10.4099   5
   4 -10  -3 587.317 24.4636   5
   4 -10  -3 577.600 29.4371   4
  -4 -10   3 525.900 22.6654   2
  -4  10   3 555.797 26.3723   5
  -4  10   3 566.295 27.8230   2
   4  10  -3 567.342 26.6291   5
   3 -10  -3 771.322 33.5794   4
  -3 -10   3 726.585 25.7007   2
   3 -10  -3 687.245 27.4252   5
  -3  10   3 656.262 30.4258   2
   3  10  -3 753.015 29.5113   5
  -3  10   3 748.086 29.7286   5
   3  10  -3 692.802 22.8102   3
   2 -10  -3 3.13530 3.50931   5
   2 -10  -3 -5.5977 3.28732   4
  -2 -10   3 1.91802 1.82624   2
   2  10  -3 1.36709 1.29457   3
  -2  10   3 2.03267 3.28430   2
  -2  10   3 4.51376 3.18566   5
   2  10  -3 3.10624 3.70289   4
   2  10  -3 1.09950 1.99765   5
   2  10  -3 4.42562 2.43052   2
   1 -10  -3 29.3935 5.25144   5
   1 -10  -3 33.0460 6.90199   4
  -1 -10   3 32.7300 3.82114   2
  -1  10   3 35.3036 6.14197   5
  -1  10   3 31.5460 5.74671   5
   1  10  -3 31.2458 6.63937   4
  -1  10   3 41.5521 6.13143   2
   1  10  -3 30.3544 3.45663   3
   1  10  -3 29.3104 4.07298   5
   0 -10  -3 341.223 17.5342   2
   0 -10   3 355.698 15.1250   2
   0  10  -3 371.064 13.1538   5
   0  10   3 367.607 18.7092   5
   0  10  -3 372.786 14.9257   3
   0  10  -3 375.228 16.5650   2
   0  10   3 351.927 19.0519   2
   0  10   3 376.724 18.5517   3
   0  10   3 365.476 17.9679   5
   0  10  -3 356.634 17.6451   4
   0  10  -3 374.744 14.0308   5
   1 -10   3 520.916 22.8859   4
  -1 -10  -3 508.689 19.4478   5
  -1 -10  -3 467.054 22.1992   2
  -1  10  -3 468.127 20.6338   2
   1  10   3 500.241 22.7164   5
   1  10   3 520.252 23.7782   2
   1  10   3 486.412 23.1084   5
  -1  10  -3 497.958 18.1573   5
  -1  10  -3 483.825 23.2966   4
  -1  10  -3 481.016 19.9748   3
   1  10   3 500.771 22.5008   3
   2 -10   3 7.30575 3.52978   4
  -2 -10  -3 6.35054 3.81913   5
   2  10   3 8.71043 4.42026   2
   2  10   3 13.3489 4.40538   3
  -2  10  -3 2.64384 3.14652   2
  -2  10  -3 8.80074 2.66668   5
  -2  10  -3 8.94673 3.86898   3
  -2  10  -3 10.8282 3.99489   4
   3  10   3 751.176 31.0608   3
  -3  10  -3 740.912 28.0065   5
  -3  10  -3 741.764 31.3544   2
   3  10   3 795.038 33.0573   5
   4 -10   3 691.699 31.9032   4
   4  10   3 653.880 31.3431   5
  -4  10  -3 687.337 31.2494   2
   4  10   3 650.095 29.4515   3
   4 -11  -3 671.060 34.3813   4
   4 -11  -3 731.771 27.6574   5
   4  11  -3 708.600 31.4744   5
  -4  11   3 730.613 33.7233   2
  -4  11   3 657.291 30.5449   5
   3 -11  -3 781.233 35.2803   4
  -3 -11   3 718.216 26.2420   2
  -3  11   3 702.205 32.4677   2
   3  11  -3 744.109 23.5106   3
  -3  11   3 735.716 30.4185   5
   2 -11  -3 15.6401 3.68947   5
  -2 -11   3 18.0445 3.60524   2
   2 -11  -3 30.9436 7.17562   4
   2  11  -3 27.4523 4.98781   5
   2  11  -3 22.8086 4.29367   2
   2  11  -3 23.4920 3.01832   3
  -2  11   3 34.8838 6.32893   2
  -1 -11   3 401.022 16.2113   2
   1  11  -3 383.293 17.4189   2
  -1  11   3 409.814 21.3262   2
   1  11  -3 379.281 20.0332   4
  -1  11   3 403.598 19.6692   5
   1  11  -3 418.218 16.1737   3
   1  11  -3 435.291 17.1108   5
   0 -11   3 305.879 13.9968   2
   0  11   3 300.421 17.6369   2
   0  11   3 331.934 17.2132   5
   0  11   3 305.901 16.7418   3
   0  11  -3 292.971 12.1253   5
   0  11  -3 301.599 13.4829   3
   0  11  -3 294.105 14.3908   5
   0  11   3 278.887 17.0276   5
   0  11  -3 307.346 15.2948   2
   0  11  -3 297.741 16.4626   4
  -1 -11  -3 447.705 17.4759   5
   1 -11   3 443.500 21.6821   4
   1  11   3 427.711 21.4259   5
  -1  11  -3 443.820 21.3402   3
  -1  11  -3 443.601 20.4689   4
   1  11   3 430.459 21.1427   3
   1  11   3 437.258 22.3207   2
  -1  11  -3 435.635 20.1112   2
  -1  11  -3 450.428 18.9777   5
   2 -11   3 7.49831 3.66774   4
   2  11   3 10.8389 4.47191   3
   2  11   3 11.3827 4.74757   5
  -2  11  -3 9.37059 2.97072   5
  -2  11  -3 14.3252 4.62336   2
   3 -11   3 246.303 16.8699   4
   3  11   3 242.944 16.3927   5
  -3  11  -3 236.880 15.5079   2
  -3  11  -3 222.339 13.0864   5
   4 -11   3 148.155 14.3836   4
   4  11   3 143.203 11.9978   3
  -4  11  -3 136.841 13.6569   2
   4 -12  -3 1.20229 5.57356   4
   4 -12  -3 8.44280 4.62336   5
   4  12  -3 7.93404 5.45642   5
  -4  12   3 9.61956 5.93373   2
   4  12  -3 2.06159 1.83901   3
   3 -12  -3 16.8046 6.68054   4
   3 -12  -3 18.6826 3.89912   5
  -3 -12   3 20.5498 4.77528   2
  -3  12   3 27.4700 6.69588   2
   3  12  -3 21.1279 2.93190   3
  -3  12   3 24.4737 6.15641   5
   3  12  -3 20.2729 5.08905   5
  -2 -12   3 26.8164 4.66159   2
   2 -12  -3 36.0258 7.61313   4
  -2  12   3 19.7214 6.15739   2
   2  12  -3 24.4370 4.84254   5
   2  12  -3 20.6459 3.26725   3
   2  12  -3 21.5843 4.27607   2
  -2  12   3 29.0666 5.98273   5
  -1 -12   3 497.256 19.9331   2
   1 -12  -3 545.186 27.3652   4
  -1  12   3 538.477 26.2752   2
   1  12  -3 583.707 21.6016   5
   1  12  -3 488.373 21.6125   2
   1  12  -3 485.517 20.9494   5
   0 -12   3 79.3529 7.79118   2
   0  12  -3 72.1664 6.29060   3
   0  12   3 57.6283 10.1609   2
   0  12  -3 68.5043 5.66010   5
   0  12   3 85.6472 9.24691   3
   0  12  -3 74.0267 7.73099   2
   0  12  -3 75.5576 6.43889   5
   1 -12   3 104.557 10.6284   4
  -1 -12  -3 99.6340 7.27404   5
  -1  12  -3 95.4195 9.18929   2
  -1  12  -3 96.9148 8.00516   3
  -1  12  -3 91.5847 6.32377   5
  -1  12  -3 92.6206 7.68106   5
   1  12   3 108.935 9.97601   5
   1  12   3 100.271 10.0766   3
   1  12   3 90.2743 10.3602   2
   2 -12   3 418.942 22.6448   4
   2  12   3 434.232 21.6944   3
   2  12   3 447.788 23.1521   2
   2  12   3 426.003 22.6901   5
  -2  12  -3 427.901 18.3180   5
  -2  12  -3 380.373 20.7767   2
   3 -12   3 30.4003 7.35158   4
   3  12   3 27.4537 6.54203   3
  -3  12  -3 36.6891 7.13637   2
   3  12   3 31.5359 7.22124   5
   4 -12   3 503.890 27.9211   4
   4  12   3 494.451 24.9307   3
  -4  12  -3 468.120 26.4894   2
   4  12   3 489.315 27.5347   5
   3 -13  -3 49.9452 9.41780   4
  -3 -13   3 21.5630 5.06500   2
   3  13  -3 23.6127 6.23982   5
  -3  13   3 32.2092 6.57586   5
   3  13  -3 37.3118 3.77469   3
  -3  13   3 39.6223 8.51208   2
   2 -13  -3 967.659 42.6095   4
  -2  13   3 977.463 41.1024   2
  -2  13   3 939.291 37.9929   5
   2  13  -3 1003.53 36.4024   5
   2  13  -3 963.780 34.6084   2
  -1 -13   3 569.116 24.7688   2
   1 -13  -3 597.685 30.3103   4
   1  13  -3 591.093 22.6071   3
   1  13  -3 609.996 25.2159   2
  -1  13   3 581.613 28.7726   2
   1  13  -3 582.186 24.5824   5
  -1  13   3 611.248 27.3342   5
   1  13  -3 621.368 24.0621   5
   0 -13   3 353.620 16.8031   2
   0  13  -3 375.845 17.3953   5
   0  13  -3 374.068 18.9682   2
   0  13   3 371.961 20.3851   5
   0  13  -3 378.668 16.6494   3
   0  13  -3 384.880 16.3522   5
   0  13   3 344.172 21.3284   2
   0  13   3 377.437 20.7850   3
   1  13   3 662.892 29.5045   5
   1  13   3 546.473 27.2697   3
  -1  13  -3 616.123 23.0921   5
   1  13   3 659.396 30.4942   2
  -1  13  -3 660.475 28.0591   2
  -1  13  -3 667.338 24.9786   5
   2 -13   3 582.518 28.5855   4
  -2  13  -3 562.004 22.2597   5
   2  13   3 578.722 26.7580   3
  -2  13  -3 559.722 26.4624   2
   2  13   3 571.855 28.2135   2
   2  13   3 583.202 28.1007   5
   3 -13   3 3.01987 5.21870   4
  -3  13  -3 7.64193 3.92259   2
   3  13   3 3.59318 4.19702   3
   3  13   3 6.42612 5.53388   5
   3 -14  -3 8.11438 6.15758   4
  -3  14   3 2.82389 5.15402   2
  -3  14   3 15.4173 6.33902   5
   3  14  -3 0.10429 4.74898   5
   3  14  -3 -0.6616 1.67149   3
  -2 -14   3 145.966 9.60020   2
   2 -14  -3 136.299 14.0589   4
   2  14  -3 130.053 10.1136   2
   2  14  -3 141.686 11.4926   5
  -2  14   3 138.320 14.1863   2
  -2  14   3 153.349 12.9599   5
  -1 -14   3 4.66336 3.44942   2
   1 -14  -3 5.32047 4.93977   4
  -1  14   3 6.14331 3.85990   2
   1  14  -3 5.16006 3.80846   5
   1  14  -3 -1.8435 2.45945   3
  -1  14   3 2.58475 3.89243   5
   1  14  -3 6.49027 2.92164   3
   1  14  -3 1.36654 3.40390   2
   1  14  -3 0.99769 2.55481   5
   0  14  -3 149.767 10.0372   3
   0  14   3 132.220 12.0947   3
   0  14   3 141.623 13.2534   2
   0  14  -3 140.213 10.6595   5
   0  14  -3 145.096 11.7539   2
   0  14   3 124.172 12.3098   5
   0  14  -3 143.776 9.69462   5
   1  14   3 200.294 15.1071   3
  -1  14  -3 205.332 11.4262   5
   1  14   3 170.673 14.6929   5
   1  14   3 183.047 15.1300   2
  -1  14  -3 208.504 14.8994   5
  -1  14  -3 235.821 15.4517   2
   2 -14   3 6.62688 4.82250   4
   2  14   3 2.73814 4.10638   3
  -2  14  -3 2.78595 2.89211   5
   2  14   3 -7.2441 4.25443   2
  -2  14  -3 8.25218 4.94775   2
   2  14   3 3.32137 4.43613   5
   2 -15  -3 317.034 23.0639   4
   2  15  -3 287.389 17.6323   5
  -2  15   3 331.904 25.2071   2
  -2  15   3 313.374 19.6898   5
   2  15  -3 272.456 16.3065   2
   2  15  -3 280.496 13.1085   3
   1  15  -3 142.218 9.69335   3
  -1  15   3 187.034 15.8109   2
   1  15  -3 158.757 10.7822   3
  -1  15   3 182.344 14.8409   5
   0  15   3 253.720 18.7291   2
   0  15  -3 244.879 15.8429   5
   0  15   3 262.245 17.9256   5
   0  15   3 248.910 17.0697   3
   0  15  -3 245.490 13.9160   5
   0  15  -3 197.799 14.4784   3
   1  15   3 1103.67 44.1623   3
   1  15   3 1166.20 47.1967   2
  -1  15  -3 1214.55 44.9880   2
  -1  15  -3 1154.20 39.3527   5
  -1  15  -3 1069.30 40.4230   5
   1  15   3 1103.26 45.2523   5
   2 -15   3 45.0462 8.94576   4
  -2  15  -3 45.9158 7.45773   5
   2  15   3 31.8023 7.20473   3
   2  15   3 29.3002 8.47346   5
   2  15   3 57.0004 10.7328   2
  -2  15  -3 35.5838 7.82747   2
  -1  16   3 4.33542 5.47838   3
   1  16  -3 4.18523 3.10287   3
   1  16  -3 -1.4759 4.10345   2
  -1  16   3 10.0477 5.43022   2
   1  16  -3 7.23566 4.37765   5
   0  16  -3 -1.7390 3.32420   3
   0  16   3 -3.9584 4.16158   5
   0  16  -3 -3.6123 4.43103   2
   0  16   3 1.81290 5.37717   2
   0  16   3 5.80389 4.96788   3
   0  16  -3 4.84440 3.51477   5
   6   0  -4 166.127 14.4861   5
   6   0  -4 141.764 15.2601   4
  -6   0   4 171.462 13.3858   2
   5   0  -4 -0.3681 3.42594   4
  -5   0   4 -1.0452 1.82683   2
   5   0  -4 4.60565 4.09733   5
  -4   0   4 343.510 15.4067   2
  -4   0   4 314.344 16.5159   5
   4   0  -4 341.629 16.8569   5
  -4   0   4 321.221 15.4284   3
   4   0  -4 312.320 16.5269   4
  -3   0   4 1.12697 1.45249   2
  -3   0   4 -1.6762 1.64096   5
  -3   0   4 -0.7117 1.09773   5
   3   0  -4 4.17058 2.39751   4
   3   0  -4 1.53081 1.54229   5
  -3   0   4 -0.6800 1.13244   3
  -2   0   4 2373.58 67.6776   2
  -2   0   4 2450.27 68.9965   5
   2   0  -4 2384.68 69.1402   4
   2   0  -4 2491.12 69.7703   5
  -2   0   4 2375.70 69.2474   4
  -2   0   4 2354.18 68.6794   5
  -1   0   4 -1.3406 0.70600   5
   1   0  -4 0.19788 1.00614   5
  -1   0   4 0.29124 1.07045   5
   1   0  -4 0.35362 0.80515   2
  -1   0   4 1.16089 0.98511   2
  -1   0   4 1.26496 0.92491   4
   1   0  -4 1.22704 0.78170   4
   1   0  -4 0.42112 0.86693   5
   0   0   4 6586.73 197.648   1
   0   0  -4 6754.99 197.200   1
  -1   0  -4 0.36646 1.00714   5
  -1   0  -4 0.58660 1.36944   5
  -1   0  -4 1.32570 1.20380   3
   1   0   4 1.66196 0.99207   5
   1   0   4 -0.7316 0.83128   5
  -1   0  -4 -0.5703 0.74489   2
   1   0   4 0.57297 0.99598   3
   2   0   4 3123.65 88.5431   5
   2   0   4 3040.01 89.6410   3
  -2   0  -4 3136.46 88.6954   5
  -2   0  -4 3034.43 89.9271   3
  -3   0  -4 1.92653 1.70159   5
   3   0   4 -1.3626 1.72254   5
   3   0   4 3.28429 2.24385   3
  -3   0  -4 1.58518 1.87431   3
   3   0   4 0.48362 1.51076   4
   3   0   4 -2.3818 2.34225   5
   4   0   4 175.821 12.1930   5
   4   0   4 183.300 11.8655   4
   4   0   4 194.262 11.4711   5
   4   0   4 160.430 12.1631   3
   5   0   4 -3.5249 3.35944   5
   5   0   4 0.29602 3.80991   3
   5   0   4 -1.5598 3.53387   4
   6  -1  -4 268.938 17.6043   5
  -6  -1   4 254.945 15.9228   2
  -6   1   4 270.419 17.1448   2
  -5  -1   4 358.053 17.1850   2
   5  -1  -4 336.372 19.2014   4
   5  -1  -4 319.277 18.5987   5
   5   1  -4 322.875 18.8029   4
   5   1  -4 313.340 18.3612   5
  -5   1   4 310.154 16.9961   2
   4  -1  -4 1413.09 47.6610   4
   4  -1  -4 1461.07 47.4387   5
  -4  -1   4 1419.39 45.1812   3
  -4  -1   4 1416.32 44.4610   2
  -4  -1   4 1360.88 46.4506   5
  -4   1   4 1386.31 45.3427   2
   4   1  -4 1383.43 47.3220   4
   4   1  -4 1342.41 46.6224   5
  -3  -1   4 253.873 12.3881   5
  -3  -1   4 247.971 10.8062   2
  -3  -1   4 247.004 11.1838   3
   3  -1  -4 263.850 12.8800   5
   3  -1  -4 249.042 12.6983   4
  -3  -1   4 240.120 11.7413   5
  -3   1   4 253.867 11.9652   3
   3   1  -4 256.037 12.7987   5
  -3   1   4 251.281 12.6315   5
  -3   1   4 243.870 11.5898   2
  -3   1   4 259.593 12.9084   4
  -3   1   4 254.585 12.4865   5
   3   1  -4 246.737 12.6305   4
  -2  -1   4 40.5731 3.12908   3
  -2  -1   4 39.2934 2.96143   2
   2  -1  -4 42.2494 4.21543   4
  -2  -1   4 35.5516 3.65128   5
  -2  -1   4 35.6892 3.56376   5
   2  -1  -4 40.9864 3.56804   2
  -2   1   4 40.6176 4.14158   5
  -2   1   4 44.2965 4.06546   4
  -2   1   4 39.0914 3.89651   5
  -2   1   4 41.1296 3.70184   2
   2   1  -4 40.9274 4.04573   4
   2   1  -4 34.7081 3.96049   5
   1  -1  -4 1798.47 50.4576   2
  -1  -1   4 1718.33 49.4922   3
   1  -1  -4 1771.80 50.5467   4
   1  -1  -4 1850.50 51.2550   5
  -1  -1   4 1762.28 49.2316   5
  -1  -1   4 1765.15 49.0020   2
   1   1  -4 1707.05 48.5744   2
  -1   1   4 1738.71 50.1867   4
   1   1  -4 1770.96 50.0819   5
  -1   1   4 1773.03 50.6531   5
  -1   1   4 1815.55 51.2091   5
  -1   1   4 1759.19 50.9036   2
   0  -1  -4 422.537 14.8830   3
   0  -1  -4 401.506 14.6336   5
   0  -1  -4 426.558 13.4627   4
   0  -1   4 398.086 13.8462   3
   0  -1  -4 397.851 14.3171   5
   0  -1  -4 402.968 14.6638   2
   0   1  -4 410.414 13.6684   2
   0   1  -4 402.591 13.8779   3
   0   1   4 381.235 14.5648   3
   0   1   4 400.965 13.7179   5
   0   1  -4 394.526 12.6692   5
   0   1   4 403.900 13.1060   4
   0   1  -4 395.966 12.5054   5
   0   1   4 407.988 13.9999   5
   0   1   4 412.788 14.7484   2
  -1  -1  -4 2457.19 67.2940   5
  -1  -1  -4 2170.62 67.7285   3
   1  -1   4 2287.78 63.4690   5
  -1  -1  -4 2352.84 67.9285   5
  -1   1  -4 2295.69 66.1325   5
   1   1   4 2391.61 67.0071   5
  -1   1  -4 2373.77 67.6346   3
   2  -1   4 1595.31 46.6956   5
  -2  -1  -4 1559.46 50.7308   3
  -2  -1  -4 1649.76 50.0881   5
   2  -1   4 1650.49 48.1090   5
   2  -1   4 1583.90 50.2347   3
  -2  -1  -4 1583.55 51.1083   2
   2  -1   4 1647.12 48.1471   4
   2   1   4 1707.65 50.4977   5
  -2   1  -4 1617.72 48.9090   5
   2   1   4 1534.06 50.3916   3
  -2   1  -4 1640.70 50.8744   3
   2   1   4 1673.18 48.9037   5
  -3  -1  -4 894.579 38.3963   3
   3  -1   4 1022.83 35.8404   3
   3  -1   4 1027.01 33.9527   4
   3  -1   4 989.523 33.8390   5
   3   1   4 972.993 35.2264   5
  -3   1  -4 1028.64 34.8971   5
   3   1   4 1038.81 34.6483   4
   3   1   4 1027.56 33.7536   5
  -3   1  -4 991.236 36.3475   3
   3   1   4 957.262 35.4188   3
   4  -1   4 743.231 27.5441   5
   4  -1   4 725.091 29.4535   4
   4   1   4 785.881 31.3150   3
   4   1   4 796.253 30.4176   4
   4   1   4 827.354 29.5295   5
   4   1   4 713.200 30.5705   5
   5  -1   4 172.788 12.9940   4
   5  -1   4 165.076 12.2657   5
   5  -1   4 176.198 13.4796   3
   5   1   4 171.720 12.5420   5
   5   1   4 180.799 13.6377   3
   5   1   4 167.548 13.2889   4
   6  -2  -4 567.370 28.8617   5
  -6  -2   4 595.279 26.8038   2
  -6   2   4 614.016 29.3810   5
  -6   2   4 637.742 28.8941   2
  -5  -2   4 1029.18 36.1490   2
   5  -2  -4 990.083 38.6477   5
  -5  -2   4 986.852 36.6404   3
   5  -2  -4 1057.12 40.3169   4
   5   2  -4 1092.40 40.3123   4
   5   2  -4 1025.28 38.9694   5
  -5   2   4 912.782 40.1034   2
  -4  -2   4 27.5172 4.39061   3
  -4  -2   4 31.2018 5.51993   5
   4  -2  -4 26.0499 5.64750   4
  -4  -2   4 32.2598 4.33255   2
   4  -2  -4 33.1666 6.16110   5
   4   2  -4 35.2691 6.07767   5
  -4   2   4 35.0295 5.56789   2
  -4   2   4 28.7869 5.23323   3
   4   2  -4 26.1172 4.71835   4
   3  -2  -4 1901.95 57.8609   4
  -3  -2   4 1849.95 53.8836   2
  -3  -2   4 1846.69 56.1160   5
  -3  -2   4 1870.97 55.3840   5
   3  -2  -4 1863.39 57.4651   5
  -3   2   4 1842.86 56.4097   3
  -3   2   4 1847.74 56.2160   2
   3   2  -4 1875.45 57.0562   5
  -3   2   4 1878.26 57.6941   4
  -3   2   4 1857.25 57.0049   5
  -3   2   4 1763.98 56.5373   5
   3   2  -4 1873.52 57.2560   4
   2  -2  -4 4904.11 161.106   1
   2   2  -4 4818.13 154.507   1
   1  -2  -4 462.968 16.8416   5
  -1  -2   4 414.573 11.9689   2
   1  -2  -4 405.843 15.0105   2
  -1  -2   4 422.604 12.9410   3
   1  -2  -4 461.603 16.2470   5
   1  -2  -4 438.862 15.4655   4
  -1   2   4 410.243 15.4880   2
   1   2  -4 425.686 13.7944   5
  -1   2   4 426.020 14.8820   4
  -1   2   4 407.993 15.1751   5
   1   2  -4 437.533 13.9532   4
   1   2  -4 404.498 13.5946   5
  -1   2   4 427.325 15.6798   5
   0  -2   4 727.602 22.0841   3
   0  -2  -4 695.013 23.3820   5
   0  -2  -4 735.536 23.9769   2
   0  -2  -4 693.454 23.8967   5
   0  -2  -4 714.969 22.8827   4
   0   2   4 717.714 23.3910   5
   0   2  -4 697.701 22.0111   3
   0   2   4 768.291 22.8482   4
   0   2   4 684.876 23.7314   3
   0   2   4 704.130 23.1951   5
   0   2  -4 746.207 21.8408   2
   0   2   4 728.295 24.0545   2
  -1  -2  -4 3348.84 94.7324   2
  -1  -2  -4 3323.30 94.6073   5
  -1   2  -4 3243.60 91.0529   5
  -2  -2  -4 -0.6538 1.92230   3
   2  -2   4 0.84517 1.01306   4
   2  -2   4 -0.2365 1.00839   5
  -2  -2  -4 1.89730 1.73199   2
   2  -2   4 0.15282 0.85404   5
   2  -2   4 2.86578 2.08127   3
  -2  -2  -4 1.19755 1.91061   5
  -2   2  -4 2.50887 1.82190   3
  -2   2  -4 -1.2843 1.10866   5
   2   2   4 -3.5999 1.56700   5
   2   2   4 -0.3985 1.44737   5
   2   2   4 -0.3881 1.59075   3
  -3  -2  -4 825.606 32.4551   2
   3  -2   4 837.668 29.4639   4
   3  -2   4 805.280 31.0302   3
   3  -2   4 841.673 27.0294   5
  -3  -2  -4 826.930 31.4297   5
   3  -2   4 804.628 28.2823   5
  -3  -2  -4 867.091 32.5308   3
   3   2   4 845.092 31.7005   5
   3   2   4 899.096 32.1782   3
  -3   2  -4 857.001 32.1287   3
  -3   2  -4 860.774 30.2866   5
   3   2   4 830.305 30.0695   5
   4  -2   4 881.380 31.9674   5
   4  -2   4 864.920 32.8761   4
   4  -2   4 817.079 35.2081   5
   4  -2   4 814.968 37.1710   3
   4   2   4 936.728 33.3822   5
   4   2   4 952.491 35.7039   3
   4   2   4 894.304 33.9336   4
   5  -2   4 27.6458 5.66531   4
   5  -2   4 30.1685 6.73347   3
   5  -2   4 33.5407 6.07621   5
   5   2   4 24.1720 5.86474   5
   5   2   4 19.4244 5.84164   3
   5   2   4 33.5874 7.02088   4
   6  -3  -4 632.556 31.3489   4
  -6  -3   4 625.546 27.0880   2
   6  -3  -4 605.200 29.7893   5
   6   3  -4 597.262 33.8720   4
  -6   3   4 647.499 29.7837   2
   6   3  -4 586.453 29.3732   5
   5  -3  -4 13.2935 5.32462   4
   5  -3  -4 -0.5067 4.20249   5
  -5  -3   4 -0.9242 3.06860   3
  -5  -3   4 1.10950 2.67608   2
   5   3  -4 5.25653 4.20495   4
   5   3  -4 -1.4312 3.39073   5
  -5   3   4 1.26091 3.37144   2
   4  -3  -4 338.951 17.1416   4
  -4  -3   4 278.453 13.4942   3
   4  -3  -4 280.024 15.9439   5
  -4  -3   4 303.180 17.2164   5
  -4   3   4 281.241 15.5438   5
  -4   3   4 278.917 15.1155   2
  -4   3   4 267.130 14.9678   3
   4   3  -4 301.437 15.9058   5
   4   3  -4 288.341 15.7731   4
   3  -3  -4 1.40493 2.36400   4
   3  -3  -4 -2.6894 2.12491   5
  -3  -3   4 0.29015 1.63661   5
  -3  -3   4 3.38868 1.93478   5
  -3  -3   4 1.69805 1.21298   3
   3   3  -4 -1.8202 1.52473   5
  -3   3   4 7.52338 2.41512   4
   3   3  -4 -0.3036 1.33598   4
  -3   3   4 0.51174 2.11379   5
  -3   3   4 -0.9655 1.95340   3
  -3   3   4 -0.3459 1.24618   2
  -3   3   4 1.19496 2.26575   5
  -2  -3   4 305.816 10.9213   5
  -2  -3   4 312.770 10.2876   3
  -2  -3   4 308.569 11.2261   5
   2  -3  -4 325.031 14.1741   4
  -2  -3   4 312.644 10.0476   2
   2  -3  -4 306.190 13.0467   2
  -2   3   4 321.380 15.2933   2
  -2   3   4 319.910 13.6182   5
  -2   3   4 310.660 13.4256   4
   2   3  -4 305.775 12.6834   5
  -2   3   4 312.829 13.6820   5
   1  -3  -4 35.3659 3.92289   4
   1  -3  -4 45.8079 4.11726   5
   1  -3  -4 34.1029 4.29003   5
  -1   3   4 42.6378 4.11042   5
   1   3  -4 33.3166 2.43371   5
  -1   3   4 33.2217 4.00492   2
   1   3  -4 35.6043 2.42445   5
  -1   3   4 35.3813 3.76610   5
  -1   3   4 35.5925 3.60834   4
   0  -3   4 151.539 6.28105   3
   0  -3  -4 142.094 7.72161   4
   0  -3  -4 148.774 9.18521   2
   0  -3  -4 139.960 8.32591   5
   0   3   4 148.965 7.98183   5
   0   3  -4 144.697 5.32218   4
   0   3   4 139.645 7.45142   4
   0   3  -4 151.660 6.41610   3
   0   3   4 165.689 8.67333   2
   0   3   4 141.883 8.12062   3
  -1  -3  -4 1435.68 45.6626   3
  -1  -3  -4 1481.64 46.3562   5
   1  -3   4 1455.31 42.0258   4
  -1  -3  -4 1475.11 45.4098   5
   1  -3   4 1476.53 44.2164   3
  -1  -3  -4 1547.04 46.6007   2
  -1   3  -4 1518.01 46.4373   3
   1   3   4 1485.59 45.9368   5
   1   3   4 1480.35 45.0947   5
  -1   3  -4 1435.95 40.7635   5
   1   3   4 1477.89 46.1283   2
  -1   3  -4 1448.23 41.8895   4
  -1   3  -4 1414.52 41.2369   5
   1   3   4 1492.27 45.8571   3
  -2  -3  -4 3967.23 117.355   2
  -2  -3  -4 3910.68 116.613   3
  -2  -3  -4 4106.70 116.530   5
   2   3   4 4175.24 117.365   5
  -2   3  -4 4166.19 116.449   3
   3  -3   4 531.472 17.5718   5
   3  -3   4 515.806 18.3936   5
  -3  -3  -4 527.342 22.9520   3
  -3  -3  -4 502.186 23.3461   2
  -3  -3  -4 535.587 22.9554   5
   3  -3   4 541.263 20.9283   4
   3  -3   4 531.554 22.5493   3
   3   3   4 502.982 22.9634   5
  -3   3  -4 512.972 22.7564   3
  -3   3  -4 528.013 20.9780   5
   3   3   4 531.542 22.8180   3
   3   3   4 517.309 21.5510   5
   4  -3   4 1178.60 39.7774   5
   4  -3   4 1259.38 42.8525   4
   4  -3   4 1189.91 43.8521   3
   4   3   4 1240.14 47.6487   3
   4   3   4 1252.70 43.1037   5
   4   3   4 1207.77 43.5831   4
   5  -3   4 89.0422 9.66531   3
   5  -3   4 74.8784 9.55364   4
   5  -3   4 87.2769 9.47177   5
   5  -3   4 78.9383 8.26946   5
   5   3   4 65.6142 9.22395   3
   5   3   4 81.5543 9.92042   4
   5   3   4 85.7779 9.71106   5
   6  -4  -4 318.207 21.0491   4
  -6  -4   4 313.986 17.7359   2
   6  -4  -4 279.129 19.8121   5
  -6  -4   4 352.744 19.6450   5
  -6   4   4 330.504 20.8598   5
   6   4  -4 329.613 21.0747   4
   6   4  -4 330.206 21.2336   5
  -6   4   4 327.608 20.5049   2
   5  -4  -4 7.00217 3.84017   4
  -5  -4   4 2.71264 2.94149   2
   5  -4  -4 1.74334 4.01131   5
  -5  -4   4 7.70230 4.01303   2
   5   4  -4 11.4817 4.86448   5
  -5   4   4 4.08126 3.49225   5
   5   4  -4 0.85751 2.73850   4
  -5   4   4 9.99351 4.74597   2
   4  -4  -4 56.9257 7.78858   5
  -4  -4   4 54.4182 5.80964   5
   4  -4  -4 57.4362 7.68009   4
  -4  -4   4 54.0721 6.93028   5
  -4  -4   4 56.3952 5.44361   3
  -4  -4   4 48.4390 5.59398   2
  -4   4   4 50.5252 6.78349   2
  -4   4   4 47.8378 6.81720   5
   4   4  -4 50.3424 6.96019   5
   4   4  -4 58.6550 7.35377   4
   3  -4  -4 26.2364 5.10569   5
  -3  -4   4 22.8471 2.98255   2
  -3  -4   4 32.4628 3.66384   5
  -3  -4   4 22.5943 3.82543   5
  -3  -4   4 24.1702 2.75561   3
   3  -4  -4 29.5884 4.59833   4
  -3   4   4 22.0096 3.80236   5
   3   4  -4 17.7362 3.88124   5
  -3   4   4 26.6875 4.91982   5
  -3   4   4 18.3085 4.08119   2
  -2  -4   4 3939.37 107.583   2
   2  -4  -4 4089.45 113.699   4
  -2  -4   4 3922.97 106.935   5
   2  -4  -4 4081.28 112.301   2
  -2   4   4 3792.42 112.027   5
  -2   4   4 3997.27 112.603   4
   1  -4  -4 1282.79 40.3593   4
   1  -4  -4 1353.67 40.9645   5
   1  -4  -4 1307.62 39.7540   2
   1  -4  -4 1260.29 39.0714   5
   1   4  -4 1260.66 35.4793   5
  -1   4   4 1226.14 39.4459   5
  -1   4   4 1213.94 40.1796   2
  -1   4   4 1274.76 39.4914   4
   1   4  -4 1272.42 35.7320   5
  -1   4   4 1306.30 41.9926   5
   0  -4  -4 1780.73 52.8723   5
   0  -4  -4 1776.28 53.5456   4
   0  -4  -4 1749.84 53.6456   2
   0  -4  -4 1781.62 54.1229   5
   0   4   4 1818.75 54.2997   2
   0   4   4 1731.64 53.4172   5
   0   4  -4 1728.25 49.9008   4
   0   4  -4 1762.46 50.2278   3
   0   4   4 1846.34 53.5293   5
   0   4   4 1781.03 53.7536   3
   1  -4   4 340.897 13.6270   3
  -1  -4  -4 334.161 15.4909   2
  -1  -4  -4 357.008 15.3440   3
  -1  -4  -4 335.477 14.8493   5
   1  -4   4 356.445 12.6618   4
  -1  -4  -4 361.311 15.9362   5
   1   4   4 323.731 15.2983   2
   1   4   4 367.094 15.2803   5
  -1   4  -4 337.468 15.0851   3
  -1   4  -4 339.782 9.86494   5
   1   4   4 336.639 14.9735   4
  -1   4  -4 337.372 9.97256   5
   1   4   4 351.365 15.6493   5
  -1   4  -4 347.435 12.2026   4
   1   4   4 354.372 15.4975   3
  -2  -4  -4 963.044 34.3497   5
   2  -4   4 959.578 31.6489   4
  -2  -4  -4 1048.01 36.0038   2
  -2  -4  -4 1009.66 34.9269   3
   2  -4   4 1036.33 33.8947   3
   2   4   4 1012.79 34.8176   3
   2   4   4 992.124 34.1557   5
  -2   4  -4 1001.08 34.1340   3
   2   4   4 943.732 34.9310   5
  -2   4  -4 1001.93 30.8763   5
  -2   4  -4 968.518 31.6797   4
  -3  -4  -4 76.0284 8.14688   5
   3  -4   4 63.4601 6.32841   4
  -3  -4  -4 68.9287 7.80068   3
  -3  -4  -4 78.3540 7.98764   2
   3  -4   4 77.7460 7.58953   3
   3   4   4 64.4901 7.19983   5
  -3   4  -4 71.6281 7.27520   3
   3   4   4 66.2950 8.15852   5
   3   4   4 75.3304 7.34626   3
  -3   4  -4 73.0473 6.61225   5
   4  -4   4 307.992 16.5801   4
   4  -4   4 297.188 12.2627   5
   4  -4   4 329.721 17.9945   3
   5  -4   4 0.06926 4.09071   5
   5  -4   4 -0.4981 3.77955   3
   5  -4   4 0.41700 2.74876   4
   5   4   4 9.82018 4.85480   4
   5   4   4 -2.1331 3.72053   3
   5   4   4 2.73546 4.17172   5
   6  -5  -4 0.48711 3.77889   4
  -6  -5   4 7.69016 4.99271   5
  -6  -5   4 -0.3260 4.42696   2
   6   5  -4 -2.6140 4.60785   4
  -6   5   4 4.95751 5.00476   5
   6   5  -4 7.34179 5.35089   5
   5  -5  -4 167.534 13.6672   4
  -5  -5   4 163.440 11.3123   5
  -5  -5   4 135.099 11.0436   2
   5  -5  -4 155.890 13.6708   5
  -5  -5   4 145.798 10.8605   3
  -5   5   4 172.781 13.5334   2
  -5   5   4 164.884 13.2546   5
   5   5  -4 150.321 12.8951   5
   5   5  -4 162.186 12.8807   4
   4  -5  -4 123.682 13.0043   4
   4  -5  -4 120.614 10.7672   5
  -4  -5   4 139.272 9.38019   5
  -4  -5   4 117.190 7.84027   3
  -4  -5   4 124.210 8.58277   2
  -4   5   4 117.111 10.2785   5
   4   5  -4 130.495 10.9015   4
  -4   5   4 128.629 10.5864   2
   4   5  -4 121.309 10.2277   5
  -3  -5   4 0.85537 1.56799   2
   3  -5  -4 3.76736 3.13017   5
  -3  -5   4 6.26083 1.65668   3
   3  -5  -4 2.49604 2.29504   4
  -3  -5   4 3.20672 1.69723   5
   3   5  -4 5.36573 2.47907   5
  -3   5   4 0.57362 2.57244   4
  -3   5   4 1.26263 2.44551   5
  -3   5   4 3.79100 2.80409   2
  -3   5   4 -0.1850 2.13847   5
  -2  -5   4 951.596 27.2927   2
   2  -5  -4 962.437 33.7013   4
   2  -5  -4 951.284 32.2195   2
   2  -5  -4 987.209 33.4428   5
  -2   5   4 953.628 32.5070   4
   2   5  -4 985.661 30.7266   5
  -2   5   4 876.414 31.9072   5
  -2   5   4 973.728 33.1242   2
  -2   5   4 942.219 32.1320   5
   1  -5  -4 25.4734 3.61159   5
   1  -5  -4 24.4976 3.87925   5
   1  -5  -4 20.9352 3.29970   2
   1  -5  -4 25.9410 4.37014   4
  -1   5   4 22.8693 3.54272   5
  -1   5   4 28.8111 3.99313   4
   1   5  -4 23.5925 1.83946   5
  -1   5   4 22.4081 4.09414   2
   1   5  -4 22.9244 1.45544   2
  -1   5   4 21.2512 3.79467   5
   0  -5  -4 -0.8005 1.91027   2
   0  -5  -4 0.69592 1.72245   5
   0  -5  -4 1.17477 1.49429   4
   0   5   4 2.78232 2.10135   2
   0   5   4 0.75016 1.23317   3
   0   5   4 2.12779 1.84374   5
   0   5   4 -1.0809 1.63849   4
   0   5  -4 -0.4780 0.67635   3
   0   5  -4 2.15351 0.99841   2
   0   5   4 -1.2155 1.66439   5
   0   5  -4 0.12844 0.69519   4
   1  -5   4 466.493 17.0527   3
   1  -5   4 466.132 16.6371   4
  -1  -5  -4 421.545 18.4861   3
  -1  -5  -4 517.602 20.0541   5
  -1  -5  -4 482.778 18.8118   5
  -1  -5  -4 443.584 19.3159   2
  -1   5  -4 453.394 15.9130   4
   1   5   4 433.547 18.5551   5
   1   5   4 465.933 19.2919   4
  -1   5  -4 450.713 16.7512   2
  -1   5  -4 457.790 17.3670   3
   1   5   4 450.835 18.9900   3
   1   5   4 463.245 19.6011   2
   1   5   4 471.722 19.7578   5
  -2  -5  -4 55.8458 6.25947   5
  -2  -5  -4 49.0826 6.34857   2
  -2  -5  -4 50.8600 5.76239   3
   2  -5   4 58.0740 5.79390   3
   2  -5   4 52.9982 5.00598   4
  -2   5  -4 51.6106 4.14985   5
   2   5   4 50.2736 5.71300   3
  -2   5  -4 50.0296 4.49204   4
   2   5   4 57.6793 6.21822   5
   2   5   4 57.6198 7.02004   5
  -2   5  -4 64.4887 5.97791   3
  -3  -5  -4 840.960 35.4162   2
  -3  -5  -4 1073.24 39.7094   5
  -3  -5  -4 908.897 35.1635   3
   3  -5   4 904.737 32.5530   4
   3  -5   4 940.428 34.2218   3
   3   5   4 947.358 35.0214   3
   3   5   4 955.155 34.7185   5
  -3   5  -4 906.621 32.6117   4
  -3   5  -4 965.393 32.2751   5
  -3   5  -4 925.667 35.1649   3
   3   5   4 915.208 38.7542   5
   4  -5   4 9.07999 3.99511   4
   4  -5   4 1.38372 3.43366   3
   4   5   4 -0.2797 1.95947   3
   4   5   4 7.90519 4.06549   5
   5  -5   4 528.585 25.3894   4
   5  -5   4 466.806 18.7992   5
   5  -5   4 506.255 17.1209   5
   5   5   4 513.356 25.3176   5
   5   5   4 480.525 25.3502   4
  -5   5  -4 533.147 26.6826   2
   5   5   4 504.921 25.7414   3
   5  -6  -4 242.250 16.4780   5
  -5  -6   4 204.747 13.7319   2
  -5  -6   4 229.734 12.7584   3
  -5  -6   4 257.987 14.3184   5
   5  -6  -4 232.565 16.7722   4
  -5   6   4 219.329 15.6620   5
   5   6  -4 271.307 17.5458   4
   5   6  -4 245.485 16.4271   5
  -5   6   4 253.124 16.9685   2
  -4  -6   4 2151.49 65.4960   5
  -4  -6   4 2145.86 65.9063   2
  -4  -6   4 2173.67 64.1525   3
   4  -6  -4 2224.03 70.1667   5
  -4  -6   4 2232.98 65.0284   5
   4  -6  -4 2215.73 72.0947   4
  -4   6   4 2209.96 70.9580   2
  -4   6   4 2168.28 69.7783   5
  -3  -6   4 663.200 20.3950   3
  -3  -6   4 685.564 20.3784   5
   3  -6  -4 671.860 27.8541   4
   3  -6  -4 654.279 26.5800   5
  -3  -6   4 649.285 22.0764   2
  -3  -6   4 661.237 20.6680   5
   3   6  -4 686.747 25.6333   5
  -3   6   4 634.427 25.6431   5
  -3   6   4 669.828 26.8063   2
  -3   6   4 661.814 26.1374   5
  -3   6   4 612.323 25.9576   4
   2  -6  -4 1896.13 58.3120   5
  -2  -6   4 1802.14 51.2740   2
   2  -6  -4 1819.74 58.8110   4
   2  -6  -4 1777.49 56.8473   2
  -2   6   4 1837.24 58.1486   2
  -2   6   4 1848.41 57.2500   5
  -2   6   4 1845.48 57.0307   5
  -2   6   4 1953.39 57.9159   4
   2   6  -4 1863.64 54.9452   5
  -1  -6   4 8733.55 253.712   1
  -1   6   4 8828.23 303.316   1
   1   6  -4 9236.19 250.460   1
  -1   6   4 8775.81 273.392   1
   0  -6  -4 45.9970 4.53406   5
   0  -6  -4 55.2901 5.68590   2
   0  -6  -4 46.5658 5.65337   5
   0  -6  -4 48.0755 5.74084   4
   0   6  -4 48.9096 4.02870   4
   0   6  -4 44.7171 3.40580   3
   0   6   4 41.9348 5.42895   2
   0   6   4 47.1052 5.60094   5
   0   6   4 49.0716 5.23114   5
   0   6   4 42.9590 4.94733   4
   0   6   4 49.3348 5.57060   3
   0   6  -4 46.0086 3.60136   2
  -1  -6  -4 362.172 16.8447   2
  -1  -6  -4 362.539 15.7758   5
   1  -6   4 362.362 14.4963   4
   1   6   4 372.566 17.1165   4
   1   6   4 342.095 16.1439   5
   1   6   4 339.452 16.8402   5
  -1   6  -4 346.121 14.4776   3
   1   6   4 348.807 16.3246   3
  -1   6  -4 341.784 14.0612   2
   1   6   4 380.888 17.2964   2
  -1   6  -4 337.676 14.8425   4
  -2  -6  -4 191.322 11.6425   3
  -2  -6  -4 168.611 11.0723   5
  -2  -6  -4 191.213 13.8947   2
   2  -6   4 184.224 10.2281   4
   2   6   4 183.329 12.0439   2
   2   6   4 186.252 14.2847   5
   2   6   4 181.974 11.6645   5
  -2   6  -4 180.744 10.5375   2
  -2   6  -4 201.374 11.4969   3
   2   6   4 165.572 11.2673   3
  -2   6  -4 183.877 8.46973   5
  -2   6  -4 183.424 9.63264   4
   3  -6   4 1957.31 60.9096   4
  -3  -6  -4 1905.48 63.1324   3
  -3   6  -4 1897.32 58.9509   5
  -3   6  -4 1933.08 60.4434   4
   3   6   4 2000.91 63.2083   3
  -3   6  -4 1958.93 62.0121   2
   3   6   4 1921.85 62.7347   5
   4  -6   4 798.879 31.7949   4
   4   6   4 755.516 32.5322   5
  -4   6  -4 795.139 33.0845   2
   4   6   4 826.535 33.1759   3
   5  -6   4 16.2344 4.92939   4
   5   6   4 16.9902 5.66668   5
  -5   6  -4 24.4709 6.91313   2
   5   6   4 24.7266 6.35515   3
  -5  -7   4 11.5512 4.30367   5
  -5  -7   4 22.7742 5.82844   2
  -5  -7   4 19.2060 3.95870   3
  -5  -7   4 20.9786 4.88148   5
   5  -7  -4 24.0596 6.14647   4
   5  -7  -4 29.6150 7.25964   5
  -5   7   4 31.4431 6.99676   5
   5   7  -4 24.3745 5.93145   5
   5   7  -4 27.8162 7.03703   4
  -5   7   4 26.3038 6.83632   2
   4  -7  -4 241.586 17.2883   4
   4  -7  -4 275.309 16.6558   5
  -4  -7   4 269.261 11.4677   5
  -4  -7   4 261.834 13.2489   2
  -4  -7   4 284.896 12.3398   5
  -4   7   4 252.845 16.0371   5
  -4   7   4 288.867 17.3053   2
   4   7  -4 246.033 15.6087   5
   3  -7  -4 1.83094 2.87249   4
  -3  -7   4 2.21993 1.78207   2
   3  -7  -4 -1.4606 2.93430   5
  -3   7   4 -3.4902 2.45650   5
  -3   7   4 -1.8300 1.83573   2
   3   7  -4 2.46525 2.55665   5
   2  -7  -4 58.1815 6.38481   2
   2  -7  -4 75.4553 8.10140   4
   2  -7  -4 55.8120 6.30566   5
  -2  -7   4 60.7536 3.56674   2
  -2   7   4 66.9692 7.42396   2
  -2   7   4 65.8862 6.34362   4
  -2   7   4 69.3823 7.07070   5
  -1  -7   4 1.54625 1.02080   2
   1  -7  -4 -1.5130 1.82644   2
   1  -7  -4 0.06007 1.56252   5
   1  -7  -4 2.50283 2.71419   4
  -1   7   4 0.85018 2.21166   2
   1   7  -4 0.70677 1.01189   2
   1   7  -4 -1.1469 0.91924   4
  -1   7   4 0.56839 2.30468   5
  -1   7   4 -1.5828 1.97453   5
   1   7  -4 0.04128 0.47200   3
  -1   7   4 -1.2255 2.20076   4
   1   7  -4 0.80282 0.59475   3
   1   7  -4 0.70800 0.76895   5
   0  -7  -4 102.212 8.12654   5
   0  -7  -4 91.5896 6.74840   5
   0  -7  -4 97.0469 8.21070   4
   0  -7  -4 100.915 7.76712   2
   0   7  -4 102.954 5.87089   2
   0   7  -4 95.5592 6.60200   4
   0   7   4 98.9689 8.02703   4
   0   7   4 97.0691 7.78365   5
   0   7   4 89.2096 7.89637   5
   0   7   4 95.8200 8.02085   3
   0   7  -4 90.8138 5.38210   3
   0   7   4 108.867 8.69583   2
  -1  -7  -4 230.892 13.7212   2
   1  -7   4 253.525 12.3289   4
  -1  -7  -4 267.061 13.2126   5
   1   7   4 261.523 13.9491   5
   1   7   4 267.152 14.5976   5
   1   7   4 252.720 13.8284   3
  -1   7  -4 252.530 12.0628   3
   1   7   4 266.714 14.7506   2
  -1   7  -4 257.529 11.5553   4
   1   7   4 267.161 14.5186   4
  -1   7  -4 256.889 11.7852   2
   2  -7   4 1633.43 50.8210   4
  -2  -7  -4 1555.89 53.5645   2
  -2  -7  -4 1588.83 52.0615   5
   2   7   4 1687.54 54.7940   5
  -2   7  -4 1571.98 50.5627   2
  -2   7  -4 1620.04 49.6240   4
  -2   7  -4 1599.65 51.5242   3
   2   7   4 1643.23 53.0114   5
   2   7   4 1515.75 52.1348   3
   2   7   4 1580.37 53.5559   2
  -2   7  -4 1584.90 46.8809   5
   3  -7   4 2.01676 2.89990   4
   3   7   4 -2.5243 2.36993   3
  -3   7  -4 1.69951 3.11577   2
  -3   7  -4 0.19996 2.48779   4
  -3   7  -4 -0.8562 2.13349   5
   3   7   4 -0.2437 3.06950   5
   4  -7   4 120.384 12.9969   4
   4   7   4 105.454 11.0949   5
  -4   7  -4 119.291 11.3307   2
   4   7   4 113.332 10.4898   3
   5  -7   4 28.2636 6.90578   4
   5   7   4 21.4063 6.08085   3
   5   7   4 34.6292 8.39711   5
   5  -8  -4 36.3527 8.16200   4
   5  -8  -4 53.3176 9.57158   5
  -5  -8   4 30.2285 5.27269   3
  -5   8   4 52.4602 9.07399   2
  -5   8   4 37.4558 7.89531   5
   5   8  -4 56.3940 8.15017   4
   5   8  -4 55.2964 8.43905   5
   4  -8  -4 459.647 23.2196   5
  -4  -8   4 482.299 15.3559   5
  -4  -8   4 487.869 15.6077   5
   4  -8  -4 499.043 25.9920   4
  -4   8   4 512.967 24.0560   5
  -4   8   4 483.471 24.2003   2
   4   8  -4 496.454 23.4420   5
  -3  -8   4 1161.08 36.7799   2
   3  -8  -4 1280.31 43.2162   5
   3  -8  -4 1204.71 49.0288   4
   3   8  -4 1186.34 41.0678   5
  -3   8   4 1133.23 43.6909   2
  -3   8   4 1280.22 43.1878   5
   2  -8  -4 1699.14 54.1223   5
   2  -8  -4 1649.75 56.3028   4
  -2  -8   4 1645.39 47.3190   2
   2  -8  -4 1655.46 53.7851   2
  -2   8   4 1613.28 53.8846   4
  -2   8   4 1659.94 53.6567   5
  -2   8   4 1649.63 53.5255   5
  -2   8   4 1676.90 55.4548   2
   2   8  -4 1720.97 50.9633   5
   1  -8  -4 1214.17 42.6979   4
   1  -8  -4 1171.40 40.4248   2
   1  -8  -4 1198.23 40.5352   5
  -1  -8   4 1163.73 34.8220   2
   1   8  -4 1242.40 40.3252   4
   1   8  -4 1181.64 34.0813   3
  -1   8   4 1218.79 42.1515   2
  -1   8   4 1179.32 40.5414   5
   1   8  -4 1175.86 34.7292   5
   1   8  -4 1163.09 33.7665   3
  -1   8   4 1177.77 40.3073   5
   1   8  -4 1206.32 36.0190   2
   0  -8  -4 155.017 8.83897   5
   0  -8  -4 140.361 9.73681   5
   0  -8  -4 169.420 10.9513   2
   0   8  -4 160.772 8.27772   2
   0   8  -4 143.406 9.03629   4
   0   8  -4 157.455 7.66584   3
   0   8   4 157.266 10.5316   5
   0   8   4 147.743 10.9535   2
   0   8   4 143.153 10.3976   4
   0   8   4 143.959 10.3424   3
   0   8   4 158.497 10.9174   5
  -1  -8  -4 3856.93 109.833   5
   1  -8   4 3705.20 109.581   4
  -1  -8  -4 3681.85 112.430   2
   1   8   4 3649.64 112.680   2
   1   8   4 3836.00 113.294   5
   1   8   4 3974.01 112.305   3
  -1   8  -4 3790.17 108.447   2
  -1   8  -4 3812.75 103.109   5
   1   8   4 3937.65 112.224   5
  -1   8  -4 3868.17 108.429   4
  -1   8  -4 3830.27 108.628   3
   1   8   4 3798.68 113.220   4
   2  -8   4 555.048 22.9503   4
  -2  -8  -4 562.871 23.5317   5
  -2  -8  -4 506.627 24.3038   2
  -2   8  -4 575.840 23.5549   3
  -2   8  -4 546.682 22.5627   2
   2   8   4 543.159 24.9581   2
   2   8   4 580.325 28.8251   4
   2   8   4 584.021 24.3469   3
   2   8   4 550.789 24.3786   5
  -2   8  -4 549.852 21.7176   4
   3  -8   4 115.269 10.0139   4
  -3   8  -4 115.190 8.39096   5
  -3   8  -4 124.568 11.5548   2
   3   8   4 119.672 10.4105   5
  -3   8  -4 110.895 8.76821   4
   3   8   4 107.193 10.0368   3
   4  -8   4 387.082 20.4891   4
   4   8   4 357.487 20.2752   3
  -4   8  -4 389.391 21.3426   2
   4   8   4 380.414 21.5918   5
   5  -8   4 70.5267 10.9406   4
  -5   8  -4 78.0691 10.0145   2
   5   8   4 94.2364 10.7250   5
   5   8   4 97.8436 11.1745   3
   5  -9  -4 515.663 29.1153   4
   5  -9  -4 521.546 25.8316   5
   5   9  -4 501.359 29.0105   5
  -5   9   4 565.469 28.8063   2
  -5   9   4 529.322 27.1079   5
   4  -9  -4 9.35750 5.54395   4
  -4  -9   4 7.89642 3.55527   2
   4  -9  -4 15.1708 5.38755   5
   4   9  -4 16.3605 5.19094   5
  -4   9   4 7.22433 5.28931   2
  -4   9   4 22.5909 5.88177   5
   3  -9  -4 93.3435 10.0767   4
   3  -9  -4 59.3931 8.12421   5
   3   9  -4 76.0769 8.05769   5
  -3   9   4 91.2074 10.1652   2
  -3   9   4 72.8437 8.51943   5
   2  -9  -4 0.19843 2.71433   5
  -2  -9   4 0.77821 1.37257   2
   2  -9  -4 -1.7887 3.31589   4
   2   9  -4 -1.3536 1.55832   5
   2   9  -4 3.61258 2.60320   4
  -2   9   4 -0.7230 1.75647   5
  -2   9   4 -2.8552 2.70542   2
   1  -9  -4 79.0986 8.89406   4
   1  -9  -4 72.7745 7.50547   2
   1  -9  -4 86.7772 7.74813   5
  -1  -9   4 81.8285 5.05227   2
   1   9  -4 75.9946 4.46563   3
   1   9  -4 76.6836 4.20976   3
  -1   9   4 85.9333 7.80766   5
   1   9  -4 80.6148 5.69381   2
  -1   9   4 74.8389 8.05503   4
  -1   9   4 73.3021 7.98149   2
   1   9  -4 78.9894 4.95304   5
   1   9  -4 76.2086 7.54473   4
  -1   9   4 77.8586 7.96811   5
   0  -9  -4 91.2411 7.05485   5
   0  -9  -4 88.6444 8.13598   5
   0  -9  -4 98.3204 8.29134   2
   0   9   4 108.208 9.45106   5
   0   9  -4 100.834 6.94472   2
   0   9   4 103.582 9.18843   3
   0   9   4 93.4328 8.54365   4
   0   9   4 94.7234 9.43318   2
   0   9  -4 90.5552 5.93940   3
   0   9   4 101.590 8.87526   5
   0   9  -4 103.015 8.04661   4
   1  -9   4 511.042 21.3528   4
  -1  -9  -4 490.004 20.1772   5
  -1  -9  -4 489.193 22.4260   2
   1   9   4 515.990 23.4656   2
  -1   9  -4 470.845 19.4764   3
  -1   9  -4 476.787 19.7043   2
  -1   9  -4 505.716 16.0010   5
   1   9   4 467.841 22.8366   4
  -1   9  -4 476.081 19.7166   4
   1   9   4 443.969 21.6603   3
   1   9   4 512.587 22.7494   5
   1   9   4 479.837 23.0300   5
   2  -9   4 169.788 11.7667   4
  -2  -9  -4 166.981 11.5518   5
  -2   9  -4 184.863 11.1102   4
  -2   9  -4 188.353 9.10046   5
   2   9   4 172.190 12.3969   3
   2   9   4 186.930 13.1216   5
   2   9   4 190.902 13.5474   2
  -2   9  -4 173.192 11.7786   3
  -2   9  -4 166.676 11.3524   2
   3  -9   4 856.708 33.5791   4
  -3   9  -4 786.251 29.5677   5
   3   9   4 909.811 34.9908   3
   3   9   4 793.276 34.1927   5
  -3   9  -4 845.374 33.3328   2
   4  -9   4 -4.0599 3.82328   4
   4   9   4 0.21407 3.67377   5
  -4   9  -4 2.07596 3.83834   2
   4   9   4 -2.8413 3.39638   3
  -4 -10   4 175.456 10.1681   2
   4 -10  -4 171.593 15.8743   4
   4 -10  -4 173.543 14.2560   5
   4  10  -4 211.943 14.7370   5
  -4  10   4 199.270 14.6894   5
  -4  10   4 184.126 15.2361   2
  -3 -10   4 741.934 25.1579   2
   3 -10  -4 780.713 30.5824   5
   3 -10  -4 714.326 33.6303   4
  -3  10   4 770.507 31.3178   5
   3  10  -4 800.870 30.4784   5
  -3  10   4 769.436 33.1215   2
   2 -10  -4 1655.38 58.3869   4
   2 -10  -4 1694.76 53.2075   5
   2  10  -4 1617.75 44.1059   3
   2  10  -4 1619.01 55.3387   4
   2  10  -4 1642.49 50.8471   5
   2  10  -4 1643.49 44.2623   3
  -2  10   4 1392.42 58.7589   2
  -2  10   4 1636.82 57.3339   5
   1 -10  -4 484.900 24.3599   4
   1 -10  -4 486.161 21.2014   5
  -1 -10   4 499.333 17.6890   2
   1  10  -4 506.951 17.9162   5
   1  10  -4 511.126 19.1945   2
  -1  10   4 499.662 24.1539   2
   1  10  -4 531.894 23.0015   4
   1  10  -4 495.474 16.5542   3
   1  10  -4 504.236 17.1072   3
  -1  10   4 499.304 22.3461   5
  -1  10   4 477.606 24.9567   5
   0 -10  -4 304.845 13.9134   5
   0  10  -4 295.789 15.2708   4
   0  10  -4 300.997 12.9622   3
   0  10   4 318.966 17.5857   5
   0  10   4 311.643 17.8006   2
   0  10  -4 306.798 10.3671   5
   0  10  -4 317.683 14.4361   2
   0  10   4 282.633 16.4221   3
   0  10   4 324.678 17.0234   5
   1 -10   4 6974.01 196.085   4
   1  10   4 7115.36 199.422   2
  -1  10  -4 6907.18 193.324   3
  -1  10  -4 6904.53 194.047   4
  -1  10  -4 6888.16 189.053   5
   1  10   4 6664.08 197.031   5
   1  10   4 7130.44 197.749   3
  -1  10  -4 7024.71 193.978   2
   2 -10   4 486.152 22.7341   4
  -2 -10  -4 575.209 25.5594   5
   2  10   4 497.947 23.8664   5
   2  10   4 528.777 27.9233   2
  -2  10  -4 457.521 20.7798   4
   2  10   4 455.920 22.4662   3
  -2  10  -4 466.705 21.6573   2
  -2  10  -4 468.733 18.2313   5
   3 -10   4 5.97273 3.94244   4
   3  10   4 3.01056 3.77218   3
   3  10   4 2.79142 3.35893   5
  -3  10  -4 -0.5576 3.25663   2
  -3  10  -4 9.37220 3.35612   5
   4 -10   4 542.405 27.5181   4
   4  10   4 553.397 28.0069   5
  -4  10  -4 514.193 26.7645   2
   4 -11  -4 330.487 19.0309   5
   4 -11  -4 313.983 22.6564   4
  -4  11   4 349.430 20.1806   5
   4  11  -4 355.398 20.1151   5
  -4  11   4 333.970 21.1861   2
   3 -11  -4 193.546 15.8749   4
  -3 -11   4 185.863 9.35230   2
   3 -11  -4 182.968 13.3046   5
  -3  11   4 182.139 15.2013   2
  -3  11   4 189.038 14.0651   5
   2 -11  -4 10.1716 3.62888   5
  -2 -11   4 10.2954 2.60758   2
   2 -11  -4 7.68860 3.97849   4
  -2  11   4 12.2384 4.83694   5
   2  11  -4 10.0758 3.10803   5
  -2  11   4 17.2730 5.59487   2
   2  11  -4 9.91802 1.42635   3
   2  11  -4 8.52117 1.53406   3
   2  11  -4 9.37173 2.71332   2
  -1 -11   4 174.795 9.26424   2
   1 -11  -4 187.366 14.4926   4
   1 -11  -4 229.885 15.0598   5
   1  11  -4 195.473 8.96713   3
  -1  11   4 212.289 17.4545   2
   1  11  -4 189.626 8.47460   3
   1  11  -4 170.379 12.8445   4
  -1  11   4 185.496 12.8562   5
   0  11  -4 442.729 17.0215   3
   0  11  -4 408.894 14.5387   5
   0  11   4 410.743 22.2214   2
   0  11  -4 416.041 15.4108   5
   0  11  -4 434.836 18.6388   2
   0  11   4 393.593 20.6258   5
   0  11  -4 432.737 20.0740   4
   0  11   4 425.086 21.5264   3
   1 -11   4 188.972 12.8297   4
   1  11   4 198.005 13.9035   3
  -1  11  -4 181.201 9.26056   5
   1  11   4 176.764 15.4542   5
  -1  11  -4 197.510 12.1070   2
   1  11   4 190.094 16.1911   2
  -1  11  -4 186.241 11.5150   3
  -1  11  -4 186.501 11.7623   4
   2 -11   4 147.262 12.0642   4
  -2  11  -4 129.125 8.65254   5
   2  11   4 155.775 12.6365   5
  -2  11  -4 165.794 11.9042   2
   2  11   4 142.208 13.7326   3
   2  11   4 154.072 13.1864   2
   3 -11   4 107.268 10.6166   4
   3  11   4 102.837 10.7583   3
  -3  11  -4 87.9870 8.88802   5
  -3  11  -4 110.031 11.0328   2
   3  11   4 109.704 11.5172   5
   4 -11   4 110.437 11.5477   4
   4  11   4 99.4716 11.5253   3
   4  11   4 111.537 12.7359   5
  -4  11  -4 131.230 14.9604   2
   4 -12  -4 1056.15 47.3582   4
  -4  12   4 1011.33 45.2315   2
   4  12  -4 1144.62 43.5517   5
  -4  12   4 1135.39 44.1517   5
   3 -12  -4 1011.83 44.3395   4
   3  12  -4 1020.16 38.6487   5
  -3  12   4 1014.52 42.6405   2
  -3  12   4 1015.42 40.1434   5
  -2 -12   4 85.4519 6.12419   2
   2 -12  -4 92.0281 11.5769   4
  -2  12   4 85.3828 10.8014   2
   2  12  -4 76.6486 6.25285   2
   2  12  -4 68.8983 7.72560   5
   2  12  -4 81.5783 4.23476   3
  -2  12   4 69.7898 9.08413   5
   2  12  -4 80.0815 4.01165   3
   1 -12  -4 2030.12 71.8016   4
  -1 -12   4 2033.55 61.3674   2
   1  12  -4 2083.28 60.7500   3
  -1  12   4 2073.47 68.0067   5
  -1  12   4 2135.53 71.1048   2
   1  12  -4 2094.00 62.2897   5
   1  12  -4 2059.75 63.5375   2
   0  12  -4 148.612 8.95105   3
   0  12   4 147.172 12.3160   5
   0  12   4 143.482 13.1759   2
   0  12  -4 146.300 10.2526   2
   0  12   4 145.209 14.3105   3
   1 -12   4 298.020 18.0042   4
   1  12   4 336.875 21.6992   3
   1  12   4 329.188 19.0447   5
   1  12   4 351.775 20.3004   2
  -1  12  -4 341.791 16.4824   3
  -1  12  -4 316.821 14.1883   5
  -1  12  -4 315.503 17.0075   2
  -2  12  -4 34.2213 6.79352   2
  -2  12  -4 38.7708 5.15926   5
   2  12   4 41.0688 7.31757   3
   2  12   4 48.8124 8.75128   2
   2  12   4 33.7189 7.20512   5
   3 -12   4 1247.53 48.7087   4
  -3  12  -4 1293.40 47.7951   2
   3  12   4 1308.36 49.8523   5
   3  12   4 1244.35 47.7442   3
   3 -13  -4 19.6197 7.40254   4
  -3 -13   4 22.3501 4.85429   2
  -3  13   4 15.0340 5.41595   5
   3  13  -4 10.3937 4.44512   5
  -3  13   4 9.27482 5.88850   2
   2 -13  -4 93.2313 11.4912   4
  -2 -13   4 79.5643 6.70135   2
   2  13  -4 79.7504 7.15698   2
   2  13  -4 83.0459 4.62705   3
  -2  13   4 96.1630 11.0346   2
   2  13  -4 79.2441 8.07187   5
  -2  13   4 81.0501 10.2008   5
  -1 -13   4 37.0433 5.37378   2
   1 -13  -4 66.1194 10.0441   4
   1  13  -4 52.9398 6.18418   5
   1  13  -4 49.0375 4.76957   3
   1  13  -4 50.4979 4.75170   3
  -1  13   4 43.0393 7.16978   5
   1  13  -4 41.5851 5.84632   2
   1  13  -4 49.9844 6.92610   5
  -1  13   4 39.1136 8.40224   2
   0  13  -4 14.4828 3.73391   3
   0  13   4 1.77311 4.12757   2
   0  13   4 6.11059 4.60870   3
   0  13   4 0.55152 3.60789   5
   0  13  -4 0.83427 2.76546   2
   0  13  -4 2.11604 2.79890   5
   0  13  -4 2.57018 1.81366   5
   1  13   4 163.321 13.4776   3
  -1  13  -4 151.641 12.6974   3
   1  13   4 166.901 14.2092   5
   1  13   4 173.670 14.6355   2
  -1  13  -4 147.851 9.91519   5
  -1  13  -4 170.864 12.6599   2
  -1  13  -4 155.854 8.79139   5
   2 -13   4 42.1636 8.15705   4
   2  13   4 55.0097 8.45724   3
   2  13   4 42.2723 8.69816   2
  -2  13  -4 39.9118 5.54404   5
  -2  13  -4 46.1543 6.88345   2
   2  13   4 42.1113 8.36599   5
   3 -13   4 441.889 25.4566   4
   3  13   4 453.382 25.8080   5
  -3  13  -4 438.143 23.8314   2
   3  13   4 472.132 24.7032   3
   3 -14  -4 2.32562 3.83148   4
  -3  14   4 7.38039 4.77814   5
   3  14  -4 -1.0930 3.40181   5
  -3  14   4 -2.6741 3.75094   2
   2 -14  -4 638.660 34.0473   4
  -2  14   4 685.993 33.3686   2
   2  14  -4 651.414 25.4105   2
  -2  14   4 634.306 30.3155   5
   1 -14  -4 66.6154 10.9366   4
  -1  14   4 72.2940 9.81930   2
  -1  14   4 70.8859 9.60606   5
   1  14  -4 57.2476 8.25272   5
   1  14  -4 66.5536 8.04106   2
   1  14  -4 74.8056 7.67421   5
   0  14   4 613.135 30.6548   2
   0  14  -4 630.040 26.6830   2
   0  14  -4 603.998 24.5105   5
   0  14  -4 626.626 23.2371   5
   0  14   4 602.273 29.0042   3
   0  14   4 564.179 28.6032   5
  -1  14  -4 57.6703 6.09984   5
   1  14   4 51.2204 8.93327   3
  -1  14  -4 43.3440 7.58491   2
  -1  14  -4 55.4372 6.57052   5
   1  14   4 45.9279 8.64816   5
   1  14   4 63.6348 10.2059   2
   2 -14   4 258.199 18.1454   4
   2  14   4 269.735 18.1375   3
  -2  14  -4 254.078 13.2947   5
  -2  14  -4 258.384 16.9608   2
   2  14   4 278.517 21.4624   5
   2  14   4 282.611 19.6416   2
  -2  14  -4 258.945 14.1016   5
   2 -15  -4 14.3250 6.10338   4
   2  15  -4 13.7246 3.95813   2
  -2  15   4 10.0462 6.66592   2
   2  15  -4 10.2707 5.08619   5
   1  15  -4 0.62572 2.69333   5
  -1  15   4 -5.0452 3.16541   2
  -1  15   4 1.70244 3.78421   5
   1  15  -4 3.71618 3.98140   5
   1  15  -4 1.91703 2.43392   3
   1  15  -4 -5.4266 3.69263   2
  -1  15   4 6.53379 3.78999   3
   0  15   4 87.8583 10.2237   3
   0  15   4 66.5237 9.44884   5
   0  15  -4 74.2387 7.85917   5
   0  15  -4 80.1809 9.08344   2
   0  15   4 86.2264 11.9550   2
  -1  15  -4 194.255 11.7913   5
   1  15   4 182.254 15.7845   3
   1  15   4 179.463 17.9387   5
   1  15   4 193.912 16.2023   2
  -1  15  -4 168.793 14.1449   2
  -6   0   5 -9.0043 4.15180   5
   6   0  -5 -3.6888 4.33644   5
  -6   0   5 3.14906 4.27314   2
   5   0  -5 39.6137 7.39001   5
  -5   0   5 28.2267 5.57260   2
   5   0  -5 36.7813 7.27722   4
  -5   0   5 40.6077 7.49310   5
   4   0  -5 3.08863 3.42729   4
  -4   0   5 0.90729 2.27366   2
  -4   0   5 0.36222 1.76753   3
  -4   0   5 0.07466 2.95715   5
   4   0  -5 2.95559 3.34714   5
  -4   0   5 -0.9207 3.03078   5
   3   0  -5 0.00571 1.93126   5
  -3   0   5 1.22839 1.39429   2
   3   0  -5 -0.8197 1.90063   4
  -3   0   5 2.72770 1.53396   3
  -3   0   5 -2.3199 1.68082   5
  -3   0   5 2.03055 2.21361   5
  -2   0   5 -0.1905 1.48013   4
  -2   0   5 2.85692 1.82667   5
  -2   0   5 -1.3796 1.16775   5
  -2   0   5 4.07718 1.67519   2
   2   0  -5 2.57752 1.57096   5
   2   0  -5 1.87378 1.61072   4
   2   0  -5 1.12036 1.03566   2
  -1   0   5 438.201 14.6875   5
  -1   0   5 440.761 14.4943   4
  -1   0   5 419.069 15.0597   2
   1   0  -5 466.034 15.8967   5
  -1   0   5 447.995 15.6821   3
   1   0  -5 421.917 14.5273   4
   1   0  -5 447.331 14.7906   2
  -1   0   5 462.947 15.2943   5
   1   0  -5 452.817 15.7752   5
   0   0  -5 -0.1294 1.04202   5
   0   0  -5 0.85696 1.07235   5
   0   0   5 1.49781 1.03969   3
   0   0  -5 0.49978 1.14919   2
   0   0   5 4.48248 1.55002   2
   0   0  -5 0.70960 1.23568   3
   0   0   5 1.02872 0.58237   4
   1   0   5 1593.60 48.2468   3
  -1   0  -5 1604.38 48.3626   2
  -1   0  -5 1550.00 48.1564   3
  -1   0  -5 1556.52 47.5421   5
  -1   0  -5 1614.87 46.8548   5
   1   0   5 1535.62 44.8316   5
   1   0   5 1543.72 45.1399   5
   2   0   5 -1.2436 1.01433   5
   2   0   5 1.55089 1.50050   3
  -2   0  -5 2.36092 2.15303   2
   2   0   5 -0.5191 1.19360   4
   2   0   5 -1.1459 1.52652   5
  -2   0  -5 -0.1267 1.64359   5
  -2   0  -5 1.62450 1.54107   3
   3   0   5 2408.77 72.0071   5
  -3   0  -5 2467.10 75.0897   3
   3   0   5 2347.56 73.7757   3
   3   0   5 2332.87 69.6536   5
   3   0   5 2339.07 71.1212   4
   4   0   5 0.72283 2.60697   5
   4   0   5 -2.5231 1.68071   4
   4   0   5 -0.4641 3.17539   5
   4   0   5 -2.4084 1.80307   3
   5   0   5 2599.76 83.0319   4
   5   0   5 2525.73 79.1726   5
   5   0   5 2682.39 85.3862   3
  -6  -1   5 222.771 16.1740   5
  -6  -1   5 196.333 14.0540   2
   6   1  -5 222.057 16.6142   5
  -6   1   5 233.893 15.6977   2
  -6   1   5 205.802 16.1380   5
  -5  -1   5 391.788 19.7939   3
  -5  -1   5 398.527 19.0731   2
  -5  -1   5 478.111 21.9280   5
   5  -1  -5 446.329 22.4705   5
   5  -1  -5 466.741 23.1778   4
   5   1  -5 420.073 22.1361   4
  -5   1   5 419.852 21.4957   5
   5   1  -5 416.890 21.9299   5
  -5   1   5 436.060 20.4164   2
  -4  -1   5 2367.49 74.5451   5
   4  -1  -5 2446.79 75.9879   5
   4  -1  -5 2501.03 76.3236   4
  -4  -1   5 2383.68 72.9603   3
  -4  -1   5 2432.70 72.2874   2
  -4  -1   5 2571.81 74.4709   5
  -4   1   5 2483.14 73.7212   2
  -4   1   5 2472.81 75.0674   5
   4   1  -5 2326.38 75.3166   4
   4   1  -5 2520.06 75.9628   5
  -3  -1   5 202.585 9.62987   3
   3  -1  -5 197.010 11.1746   4
   3  -1  -5 211.647 11.7021   5
  -3  -1   5 196.892 9.25296   2
  -3  -1   5 220.646 11.0670   5
  -3  -1   5 211.786 10.5996   5
  -3   1   5 196.271 10.3353   3
  -3   1   5 196.673 11.2267   4
   3   1  -5 199.150 11.2098   5
  -3   1   5 184.332 10.8167   5
  -3   1   5 208.569 10.3866   2
  -3   1   5 202.525 11.0436   5
   3   1  -5 198.987 11.1585   4
   2  -1  -5 7548.56 233.843   1
   2   1  -5 7676.00 230.171   1
  -2   1   5 7344.72 231.521   1
   1  -1  -5 2684.57 75.6128   2
  -1  -1   5 2724.28 75.0293   3
  -1   1   5 2665.11 76.2029   2
   0  -1  -5 1297.55 39.8455   3
   0  -1  -5 1340.07 39.4896   5
   0  -1  -5 1323.87 39.8441   5
   0  -1   5 1325.52 38.9921   3
   0  -1  -5 1301.91 39.7503   2
   0   1  -5 1286.68 37.6542   5
   0   1   5 1307.23 37.3570   4
   0   1   5 1280.28 38.0843   5
   0   1   5 1253.06 38.4013   5
   0   1  -5 1290.70 38.9347   3
   0   1   5 1362.63 40.1890   3
   0   1  -5 1257.89 37.3361   5
   0   1   5 1310.68 39.8011   2
   0   1  -5 1285.04 38.5409   2
   1  -1   5 2366.81 65.6617   5
  -1  -1  -5 2533.32 72.2124   2
  -1  -1  -5 2301.35 71.4444   3
  -1  -1  -5 2447.90 71.6439   5
  -1   1  -5 2492.41 71.3637   3
   1   1   5 2382.81 71.6142   3
  -1   1  -5 2398.03 69.0352   5
  -1   1  -5 2493.75 71.2547   2
  -1   1  -5 2555.35 70.0960   5
   1   1   5 2424.87 69.8621   5
  -2  -1  -5 2711.76 79.8872   3
   2  -1   5 2645.86 75.1389   5
   2  -1   5 2673.54 79.1652   3
  -2  -1  -5 2777.44 80.4954   2
   2  -1   5 2612.68 74.1318   5
   2  -1   5 2648.37 75.7622   4
  -2  -1  -5 2666.20 78.5023   5
  -2   1  -5 2646.26 79.4808   3
   2   1   5 2655.69 76.6002   5
   2   1   5 2702.38 78.1870   5
   2   1   5 2540.77 79.2079   3
  -2   1  -5 2642.74 77.2893   5
  -3  -1  -5 1407.25 48.8109   2
   3  -1   5 1461.54 45.0185   4
   3  -1   5 1385.78 44.3527   5
   3  -1   5 1393.64 47.4610   3
  -3  -1  -5 1362.16 48.0848   3
   3  -1   5 1394.32 42.7156   5
  -3  -1  -5 1419.22 47.2807   5
   3   1   5 1405.77 45.5201   4
  -3   1  -5 1461.99 48.5324   3
   3   1   5 1408.13 44.7310   5
  -3   1  -5 1368.06 46.2905   5
   3   1   5 1409.65 47.8681   3
   3   1   5 1368.02 46.4650   5
   4  -1   5 217.299 13.2283   4
   4  -1   5 221.391 14.9299   3
   4  -1   5 240.636 14.4384   5
   4  -1   5 243.582 12.2075   5
   4   1   5 222.348 13.0931   5
   4   1   5 229.607 14.8993   3
   4   1   5 229.527 14.0124   4
   4   1   5 233.677 16.2667   5
   5  -1   5 100.425 9.82576   4
   5  -1   5 104.916 10.7025   3
   5  -1   5 90.3854 8.86115   5
   5   1   5 98.5606 10.1442   5
   5   1   5 101.282 10.5711   4
   5   1   5 94.6663 10.3108   3
  -6  -2   5 28.0547 7.04095   5
   6  -2  -5 34.3323 8.22385   4
  -6  -2   5 40.3531 7.27349   2
  -6   2   5 33.1355 7.66997   5
   6   2  -5 22.2076 6.90683   5
  -6   2   5 28.5342 6.59686   2
  -5  -2   5 8.70922 3.60789   3
  -5  -2   5 -0.5485 3.34978   5
   5  -2  -5 -2.4977 4.01362   5
   5  -2  -5 -2.9338 3.52618   4
  -5  -2   5 -0.5057 2.74250   2
   5   2  -5 2.33000 3.65938   5
   5   2  -5 -0.9758 3.47127   4
  -5   2   5 2.66720 4.01153   5
  -4  -2   5 2.73015 2.01333   2
  -4  -2   5 1.81075 2.88179   5
   4  -2  -5 0.25850 3.09809   5
  -4  -2   5 3.59441 3.05090   5
  -4  -2   5 1.83091 2.31058   3
   4  -2  -5 10.3135 4.20389   4
  -4   2   5 3.36405 2.79960   3
  -4   2   5 4.20738 3.16058   2
  -4   2   5 6.41904 4.01290   5
   4   2  -5 4.39600 3.12472   5
   4   2  -5 2.43448 3.32864   4
   3  -2  -5 1.67860 1.97082   5
  -3  -2   5 8.29479 2.05478   3
   3  -2  -5 17.1814 3.72503   4
  -3  -2   5 9.81837 2.11561   2
  -3  -2   5 1.54812 1.96654   5
   3   2  -5 4.13142 2.02010   4
  -3   2   5 8.13408 3.05574   4
   3   2  -5 3.84703 2.55169   5
  -3   2   5 1.73138 2.17960   2
  -3   2   5 5.85919 2.96002   5
  -3   2   5 5.90762 2.26759   5
  -2  -2   5 261.474 10.4397   5
   2  -2  -5 264.058 12.7297   5
   2  -2  -5 281.962 14.2555   4
  -2  -2   5 268.582 10.5603   5
  -2  -2   5 272.646 9.46935   2
  -2  -2   5 284.889 9.86272   3
   2  -2  -5 264.898 11.5881   2
   2   2  -5 284.466 11.7177   4
  -2   2   5 261.125 12.3211   5
  -2   2   5 324.196 12.9312   2
   2   2  -5 270.584 11.8820   5
  -2   2   5 272.335 12.2257   4
  -2   2   5 258.604 12.1083   5
   1  -2  -5 12.2329 2.70870   5
   1  -2  -5 15.3614 2.78044   4
   1  -2  -5 15.6217 2.68230   2
   1  -2  -5 13.7129 2.93066   5
  -1  -2   5 17.3053 1.90623   3
  -1   2   5 8.86032 2.49575   5
  -1   2   5 12.9296 2.72876   2
   1   2  -5 12.5294 1.16441   2
  -1   2   5 16.7331 2.77073   5
   1   2  -5 13.8921 2.03166   5
  -1   2   5 17.7197 2.49149   4
   1   2  -5 13.5050 1.89877   5
   1   2  -5 15.3185 1.71550   4
   0  -2  -5 2534.70 70.8327   5
   0  -2  -5 2492.07 69.4704   4
   0  -2  -5 2482.17 71.3875   5
   0   2   5 2456.68 68.9596   4
   0   2   5 2404.69 69.7998   5
   0   2   5 2348.67 70.9470   3
   0   2   5 2384.56 71.0154   2
  -1  -2  -5 1.37275 1.85739   5
  -1  -2  -5 0.63542 1.98954   2
   1  -2   5 1.53091 1.63992   3
   1  -2   5 4.40836 1.01454   4
  -1  -2  -5 3.44927 1.77942   3
  -1   2  -5 5.11221 2.04261   3
   1   2   5 1.44408 1.77106   3
   1   2   5 1.94859 1.44408   5
  -1   2  -5 2.45171 1.10543   5
  -1   2  -5 1.97052 1.29030   5
  -2  -2  -5 2214.68 67.3917   5
  -2  -2  -5 2334.99 68.8036   3
  -2  -2  -5 2300.49 69.1488   2
   2  -2   5 2273.44 64.1327   4
   2  -2   5 2214.27 60.5982   5
   2  -2   5 2189.56 67.2702   3
   2  -2   5 2244.44 60.4364   5
   2   2   5 2101.73 67.7075   3
  -2   2  -5 2166.91 67.5632   3
  -2   2  -5 2218.94 65.0335   5
   2   2   5 2270.36 66.1200   5
   2   2   5 2159.78 67.2591   5
  -3  -2  -5 193.275 12.4977   5
   3  -2   5 184.347 10.4427   4
  -3  -2  -5 191.588 12.5964   3
   3  -2   5 185.544 8.70093   5
   3  -2   5 200.428 12.6221   3
  -3  -2  -5 180.052 12.6276   2
   3   2   5 213.375 13.1175   5
  -3   2  -5 207.955 11.8835   5
  -3   2  -5 188.869 12.4552   3
   3   2   5 233.315 13.6998   3
   3   2   5 188.328 11.2808   5
   4  -2   5 195.407 12.4597   4
   4  -2   5 206.950 14.2361   3
   4  -2   5 210.020 10.8220   5
   4   2   5 219.732 13.7689   4
   4   2   5 188.117 13.9117   3
   4   2   5 215.859 13.2135   5
   5  -2   5 -2.3998 3.84554   3
   5  -2   5 2.63655 3.64251   5
   5  -2   5 1.97045 5.38015   5
   5  -2   5 -2.4204 3.49987   4
   5   2   5 2.44183 3.23882   3
   5   2   5 9.42202 4.33350   5
   5   2   5 8.48662 4.64211   4
   6  -3  -5 93.9141 12.2691   4
  -6  -3   5 96.2854 11.3110   5
  -6  -3   5 87.8589 9.43808   2
  -6   3   5 101.076 11.6195   2
   6   3  -5 88.6746 11.6700   5
   6   3  -5 85.3711 10.3712   4
  -5  -3   5 443.027 18.9547   2
   5  -3  -5 411.455 22.7158   4
   5  -3  -5 413.084 22.3957   5
  -5  -3   5 449.244 20.6781   5
  -5   3   5 452.816 21.7639   2
   5   3  -5 442.927 22.6882   4
  -5   3   5 422.902 22.0854   5
   5   3  -5 436.433 22.0897   5
  -4  -3   5 723.541 30.8301   5
  -4  -3   5 815.118 28.7071   5
   4  -3  -5 844.716 32.1709   5
  -4  -3   5 786.778 27.6811   3
   4  -3  -5 796.822 31.7664   4
  -4  -3   5 828.970 27.2416   2
  -4   3   5 837.268 30.6909   2
   4   3  -5 773.047 30.8848   4
   4   3  -5 810.219 31.1168   5
  -4   3   5 798.070 30.6103   3
  -4   3   5 819.673 31.0861   5
  -3  -3   5 2070.72 59.4634   2
  -3  -3   5 2080.25 60.0524   3
   3  -3  -5 2066.78 64.8460   4
  -3  -3   5 2096.01 61.0171   5
  -3  -3   5 2065.38 61.5899   5
   3  -3  -5 2184.75 65.4793   5
  -3   3   5 2139.99 63.9901   2
  -3   3   5 2031.92 66.5719   5
  -3   3   5 2051.28 64.3345   4
   3   3  -5 2186.49 64.0221   5
   3   3  -5 2096.62 63.8804   4
  -3   3   5 2123.12 64.4312   5
  -2  -3   5 3250.56 89.6868   2
  -2  -3   5 3289.33 90.3727   5
   2  -3  -5 3288.73 95.6304   4
   2  -3  -5 3367.31 96.3100   5
   2  -3  -5 3402.06 94.6164   2
  -2  -3   5 3284.82 90.4316   5
  -2   3   5 3186.09 94.7299   5
  -2   3   5 3345.90 95.4371   2
  -2   3   5 3306.23 95.4779   5
  -2   3   5 3521.21 95.2655   4
  -1  -3   5 791.320 22.3299   3
   1  -3  -5 783.627 26.1691   2
   1  -3  -5 797.936 29.4437   5
   1  -3  -5 810.517 26.5231   4
   1  -3  -5 736.561 25.8916   5
   1   3  -5 785.796 23.2713   5
   1   3  -5 771.068 23.2101   5
  -1   3   5 789.936 26.6911   5
  -1   3   5 765.033 25.9178   5
  -1   3   5 776.926 26.8898   2
   0  -3  -5 51.8823 5.50441   5
   0  -3  -5 56.1232 4.86364   5
   0  -3   5 53.5056 3.74241   3
   0  -3  -5 51.8085 5.09437   2
   0  -3  -5 48.3109 4.34952   4
   0   3   5 58.5632 5.16925   5
   0   3   5 50.2511 4.25314   4
   0   3   5 55.7320 5.12134   2
   0   3  -5 57.4571 2.15539   4
   0   3   5 51.3691 4.95918   3
   0   3   5 57.3284 5.07629   5
   0   3  -5 51.8227 3.75189   3
  -1  -3  -5 6890.74 227.002   1
   1  -3   5 6592.83 200.369   1
  -1   3  -5 6976.58 204.665   1
   1   3   5 7178.15 227.215   1
  -2  -3  -5 172.915 10.9017   5
  -2  -3  -5 185.276 11.9054   2
   2  -3   5 166.524 8.40574   4
  -2  -3  -5 192.387 11.7325   3
   2  -3   5 192.252 10.7227   3
   2   3   5 189.041 11.5222   3
  -2   3  -5 179.377 8.95344   5
   2   3   5 188.078 11.5063   5
  -2   3  -5 163.286 10.4436   3
   2   3   5 181.030 10.4880   5
  -3  -3  -5 215.449 13.9460   3
   3  -3   5 219.757 8.26746   5
   3  -3   5 217.647 11.5074   4
  -3  -3  -5 220.182 14.5549   2
   3  -3   5 238.047 13.5970   3
  -3  -3  -5 211.947 13.7180   5
   3  -3   5 229.212 8.02992   5
   3   3   5 224.534 14.0353   5
  -3   3  -5 196.755 13.3612   3
   3   3   5 212.897 12.5569   5
   3   3   5 261.140 14.5262   3
  -3   3  -5 240.451 12.6570   5
   4  -3   5 145.107 8.91128   5
   4  -3   5 156.357 12.4798   3
   4  -3   5 163.103 11.1149   4
   4  -3   5 165.161 8.45386   5
   4   3   5 168.904 12.1813   5
   4   3   5 159.902 12.2126   4
   4   3   5 171.419 12.7275   3
   5  -3   5 98.8460 9.68704   4
   5  -3   5 100.419 8.03300   5
   5  -3   5 109.917 10.9611   3
   5   3   5 99.8947 10.5385   5
   5   3   5 113.508 11.6844   3
   5   3   5 93.6605 10.5292   4
  -6  -4   5 4.10654 5.13870   5
   6  -4  -5 -0.4879 3.29055   4
  -6  -4   5 -5.4146 4.09662   2
   6   4  -5 3.03739 4.40289   4
  -6   4   5 2.84834 3.73060   5
   6   4  -5 3.67710 4.78694   5
  -6   4   5 3.83016 4.82637   2
  -5  -4   5 100.773 8.52868   3
  -5  -4   5 124.984 10.8414   5
   5  -4  -5 132.073 11.7390   5
   5  -4  -5 105.244 10.7536   4
  -5  -4   5 120.912 8.61411   2
  -5   4   5 128.779 12.0679   5
   5   4  -5 111.338 10.6294   4
   5   4  -5 110.546 10.4371   5
  -5   4   5 114.313 11.0790   2
  -4  -4   5 78.4204 6.54886   2
   4  -4  -5 83.9524 10.3707   4
  -4  -4   5 69.5327 9.58932   5
  -4  -4   5 63.0112 5.44533   3
  -4  -4   5 65.6068 6.67936   5
   4  -4  -5 72.6690 8.87064   5
   4   4  -5 68.7084 7.88939   5
   4   4  -5 63.4937 7.81723   4
  -4   4   5 66.6030 7.21178   2
   3  -4  -5 51.7990 6.12970   5
   3  -4  -5 50.5075 6.57355   4
  -3  -4   5 65.3464 4.06488   3
  -3  -4   5 49.5965 3.52053   2
  -3  -4   5 57.6397 4.49067   5
  -3  -4   5 53.4320 4.05377   2
   3   4  -5 49.4267 5.75689   5
  -3   4   5 51.8296 5.73657   2
  -3   4   5 47.1557 5.67615   4
   3   4  -5 54.9499 5.71092   4
  -3   4   5 50.2326 5.57045   5
  -3   4   5 55.1381 6.55477   5
   2  -4  -5 1112.61 38.3985   5
   2  -4  -5 1109.77 38.2354   4
   2  -4  -5 1185.23 37.3704   2
  -2   4   5 1173.96 37.5465   4
  -2   4   5 1175.01 38.1358   5
   2   4  -5 1120.61 35.6029   5
  -2   4   5 1174.02 37.5865   5
  -2   4   5 1158.84 38.2437   2
   1  -4  -5 1070.91 34.5620   2
   1  -4  -5 1014.42 34.7254   4
   1  -4  -5 1081.33 34.2739   5
   1  -4  -5 1106.55 35.9713   5
  -1   4   5 1036.60 35.5330   2
  -1   4   5 1070.67 34.0832   4
   1   4  -5 1039.72 30.1388   5
  -1   4   5 1085.64 35.0928   5
   1   4  -5 1065.74 30.2906   5
  -1   4   5 1054.46 34.3902   5
   0  -4  -5 1774.20 53.0810   4
   0  -4  -5 1674.31 53.8903   5
   0  -4  -5 1734.95 52.7597   5
   0  -4  -5 1728.47 53.5154   2
   0  -4   5 1722.13 49.5204   3
   0   4   5 1868.06 55.9753   5
   0   4   5 1705.12 53.5574   3
   0   4   5 1808.13 54.5794   2
   0   4   5 1704.92 52.3188   4
   0   4   5 1722.18 52.9957   5
   0   4  -5 1749.70 49.9873   3
   0   4  -5 1679.11 48.2520   4
  -1  -4  -5 8.64583 2.81603   2
  -1  -4  -5 6.26508 2.40011   3
   1  -4   5 7.18013 2.06420   3
  -1  -4  -5 7.98419 2.89665   5
  -1  -4  -5 5.34758 2.43397   5
   1  -4   5 9.59068 1.68705   4
  -1   4  -5 8.37414 1.30504   5
  -1   4  -5 6.86693 2.21075   3
   1   4   5 7.70376 2.62086   5
   1   4   5 6.17756 2.30076   3
  -1   4  -5 8.66270 1.55197   4
   1   4   5 6.91600 2.69746   5
   1   4   5 10.6208 3.21503   2
   1   4   5 13.5362 3.27207   4
   2  -4   5 126.073 7.07861   4
  -2  -4  -5 114.587 8.81552   3
  -2  -4  -5 125.185 8.95328   5
  -2  -4  -5 120.866 9.41737   2
   2  -4   5 111.140 8.18355   3
  -2   4  -5 129.546 9.06724   3
   2   4   5 92.0187 8.36181   3
   2   4   5 119.837 8.80633   5
  -2   4  -5 114.277 6.86081   4
   2   4   5 103.111 8.72809   5
   3  -4   5 528.832 20.8059   4
  -3  -4  -5 489.950 25.5705   3
   3  -4   5 546.797 23.0521   3
  -3   4  -5 511.407 25.7961   3
   3   4   5 515.073 22.3231   5
   3   4   5 505.433 23.7103   5
   3   4   5 493.020 22.9502   3
  -3   4  -5 509.371 20.7106   5
   4  -4   5 252.131 15.9566   3
   4  -4   5 235.544 14.0283   4
   4   4   5 267.699 15.9145   5
   4   4   5 240.067 15.9930   3
   5  -4   5 478.903 24.1153   4
   5  -4   5 500.810 17.0151   5
   5  -4   5 483.981 25.4697   3
   5   4   5 510.632 25.5995   4
   5   4   5 472.428 24.1034   5
   5   4   5 488.029 25.6322   3
  -5  -5   5 573.906 24.2949   2
  -5  -5   5 628.843 23.3362   2
  -5  -5   5 644.142 24.8982   5
   5  -5  -5 610.745 28.7453   5
   5  -5  -5 598.402 29.0719   4
  -5   5   5 620.349 27.8487   2
   5   5  -5 566.720 27.6802   4
   5   5  -5 601.852 27.8910   5
  -5   5   5 596.952 28.0941   5
   4  -5  -5 1521.24 55.2311   4
  -4  -5   5 1571.34 51.2721   5
   4  -5  -5 1615.14 58.1476   5
  -4  -5   5 1544.79 49.8923   5
  -4  -5   5 1630.85 48.4119   2
  -4  -5   5 1624.60 49.8005   2
  -4   5   5 1708.85 54.9799   2
   4   5  -5 1715.92 55.0767   4
  -4   5   5 1668.82 54.8018   5
  -3  -5   5 3.75497 1.19210   2
  -3  -5   5 5.43178 1.70905   2
   3  -5  -5 5.33951 3.31434   5
  -3  -5   5 3.98694 1.30982   5
  -3  -5   5 5.32539 1.60468   5
   3  -5  -5 4.89265 2.07163   2
  -3  -5   5 6.15693 1.30128   3
   3  -5  -5 3.83968 2.54428   4
   3   5  -5 1.92035 2.28650   5
  -3   5   5 1.54712 1.94372   2
  -3   5   5 11.5708 3.21173   4
  -3   5   5 4.94147 3.36702   5
  -3   5   5 1.62591 2.57933   5
   2  -5  -5 6.77453 2.23360   2
   2  -5  -5 5.99265 2.73884   4
   2  -5  -5 4.38369 2.96173   5
  -2   5   5 7.92483 2.81931   2
  -2   5   5 5.94356 2.25854   4
  -2   5   5 6.86853 2.95932   5
  -2   5   5 12.5553 3.02040   5
   2   5  -5 9.06150 2.31225   5
   1  -5  -5 173.112 10.1856   4
   1  -5  -5 154.192 8.90858   5
   1  -5  -5 155.878 9.41778   2
   1  -5  -5 177.734 10.7521   5
   1   5  -5 169.683 5.84780   5
  -1   5   5 165.362 10.3382   2
  -1   5   5 171.670 9.57977   4
  -1   5   5 166.095 9.98070   5
   1   5  -5 165.738 5.71534   5
  -1   5   5 157.445 9.35645   5
   0  -5  -5 3424.04 106.747   5
   0  -5  -5 3779.02 109.840   4
   0  -5  -5 3852.48 105.881   5
   0  -5  -5 3595.70 106.487   2
   0   5   5 3736.22 107.488   2
   0   5   5 3797.04 106.087   4
   0   5   5 3714.83 106.505   5
  -1  -5  -5 536.598 21.4656   5
  -1  -5  -5 524.049 22.2410   2
   1  -5   5 531.857 19.4869   3
  -1  -5  -5 546.774 22.7072   5
   1  -5   5 554.163 18.4874   4
  -1  -5  -5 537.133 21.8658   3
   1   5   5 542.141 22.3307   5
   1   5   5 523.769 21.3940   5
   1   5   5 511.719 21.7623   3
   1   5   5 542.321 21.7452   4
   1   5   5 536.391 22.4835   2
  -1   5  -5 547.443 20.0700   3
  -1   5  -5 535.186 17.7225   4
   2  -5   5 1186.97 37.0178   4
  -2  -5  -5 1158.41 45.5041   2
   2  -5   5 1164.05 38.8612   3
  -2  -5  -5 1210.56 43.6236   5
   2   5   5 1113.21 40.3591   3
   2   5   5 1201.75 40.2120   5
  -2   5  -5 1124.37 39.3716   3
  -2   5  -5 1156.33 36.6047   4
  -2   5  -5 1171.63 35.4627   5
   3  -5   5 21.9989 4.24042   4
   3  -5   5 14.8565 4.42705   3
   3   5   5 14.8572 4.60159   3
   3   5   5 20.0549 4.81863   5
  -3   5  -5 16.3063 3.94647   5
   4  -5   5 6.65866 2.89031   4
   4  -5   5 16.6642 5.46316   3
   4   5   5 2.48261 4.02564   3
   4   5   5 5.21502 3.97387   5
   5  -5   5 3.51133 3.31409   4
   5   5   5 4.47540 3.60561   4
   5   5   5 -2.0131 4.41836   3
   5   5   5 -0.7665 4.07351   5
  -5  -6   5 97.1357 9.29474   2
  -5  -6   5 109.504 8.08735   3
  -5  -6   5 66.2766 9.06165   5
  -5  -6   5 85.4647 7.00366   2
   5  -6  -5 74.8662 10.7098   5
   5  -6  -5 86.1323 10.6364   4
   5   6  -5 84.5917 9.60272   4
  -5   6   5 100.479 10.3055   5
  -5   6   5 104.438 11.3825   2
   5   6  -5 89.9637 10.4200   5
  -4  -6   5 352.244 14.6741   5
  -4  -6   5 336.162 14.9056   2
  -4  -6   5 352.819 13.6541   3
  -4  -6   5 366.262 14.2165   5
   4  -6  -5 395.666 20.9358   4
  -4   6   5 399.449 20.2775   2
  -4   6   5 365.830 19.1557   5
   4   6  -5 362.212 21.6253   4
   4   6  -5 406.878 21.8771   5
   3  -6  -5 224.854 14.3544   5
   3  -6  -5 234.184 15.0065   4
  -3  -6   5 231.181 9.05878   2
   3  -6  -5 236.836 13.3734   2
  -3   6   5 249.014 14.3404   5
   3   6  -5 235.795 12.8161   5
  -3   6   5 248.965 14.5267   2
   2  -6  -5 4.17401 3.14229   4
   2  -6  -5 12.2402 4.19330   5
   2  -6  -5 4.90049 2.63592   2
  -2   6   5 3.45705 2.54211   4
  -2   6   5 10.2548 3.22019   2
  -2   6   5 5.29309 3.03073   5
   2   6  -5 8.62257 2.27260   5
   1  -6  -5 6.42604 3.20264   4
   1  -6  -5 16.8560 3.48897   2
   1  -6  -5 27.8484 5.08457   5
   1   6  -5 11.6785 2.69763   4
  -1   6   5 13.2210 3.50831   5
   1   6  -5 14.4875 1.33212   5
  -1   6   5 17.2944 3.89972   5
  -1   6   5 13.2334 3.35345   4
  -1   6   5 11.1932 3.46921   2
   1   6  -5 9.43911 0.94226   2
   1   6  -5 12.6831 1.16041   5
   0  -6  -5 192.209 10.6020   5
   0  -6  -5 186.621 11.5024   4
   0  -6  -5 205.715 11.6594   2
   0  -6  -5 184.149 11.3901   5
   0   6   5 189.972 11.4128   5
   0   6   5 180.980 10.8654   5
   0   6   5 211.386 12.3826   2
   0   6   5 186.235 10.8973   4
   0   6  -5 189.655 8.31026   3
   0   6  -5 181.775 8.48513   4
   0   6  -5 187.559 7.98198   2
   0   6   5 192.588 11.5510   3
  -1  -6  -5 1088.75 37.8964   2
  -1  -6  -5 1052.76 37.5885   5
   1  -6   5 1027.25 33.2853   4
  -1  -6  -5 1069.32 36.3541   5
   1   6   5 1076.38 37.7596   5
  -1   6  -5 1026.50 34.3335   3
   1   6   5 1016.00 36.7760   4
   1   6   5 1106.02 37.5966   3
  -1   6  -5 1021.12 32.3439   4
   1   6   5 1069.57 36.8435   5
   1   6   5 1073.93 38.0556   2
   2  -6   5 608.002 23.7514   3
   2  -6   5 628.660 22.9907   4
  -2  -6  -5 632.351 26.0075   3
  -2  -6  -5 605.906 26.5439   2
  -2  -6  -5 601.926 25.3116   5
   2   6   5 653.097 25.7813   5
  -2   6  -5 603.156 20.3342   5
   2   6   5 608.831 25.6646   3
  -2   6  -5 631.053 22.1103   4
  -2   6  -5 592.944 24.2621   3
   2   6   5 562.964 25.7221   5
   2   6   5 630.252 26.3706   2
   3  -6   5 583.104 23.3115   4
   3  -6   5 602.070 24.9130   3
  -3   6  -5 581.515 22.5638   5
   3   6   5 539.840 25.4367   3
   3   6   5 597.436 25.7600   5
  -3   6  -5 550.598 22.7466   4
   4  -6   5 938.338 35.9432   4
   4   6   5 1008.53 38.3230   5
   4   6   5 915.459 38.0449   3
   5  -6   5 46.9149 8.40911   4
   5   6   5 29.5603 7.21631   3
   5   6   5 31.8293 6.47052   5
  -5  -7   5 98.0881 7.24151   2
   5  -7  -5 97.4312 11.0894   4
   5  -7  -5 102.573 12.2945   5
  -5  -7   5 99.3178 7.32955   3
  -5   7   5 95.4420 10.2713   5
   5   7  -5 92.2222 10.8221   4
   5   7  -5 96.0201 10.9357   5
  -5   7   5 106.201 11.5579   2
  -4  -7   5 17.5507 2.57579   3
  -4  -7   5 9.78246 1.75657   5
  -4  -7   5 17.1318 3.73191   2
   4  -7  -5 10.6872 4.56386   4
  -4   7   5 9.59514 4.83060   2
  -4   7   5 17.5830 4.93171   5
   4   7  -5 17.9155 5.08600   5
   3  -7  -5 3789.03 113.790   5
  -3  -7   5 3746.28 104.426   2
   3  -7  -5 3734.63 114.963   4
  -3   7   5 4050.72 114.727   2
  -3   7   5 3856.37 113.085   5
   3   7  -5 3775.42 110.729   5
   2  -7  -5 3.73590 3.36111   5
   2  -7  -5 7.79398 3.34251   2
   2  -7  -5 11.3881 4.26943   4
  -2   7   5 4.20621 2.41787   4
  -2   7   5 8.48350 3.56128   5
  -2   7   5 5.19519 3.44190   2
  -2   7   5 9.50230 3.08787   5
   1  -7  -5 77.6588 7.91276   5
   1  -7  -5 66.1348 6.09836   5
   1  -7  -5 89.6456 8.41737   4
   1  -7  -5 78.0468 6.84443   2
  -1   7   5 67.5585 7.09055   5
  -1   7   5 77.3619 7.00645   4
  -1   7   5 75.0546 7.43080   2
   1   7  -5 72.8253 3.33150   5
   1   7  -5 73.7304 3.75975   2
   1   7  -5 64.8390 5.91848   4
  -1   7   5 78.8215 7.04564   5
   0  -7  -5 44.9509 6.04879   5
   0  -7  -5 32.6204 4.79414   2
   0  -7  -5 37.2859 4.83015   5
   0   7  -5 32.4499 3.23578   3
   0   7   5 27.9920 5.17354   5
   0   7  -5 35.4036 4.37363   4
   0   7  -5 33.8681 3.45756   2
   0   7   5 30.3799 5.53967   5
   0   7   5 41.3517 5.73150   3
   0   7   5 34.0603 5.49256   4
   0   7   5 38.8339 5.95842   2
  -1  -7  -5 651.395 26.5203   2
   1  -7   5 599.345 22.3772   4
  -1  -7  -5 594.591 25.6292   5
  -1  -7  -5 632.170 24.7717   5
   1   7   5 628.387 26.2839   5
  -1   7  -5 599.322 22.7389   3
   1   7   5 614.762 25.3356   5
   1   7   5 615.992 26.3046   2
  -1   7  -5 611.534 21.4633   4
   1   7   5 618.204 25.5665   3
  -1   7  -5 632.568 22.4090   2
   1   7   5 663.615 26.3292   4
   2  -7   5 30.2315 4.67522   4
  -2  -7  -5 26.7263 5.26636   3
  -2  -7  -5 34.4348 6.04688   5
  -2  -7  -5 28.0625 5.72334   2
   2   7   5 38.4429 5.80615   4
   2   7   5 30.9233 5.98633   3
  -2   7  -5 28.9188 4.82131   2
  -2   7  -5 27.4568 3.41797   5
   2   7   5 29.3633 6.02422   2
  -2   7  -5 34.6128 4.28271   4
   2   7   5 25.3890 5.38169   5
   3  -7   5 104.400 8.72090   4
   3   7   5 74.5396 9.22790   5
  -3   7  -5 90.3142 7.33984   5
  -3   7  -5 85.7024 8.93972   2
  -3   7  -5 101.825 8.35761   4
   3   7   5 85.2975 9.41794   3
   4   7   5 -0.8767 4.14094   3
  -4   7  -5 2.27234 4.02922   2
   4   7   5 1.83158 3.02095   5
   5   7   5 -5.1115 3.69131   3
  -5   7  -5 3.52528 5.03901   2
   5  -8  -5 141.657 14.1158   5
  -5   8   5 122.502 12.8819   2
   5   8  -5 135.569 12.2475   5
   5   8  -5 134.495 12.8854   4
   4  -8  -5 364.310 21.4311   4
   4   8  -5 344.225 18.7963   5
  -4   8   5 350.448 20.0320   2
  -4   8   5 327.904 18.8651   5
   3  -8  -5 12.5074 4.79744   4
   3  -8  -5 14.2647 5.00329   5
   3   8  -5 13.4368 3.83990   5
  -3   8   5 21.3650 5.39341   5
  -3   8   5 31.0029 7.56819   2
   2  -8  -5 575.608 26.1775   4
   2  -8  -5 531.507 24.3922   5
  -2   8   5 608.960 26.0798   2
  -2   8   5 552.305 24.2153   5
   2   8  -5 589.370 21.0115   5
   1  -8  -5 89.6455 8.71644   5
   1  -8  -5 100.203 7.44520   5
   1  -8  -5 92.3962 8.23929   2
   1  -8  -5 89.7363 8.64694   4
   1   8  -5 86.3326 3.34406   3
  -1   8   5 81.8504 7.71121   4
   1   8  -5 91.8755 3.40226   3
  -1   8   5 97.2106 9.24240   2
   1   8  -5 87.0376 4.82748   2
   1   8  -5 89.0672 4.26185   5
  -1   8   5 77.3493 8.08183   5
  -1   8   5 83.5080 8.23978   5
   1   8  -5 88.9828 7.36603   4
   0  -8  -5 2519.75 78.0019   5
   0  -8  -5 2508.58 75.4364   5
   0  -8  -5 2597.87 78.2027   2
   0   8   5 2478.48 78.1749   3
   0   8   5 2509.12 78.5260   4
   0   8   5 2559.80 79.5515   2
   0   8   5 2449.48 78.0754   5
   0   8  -5 2617.74 74.4425   4
   0   8   5 2592.86 78.1146   5
   0   8  -5 2522.75 72.5917   2
   0   8  -5 2559.23 72.3052   3
  -1  -8  -5 3309.16 96.4902   5
   1  -8   5 3368.84 95.4004   4
  -1  -8  -5 3195.33 98.6082   2
   1   8   5 3171.16 98.0650   3
  -1   8  -5 3320.44 94.5782   3
   1   8   5 3332.19 99.3713   4
  -1   8  -5 3282.56 93.4100   4
   1   8   5 3165.97 98.9975   5
   1   8   5 3266.40 98.1589   5
  -1   8  -5 3342.81 94.1182   2
   1   8   5 3195.76 99.3063   2
   2  -8   5 39.1719 5.50079   4
  -2   8  -5 45.1835 6.00284   2
  -2   8  -5 39.7264 5.10276   4
  -2   8  -5 55.0535 4.21931   5
   2   8   5 35.7086 6.68775   3
   2   8   5 47.1213 7.07873   5
  -2   8  -5 50.9526 6.63157   3
   2   8   5 50.5450 7.56428   2
   3  -8   5 1281.48 44.7364   4
  -3   8  -5 1231.53 43.2415   4
   3   8   5 1328.00 47.6624   3
   3   8   5 1322.40 47.4897   5
  -3   8  -5 1308.23 45.9296   2
  -3   8  -5 1258.11 41.7598   5
   4  -8   5 565.561 26.6023   4
   4   8   5 558.977 27.5081   5
  -4   8  -5 560.346 27.1374   2
   4   8   5 586.823 27.9727   3
   5  -9  -5 5.14128 5.72997   4
   5  -9  -5 3.17901 5.68057   5
  -5   9   5 4.71085 4.99853   2
  -5   9   5 0.65899 4.15664   5
   5   9  -5 4.24314 4.75819   4
  -4  -9   5 -0.6605 2.40578   2
   4  -9  -5 -3.4196 3.16979   4
  -4   9   5 -5.9455 3.37927   2
   4   9  -5 2.85064 3.54837   5
  -4   9   5 3.41783 3.05470   5
   3  -9  -5 67.0863 9.05416   5
   3  -9  -5 59.1744 8.37080   4
  -3  -9   5 47.0584 3.33086   2
  -3   9   5 49.2042 7.77656   5
  -3   9   5 44.1239 8.09320   2
   3   9  -5 56.4220 6.60729   5
   2  -9  -5 95.3220 9.47607   5
  -2  -9   5 87.4449 4.07838   2
   2  -9  -5 94.2742 10.3530   4
   2   9  -5 84.2159 6.52629   5
  -2   9   5 86.1329 9.46931   2
  -2   9   5 82.7650 8.85243   5
   1  -9  -5 97.1502 9.50063   4
   1  -9  -5 80.0868 8.60221   5
  -1   9   5 78.8547 9.60124   4
   1   9  -5 90.5126 7.98700   4
   1   9  -5 84.7722 4.78474   5
  -1   9   5 81.4098 8.59814   5
   1   9  -5 88.5598 4.00690   3
  -1   9   5 98.8467 9.36455   2
  -1   9   5 107.678 10.5984   5
   1   9  -5 91.8879 5.64959   2
   1   9  -5 93.2053 4.14532   3
   0  -9  -5 239.677 14.3960   5
   0  -9  -5 222.417 13.8785   2
   0   9   5 214.702 14.2655   5
   0   9   5 253.633 14.9131   3
   0   9  -5 253.884 12.5161   4
   0   9   5 230.556 14.5681   4
   0   9  -5 250.270 11.4234   2
   0   9   5 263.120 15.2350   5
   0   9   5 241.223 15.5014   2
   1  -9   5 478.717 20.0919   4
  -1  -9  -5 466.454 20.4092   5
  -1   9  -5 451.216 18.5520   4
  -1   9  -5 466.271 13.6525   5
  -1   9  -5 463.407 18.9404   2
   1   9   5 454.972 22.9232   2
  -1   9  -5 463.619 19.0995   3
   1   9   5 447.875 21.9497   5
   1   9   5 429.963 21.7032   3
   2  -9   5 1389.67 45.6986   4
  -2   9  -5 1316.36 43.5799   4
  -2   9  -5 1391.42 45.3812   2
   2   9   5 1295.39 47.5621   5
   2   9   5 1279.30 47.2339   3
  -2   9  -5 1387.70 46.1870   3
   2   9   5 1286.03 52.3188   2
   3  -9   5 9.71869 3.68744   4
   3   9   5 8.28221 4.60147   5
   3   9   5 5.78604 4.29787   3
  -3   9  -5 21.9573 5.48519   2
  -3   9  -5 4.94873 2.83750   5
   4  -9   5 96.0648 10.1416   4
   4   9   5 107.218 11.4735   3
  -4   9  -5 94.4953 10.9592   2
   4   9   5 99.4260 11.3494   5
   4 -10  -5 4.94371 4.15248   4
   4  10  -5 6.65923 4.36183   5
  -4  10   5 10.5472 4.53651   5
  -4  10   5 1.46755 5.23648   2
  -3 -10   5 71.8536 4.28219   2
   3 -10  -5 88.4386 10.4960   4
   3 -10  -5 78.5959 9.79611   5
  -3  10   5 96.2419 10.3090   5
  -3  10   5 80.3901 9.64086   2
   3  10  -5 80.0570 8.24458   5
   2 -10  -5 25.1345 5.92752   4
   2 -10  -5 26.8486 5.58995   5
  -2 -10   5 27.0651 2.60522   2
  -2  10   5 35.8312 6.77904   5
   2  10  -5 35.2901 4.98698   5
  -2  10   5 27.0108 6.45091   2
   2  10  -5 28.6127 5.89581   4
   1 -10  -5 137.505 10.9996   5
   1 -10  -5 144.166 12.6139   4
  -1  10   5 162.260 12.0552   5
   1  10  -5 147.037 6.34759   3
   1  10  -5 147.839 10.9696   4
   1  10  -5 142.465 7.92402   2
   1  10  -5 158.020 6.29972   3
   1  10  -5 151.580 7.38804   5
  -1  10   5 144.100 12.3439   2
   0 -10  -5 349.415 18.2765   5
   0 -10  -5 350.115 16.2625   5
   0  10  -5 363.942 16.8795   4
   0  10  -5 356.840 15.3932   2
   0  10   5 364.498 20.1729   2
   0  10  -5 353.106 14.4969   3
   0  10   5 375.573 19.3609   5
   0  10   5 338.085 18.9781   3
   1 -10   5 1932.41 61.1748   4
  -1 -10  -5 1806.21 59.8038   5
  -1  10  -5 1923.13 59.3468   4
   1  10   5 1875.44 63.5870   3
  -1  10  -5 1999.12 59.7335   3
  -1  10  -5 1987.87 59.7279   2
   1  10   5 1852.98 64.6656   2
  -1  10  -5 1934.93 53.9924   5
   2  10   5 8.44576 4.71000   2
  -2  10  -5 4.75565 2.97978   4
   2  10   5 11.4799 4.51293   5
  -2  10  -5 7.19431 3.66812   2
  -2  10  -5 1.38854 1.95994   5
   3 -10   5 480.833 23.7035   4
   3  10   5 481.150 24.4846   3
  -3  10  -5 482.258 23.6680   2
   3  10   5 505.933 25.6616   5
   4 -10   5 488.178 25.5269   4
  -4  10  -5 483.351 25.6229   2
   4  10   5 476.405 25.6589   3
   4  11  -5 526.635 25.3688   5
   3 -11  -5 1376.91 49.3256   5
   3 -11  -5 1372.78 54.5774   4
  -3 -11   5 1418.76 40.6942   2
  -3  11   5 1514.14 54.2663   2
  -3  11   5 1419.04 51.2791   5
   3  11  -5 1368.58 50.9792   5
  -2 -11   5 71.1494 4.40979   2
   2 -11  -5 77.7855 8.66307   5
   2 -11  -5 76.9195 10.4396   4
  -2  11   5 67.5424 9.41022   2
   2  11  -5 71.0119 6.96164   5
  -2  11   5 62.3730 8.64419   5
   1 -11  -5 290.817 19.0666   4
   1 -11  -5 253.612 15.3162   5
   1  11  -5 272.887 10.3101   3
   1  11  -5 293.730 12.9337   2
  -1  11   5 289.577 17.1566   5
   1  11  -5 279.536 10.6050   3
  -1  11   5 302.309 18.4140   2
   1  11  -5 287.929 16.4015   4
   1  11  -5 281.653 11.9089   5
   0 -11  -5 5.89271 2.95412   5
   0  11  -5 8.40531 2.46783   3
   0  11   5 0.46835 3.50320   2
   0  11   5 11.5788 4.36948   5
   0  11  -5 9.66130 3.12795   2
   0  11  -5 9.72736 1.63796   5
   1 -11   5 86.2989 8.70141   4
  -1  11  -5 89.1108 7.97953   2
   1  11   5 108.004 12.3971   3
  -1  11  -5 96.5719 8.10687   3
  -1  11  -5 87.1416 5.57634   5
  -1  11  -5 99.6659 8.39485   4
   1  11   5 84.4395 9.64206   2
   1  11   5 81.1362 9.07140   5
   2 -11   5 256.587 15.6034   4
   2  11   5 251.075 16.7819   5
   2  11   5 240.394 17.0558   2
   2  11   5 196.815 14.5302   3
  -2  11  -5 241.796 14.7539   2
  -2  11  -5 226.533 11.1185   5
   3 -11   5 6.21782 3.91875   4
   3  11   5 3.97348 4.49466   3
  -3  11  -5 11.1963 5.20021   2
  -3  11  -5 5.62730 3.39798   5
   3  11   5 3.14086 4.80939   5
   4 -11   5 8.80425 5.96917   4
   4  11   5 11.4994 5.61879   5
   4  11   5 23.9332 6.94256   3
   4 -12  -5 291.111 22.5215   4
   4  12  -5 274.658 18.0658   5
  -4  12   5 250.516 19.9991   2
  -4  12   5 273.141 19.1358   5
   3 -12  -5 33.0284 8.25023   4
  -3 -12   5 25.4611 3.66574   2
   3 -12  -5 35.7700 6.93149   5
  -3  12   5 35.3302 7.82334   2
   3  12  -5 33.9239 6.41823   5
  -3  12   5 30.6076 6.80242   5
   2 -12  -5 24.9190 6.66447   4
   2 -12  -5 35.8100 6.74769   5
  -2  12   5 34.7498 7.82036   2
  -2  12   5 31.3226 7.10022   5
   2  12  -5 26.3953 4.59065   5
   1 -12  -5 69.4312 9.53614   4
   1 -12  -5 60.7845 7.80812   5
   1  12  -5 58.4218 4.33486   3
   1  12  -5 65.5151 4.35686   3
   1  12  -5 63.3019 5.71443   5
  -1  12   5 47.4138 7.29845   5
  -1  12   5 71.4391 10.0912   2
   1  12  -5 73.9438 7.42590   2
   0  12  -5 65.2806 6.75278   2
   0  12   5 80.6147 9.61834   2
   0  12  -5 68.7812 5.30250   5
   0  12   5 57.8306 7.86427   3
   0  12  -5 70.4291 7.88231   4
   0  12   5 77.6000 9.61446   5
   0  12  -5 60.3656 4.42808   5
  -1  12  -5 277.647 12.5326   5
  -1  12  -5 324.941 16.6790   2
  -1  12  -5 303.753 15.5350   3
   1  12   5 311.514 19.6707   2
   1  12   5 334.454 19.6198   3
   1  12   5 285.437 18.2110   5
   2 -12   5 380.618 20.7940   4
  -2  12  -5 367.299 15.7276   5
   2  12   5 385.534 22.4810   2
   2  12   5 370.021 21.4378   5
   2  12   5 349.786 20.5869   3
  -2  12  -5 407.333 20.3495   2
   3 -12   5 1039.58 42.2074   4
   3  12   5 1049.87 42.5769   3
  -3  12  -5 1050.55 41.2058   2
   3 -13  -5 23.6762 7.29058   4
   3 -13  -5 23.3994 5.99025   5
   3  13  -5 27.3998 6.39948   5
  -3  13   5 24.4925 9.44096   2
   2 -13  -5 45.6055 9.62129   4
   2 -13  -5 41.5695 7.71967   5
   2  13  -5 45.0258 6.53813   5
  -2  13   5 46.1342 9.82977   2
  -2  13   5 44.3465 8.41909   5
   1 -13  -5 25.6638 6.82600   4
  -1  13   5 24.4491 7.20828   2
   1  13  -5 18.7023 2.98465   3
   1  13  -5 21.7390 2.93524   3
  -1  13   5 15.7019 5.66792   5
  -1  13   5 20.4030 6.07320   3
   1  13  -5 27.0163 4.67586   2
   1  13  -5 15.6216 3.11147   5
   0  13  -5 1013.12 34.0615   5
   0  13  -5 1012.00 36.6761   2
   0  13   5 1083.15 41.9650   5
   0  13   5 1045.51 41.8530   3
   0  13   5 984.239 42.6546   2
   1  13   5 471.641 25.0051   3
   1  13   5 513.785 27.0581   2
  -1  13  -5 468.164 18.4316   5
   1  13   5 443.411 24.6539   5
  -1  13  -5 494.022 22.5195   2
  -1  13  -5 459.421 16.9517   5
  -1  13  -5 415.058 20.3048   3
   2 -13   5 40.1344 7.97237   4
   2  13   5 25.1528 6.25806   3
   2  13   5 56.1991 9.42306   5
  -2  13  -5 36.9457 5.75387   5
  -2  13  -5 49.4251 7.97185   2
   2  13   5 31.0160 6.92594   2
   3 -13   5 10.2975 5.93015   4
   3  13   5 8.43008 5.13669   3
  -3  13  -5 15.7018 6.11753   2
   3  13   5 22.0519 6.00409   5
  -2  14   5 151.571 13.4420   5
  -1  14   5 287.057 19.5485   3
   1  14  -5 300.913 14.7164   5
  -1  14   5 280.293 20.4639   2
   1  14  -5 264.719 14.9468   5
  -1  14   5 264.306 18.6322   5
   1  14  -5 296.454 15.1106   2
   0  14   5 45.4910 8.77053   3
   0  14  -5 37.0767 6.14021   5
   0  14  -5 50.0121 5.50171   5
   0  14   5 49.8876 9.10638   5
   0  14  -5 35.7915 6.19463   2
   0  14   5 54.8400 10.6079   2
  -1  14  -5 22.2490 4.69702   5
   1  14   5 31.8253 6.80986   3
  -1  14  -5 32.1392 6.67320   2
   1  14   5 22.3618 6.37422   5
  -1  14  -5 29.4477 4.46211   5
   1  14   5 31.1885 8.02850   2
   2 -14   5 12.9275 6.12054   4
  -2  14  -5 11.3526 5.13404   2
   2  14   5 14.5462 6.32771   5
   2  14   5 15.6505 6.03105   2
   2  14   5 9.41806 4.17597   3
   1  15  -5 153.017 11.0598   5
   1  15  -5 153.345 11.0428   2
  -1  15   5 125.614 12.8280   3
   1  15  -5 123.536 7.44919   3
  -1  15   5 121.265 14.5885   2
   0  15   5 3.77870 3.63323   3
   0  15   5 -3.1397 5.42948   2
   0  15  -5 8.12688 3.25749   5
   0  15  -5 5.69057 4.37317   2
   1  15   5 1106.16 45.0008   5
   1  15   5 964.155 42.7982   3
  -1  15  -5 1039.07 40.8430   2
  -1  15  -5 1061.81 35.3411   5
  -6   0   6 608.816 27.1748   2
   6   0  -6 603.530 29.8255   5
  -6   0   6 605.122 28.8317   5
   6   0  -6 623.780 30.7313   4
  -5   0   6 2.33741 4.02132   5
   5   0  -6 -3.1046 2.16919   4
  -5   0   6 2.68834 3.01078   2
   5   0  -6 0.76171 2.50978   5
   4   0  -6 327.189 17.4730   4
   4   0  -6 355.658 19.8405   5
  -4   0   6 340.364 15.5542   2
  -4   0   6 366.046 16.3394   3
  -4   0   6 345.596 17.2075   5
  -4   0   6 352.212 17.0308   5
  -3   0   6 3.10456 2.06071   2
   3   0  -6 -3.5101 1.63428   4
  -3   0   6 1.74841 1.69542   3
  -3   0   6 -2.5149 1.56745   5
  -3   0   6 1.49345 1.65288   5
   3   0  -6 -0.9332 1.96846   5
  -2   0   6 132.107 7.46583   2
   2   0  -6 144.018 8.75206   5
  -2   0   6 140.793 7.74667   5
   2   0  -6 142.917 7.98859   4
  -2   0   6 153.611 8.16501   4
  -2   0   6 142.891 8.14045   5
   2   0  -6 148.108 7.13757   2
   1   0  -6 1.33124 1.13346   2
  -1   0   6 1.73479 1.14764   2
   1   0  -6 -0.8835 1.42386   5
  -1   0   6 1.23404 1.31027   5
  -1   0   6 -1.6861 0.99551   3
   1   0  -6 0.19298 1.41508   5
  -1   0   6 0.32018 0.73034   4
   1   0  -6 -0.5988 0.94785   4
  -1   0   6 0.14234 0.91595   5
   0   0  -6 2811.84 80.8828   5
   0   0  -6 2910.46 81.6164   2
   0   0  -6 2822.24 83.7403   3
   0   0  -6 2844.20 81.1098   5
   0   0   6 2889.02 77.5061   4
  -1   0  -6 -1.6384 1.45973   3
   1   0   6 1.00084 1.01809   5
  -1   0  -6 -0.9796 0.76791   5
   1   0   6 -0.0282 1.05300   3
  -1   0  -6 -0.5261 1.11967   2
   1   0   6 0.34577 1.03577   5
  -1   0  -6 2.11784 1.88896   5
  -2   0  -6 63.0696 6.75303   3
  -2   0  -6 50.7227 6.28017   5
   2   0   6 61.4194 4.80469   5
   2   0   6 52.5949 5.80432   5
  -2   0  -6 57.7940 6.66380   2
   2   0   6 70.2692 5.16900   4
   2   0   6 59.4120 6.17454   3
  -2   0  -6 60.1554 6.00608   5
   3   0   6 -1.3376 1.76202   5
   3   0   6 6.64721 2.88331   4
  -3   0  -6 2.33227 2.83354   5
   3   0   6 -0.3047 2.14172   3
   3   0   6 -3.6732 2.33143   5
   4   0   6 58.5026 7.73265   3
   4   0   6 77.7840 7.07463   5
   4   0   6 82.8342 8.09493   4
   4   0   6 68.1790 7.95328   5
   5   0   6 4.07352 4.57565   3
   5   0   6 -3.5998 4.14257   5
   5   0   6 0.34171 2.59446   4
   6  -1  -6 1.50710 4.72478   4
   6  -1  -6 -6.4455 4.50981   5
  -6  -1   6 -5.0011 3.38453   2
  -6  -1   6 -7.3132 4.33935   5
  -6   1   6 -3.9636 4.54390   5
   6   1  -6 2.53665 5.72568   4
  -6   1   6 0.43864 3.81137   2
   6   1  -6 -6.6679 3.75129   5
   5  -1  -6 116.206 10.9678   4
  -5  -1   6 137.872 9.94862   2
  -5  -1   6 124.083 9.75478   3
   5  -1  -6 143.714 12.5671   5
  -5   1   6 130.019 10.4842   2
  -5   1   6 118.230 11.3031   5
   5   1  -6 136.337 12.2858   5
   5   1  -6 115.907 10.7720   4
  -4  -1   6 400.333 18.6896   5
  -4  -1   6 435.874 18.6795   5
  -4  -1   6 428.719 17.1326   2
  -4  -1   6 391.004 17.1330   3
   4  -1  -6 401.211 19.8212   4
   4   1  -6 400.424 19.2277   4
   4   1  -6 405.073 21.7132   5
  -4   1   6 400.778 19.0470   5
  -4   1   6 404.587 17.9736   2
  -3  -1   6 291.986 12.3648   3
  -3  -1   6 300.676 12.2530   2
   3  -1  -6 329.529 15.5596   5
   3  -1  -6 313.064 14.7331   4
  -3  -1   6 307.107 13.5342   5
  -3  -1   6 281.498 13.3798   5
  -3   1   6 298.350 13.4557   2
  -3   1   6 281.595 14.0712   5
   3   1  -6 298.877 14.2061   4
   3   1  -6 299.306 14.6141   5
  -3   1   6 311.171 14.4602   5
  -3   1   6 277.764 14.2167   4
   2  -1  -6 7699.00 242.520   1
   2   1  -6 8074.41 239.670   1
  -2   1   6 7432.18 239.078   1
   1  -1  -6 1154.46 37.7667   5
  -1  -1   6 1236.41 36.3860   3
  -1  -1   6 1207.48 33.6980   5
  -1  -1   6 1183.43 35.3692   2
   1  -1  -6 1217.74 37.5581   5
   1  -1  -6 1220.79 36.2563   4
   1  -1  -6 1214.54 36.7142   2
  -1  -1   6 1170.55 33.7517   5
   1   1  -6 1177.55 36.3777   5
   1   1  -6 1196.75 36.1979   5
   1   1  -6 1171.83 34.9017   2
  -1   1   6 1222.89 37.0683   5
  -1   1   6 1211.27 37.4028   2
  -1   1   6 1245.05 37.9358   3
  -1   1   6 1230.18 35.6029   4
   1   1  -6 1205.37 34.6400   4
   0  -1  -6 205.276 11.7351   2
   0  -1   6 209.793 9.98519   3
   0  -1  -6 224.055 10.8985   5
   0  -1  -6 225.618 10.5126   5
   0  -1  -6 216.504 10.7347   3
   0   1   6 217.234 8.36934   4
   0   1   6 225.755 10.9870   3
   0   1  -6 218.854 10.0756   3
   0   1   6 219.701 9.47455   5
   0   1  -6 216.209 9.83231   2
   0   1   6 225.463 9.16080   5
   0   1  -6 218.801 9.15998   5
   0   1  -6 230.808 9.43379   5
   0   1   6 222.517 10.7197   2
  -1  -1  -6 694.378 25.2749   2
  -1  -1  -6 659.817 24.9162   5
   1  -1   6 692.496 20.2323   4
   1  -1   6 676.632 24.5898   3
  -1  -1  -6 720.407 25.4929   3
  -1  -1  -6 648.534 23.8748   5
   1   1   6 636.164 22.1405   5
   1   1   6 678.805 25.0812   3
  -1   1  -6 672.869 22.6173   5
  -1   1  -6 655.806 23.2320   5
  -1   1  -6 658.020 24.2548   2
  -1   1  -6 686.852 24.5796   3
  -2  -1  -6 771.322 29.7908   2
  -2  -1  -6 783.254 29.5932   5
  -2  -1  -6 737.624 28.0332   5
   2  -1   6 754.949 28.7520   3
   2  -1   6 754.196 26.6333   5
  -2  -1  -6 804.851 29.8338   3
   2  -1   6 802.480 25.4600   4
   2  -1   6 762.436 23.3659   5
   2   1   6 780.924 27.3577   5
  -2   1  -6 773.048 29.1949   3
  -2   1  -6 755.141 27.0854   5
   2   1   6 805.875 26.5691   5
   2   1   6 774.666 29.4021   3
  -2   1  -6 781.721 28.4855   5
   3  -1   6 4429.57 131.866   3
   3  -1   6 4708.85 127.186   5
  -3  -1  -6 4420.52 131.271   5
   3  -1   6 4681.34 125.416   5
   3  -1   6 4580.76 128.153   4
   3   1   6 4555.32 130.132   5
   3   1   6 4466.25 132.346   3
   3   1   6 4378.98 128.666   4
  -3   1  -6 4403.21 130.254   5
   3   1   6 4568.76 127.863   5
   4  -1   6 346.793 14.9585   5
   4  -1   6 324.746 18.9840   3
   4  -1   6 329.223 17.0346   4
   4  -1   6 333.983 16.4877   5
   4   1   6 324.556 19.8206   5
   4   1   6 344.366 16.4267   5
   4   1   6 320.842 19.0424   3
   4   1   6 325.537 17.2913   4
   5  -1   6 829.988 30.3149   5
   5  -1   6 828.079 34.2288   4
   5  -1   6 834.035 36.3339   3
   5   1   6 798.070 36.1944   3
   5   1   6 877.746 34.8555   4
   6  -2  -6 15.7193 6.29508   4
  -6  -2   6 7.74370 5.20332   5
  -6  -2   6 -1.0698 4.51182   2
   6  -2  -6 14.9074 6.32983   5
   6   2  -6 3.90280 4.48748   4
  -6   2   6 5.54635 5.06384   2
  -6   2   6 5.84764 5.45592   5
   6   2  -6 12.6905 5.97170   5
   5  -2  -6 462.112 24.0462   5
   5  -2  -6 480.556 24.1963   4
  -5  -2   6 499.041 22.2305   5
  -5  -2   6 433.400 20.4061   3
  -5  -2   6 482.562 20.3422   2
   5   2  -6 496.304 24.1512   5
   5   2  -6 509.249 24.0495   4
  -5   2   6 479.452 23.6867   5
  -4  -2   6 184.078 10.9921   5
  -4  -2   6 189.652 10.2744   3
   4  -2  -6 200.954 12.9274   4
  -4  -2   6 181.182 9.74759   2
  -4   2   6 182.790 11.2281   3
   4   2  -6 206.415 14.4796   5
  -4   2   6 189.415 11.7954   2
   4   2  -6 174.883 12.0927   4
  -4   2   6 194.664 12.6481   5
  -3  -2   6 489.913 17.6617   3
   3  -2  -6 507.487 21.1196   4
  -3  -2   6 512.556 19.1406   5
   3  -2  -6 494.548 21.4432   5
  -3  -2   6 496.843 17.1759   2
  -3  -2   6 500.423 18.6363   5
  -3   2   6 479.808 20.4555   4
   3   2  -6 514.631 20.6827   5
  -3   2   6 511.124 20.8717   5
  -3   2   6 489.421 19.9036   2
   3   2  -6 520.889 20.3654   4
  -2  -2   6 719.249 21.6736   2
   2  -2  -6 713.438 25.6269   4
   2  -2  -6 743.330 24.5695   2
  -2  -2   6 702.075 22.1771   5
  -2  -2   6 711.453 22.1989   5
   2  -2  -6 716.540 26.3549   5
   2   2  -6 727.566 24.6377   5
  -2   2   6 734.254 25.8620   5
  -2   2   6 746.417 25.0715   4
  -2   2   6 685.186 24.8335   5
   2   2  -6 718.528 23.9926   4
  -2   2   6 735.410 25.5135   2
   1  -2  -6 4262.06 119.551   5
   0  -2   6 322.834 12.3863   3
   0  -2  -6 297.316 13.2484   5
   0  -2  -6 290.044 13.3115   2
   0   2   6 283.516 11.4001   4
   0   2   6 306.755 13.7681   2
   0   2  -6 294.928 10.4703   5
   0   2  -6 299.521 11.8134   2
   0   2  -6 305.075 10.7882   5
   0   2   6 287.912 12.5666   5
   0   2  -6 297.197 12.1925   3
   0   2   6 315.739 12.5300   5
  -1  -2  -6 1257.40 41.6475   5
  -1  -2  -6 1308.09 41.9774   2
   1  -2   6 1238.74 35.3730   4
  -1  -2  -6 1245.67 41.4122   3
  -1  -2  -6 1255.70 40.6321   5
  -1   2  -6 1225.64 38.0948   5
  -1   2  -6 1242.75 37.4896   5
   1   2   6 1262.44 41.4131   3
   1   2   6 1255.92 39.6746   5
  -1   2  -6 1260.65 40.2892   3
   1   2   6 1304.59 39.1400   4
   1   2   6 1228.28 39.1332   5
  -2  -2  -6 389.404 18.1523   3
  -2  -2  -6 346.420 16.7239   5
   2  -2   6 352.305 16.9211   3
   2  -2   6 369.519 13.9899   4
  -2  -2  -6 392.326 18.4509   2
   2   2   6 362.911 15.6945   5
   2   2   6 351.651 16.5329   5
   2   2   6 346.369 17.4831   3
  -2   2  -6 382.071 15.5787   5
  -2   2  -6 378.244 16.5226   5
  -2   2  -6 376.948 17.5951   3
   3  -2   6 728.517 29.3525   3
   3  -2   6 710.857 26.1178   4
   3  -2   6 710.555 23.0512   5
   3  -2   6 734.729 22.4360   5
   3   2   6 752.091 30.1388   3
   3   2   6 728.279 27.1241   5
   4  -2   6 331.967 16.8794   4
   4  -2   6 316.438 18.6222   3
   4  -2   6 327.132 13.4487   5
   4   2   6 321.328 17.2828   4
   4   2   6 345.856 17.2268   5
   4   2   6 335.027 19.1805   3
   5  -2   6 315.621 14.4574   5
   5  -2   6 324.626 18.3173   4
   5  -2   6 310.729 20.0391   3
   5   2   6 313.554 17.7670   5
   5   2   6 304.521 19.4868   3
   5   2   6 306.876 18.9038   4
   6  -3  -6 69.9531 9.46745   4
  -6  -3   6 48.6877 8.98141   5
  -6   3   6 40.7721 8.35889   5
  -6   3   6 56.8178 9.43113   2
   6   3  -6 41.5314 8.96853   4
   5  -3  -6 22.0100 6.61247   5
  -5  -3   6 22.3125 5.26216   5
  -5  -3   6 14.6014 4.12437   3
  -5  -3   6 24.9285 4.55615   2
   5  -3  -6 23.2349 6.21058   4
  -5   3   6 29.9030 6.55205   5
   5   3  -6 34.2185 6.61341   4
   5   3  -6 23.1960 6.00425   5
  -5   3   6 20.2064 5.56281   2
  -4  -3   6 1.19703 1.84916   3
   4  -3  -6 3.60748 3.66986   4
  -4  -3   6 -0.3372 1.89769   2
  -4  -3   6 1.96101 2.72755   5
   4  -3  -6 2.73574 3.83443   5
  -4  -3   6 6.69217 3.11264   5
  -4   3   6 -1.4198 2.86307   5
   4   3  -6 -0.4538 1.80793   4
  -4   3   6 -0.8975 2.58777   2
   4   3  -6 -0.7458 1.96058   5
  -3  -3   6 500.857 17.9753   5
  -3  -3   6 471.646 16.5130   3
   3  -3  -6 511.061 21.5409   4
   3  -3  -6 496.131 21.7873   5
  -3  -3   6 480.518 17.5332   5
  -3  -3   6 495.160 16.1758   2
  -3   3   6 493.415 20.9253   5
   3   3  -6 486.025 20.1301   5
   3   3  -6 488.164 19.9105   4
  -3   3   6 502.299 20.5694   2
  -3   3   6 465.459 20.2622   5
   2  -3  -6 60.3277 5.93283   4
  -2  -3   6 49.4920 2.78695   3
  -2  -3   6 48.0889 2.94908   3
   2  -3  -6 52.5729 4.95926   2
   2  -3  -6 59.3415 6.48528   5
  -2   3   6 42.9697 5.55430   5
  -2   3   6 57.5076 5.75605   2
   2   3  -6 50.2734 4.27147   4
  -2   3   6 37.1328 4.21521   4
  -2   3   6 47.1314 5.17806   5
  -1  -3   6 703.065 21.0110   3
   1  -3  -6 681.761 24.4632   5
   1  -3  -6 719.799 25.9408   5
   1  -3  -6 657.349 24.1201   4
   1  -3  -6 664.689 24.1801   2
  -1   3   6 698.081 24.9024   5
   1   3  -6 674.255 19.1736   2
  -1   3   6 699.800 24.0618   5
   1   3  -6 700.375 21.6250   5
  -1   3   6 711.719 23.4816   4
   1   3  -6 688.711 20.9277   4
   1   3  -6 692.868 21.3814   5
  -1   3   6 739.478 25.6747   3
   0  -3  -6 2633.18 78.2498   2
   0  -3  -6 2655.94 77.7771   5
   0  -3  -6 2658.20 79.0427   5
   0   3   6 2669.22 76.9798   5
   0   3  -6 2655.39 74.8005   2
   0   3   6 2682.42 78.7037   3
   0   3  -6 2655.76 75.4281   3
   0   3   6 2713.32 76.2001   4
   0   3   6 2645.26 79.5857   5
   0   3   6 2621.95 78.6163   2
  -1  -3  -6 1963.65 63.1713   5
  -1  -3  -6 1983.71 62.7334   3
   1  -3   6 2002.96 56.5125   4
  -1  -3  -6 2141.85 63.8114   2
  -1  -3  -6 2017.73 62.2025   5
  -1   3  -6 2136.08 61.6070   3
  -1   3  -6 2056.20 58.1610   5
   1   3   6 2010.62 61.1863   5
   1   3   6 2055.40 60.9838   4
   1   3   6 2125.20 63.5328   2
  -1   3  -6 2032.20 57.4778   5
   1   3   6 2003.61 62.8092   3
   1   3   6 2006.49 61.7768   5
   2  -3   6 235.315 10.4263   4
  -2  -3  -6 238.446 15.2186   5
   2  -3   6 263.599 13.5797   3
   2   3   6 246.449 13.6090   5
  -2   3  -6 246.216 11.3070   5
  -2   3  -6 225.776 13.1396   3
   2   3   6 256.304 14.3510   3
   2   3   6 252.731 12.8862   5
   3  -3   6 1040.62 37.7747   3
   3  -3   6 1040.82 34.3705   4
  -3   3  -6 983.958 35.4753   5
   3   3   6 1004.20 35.8075   5
   3   3   6 1056.34 38.8244   3
   3   3   6 952.786 37.2079   5
   4  -3   6 1279.43 37.2149   5
   4  -3   6 1338.26 47.9319   3
   4  -3   6 1315.82 36.9885   5
   4  -3   6 1288.24 44.4130   4
   4   3   6 1272.45 44.8788   5
   4   3   6 1269.79 47.7710   3
   5  -3   6 387.574 20.9097   4
   5  -3   6 403.790 22.6220   3
   5   3   6 373.574 21.0171   4
   5   3   6 371.781 20.2584   5
   5   3   6 403.545 22.8395   3
  -5  -4   6 308.808 15.4160   5
   5  -4  -6 272.966 18.2804   5
   5  -4  -6 277.683 18.0716   4
  -5  -4   6 258.391 13.5750   3
  -5  -4   6 260.274 13.2293   2
   5   4  -6 286.577 17.8041   4
  -5   4   6 281.177 17.2251   2
  -5   4   6 320.181 18.5814   5
   5   4  -6 270.433 17.4530   5
   4  -4  -6 329.563 21.0416   4
  -4  -4   6 333.066 14.2912   2
   4  -4  -6 335.182 18.4968   5
  -4  -4   6 340.589 15.1737   5
  -4  -4   6 373.544 15.4253   5
  -4  -4   6 345.909 13.5601   2
  -4  -4   6 312.434 13.6665   3
   4   4  -6 363.438 17.9230   4
  -4   4   6 355.814 17.8878   2
  -4   4   6 372.080 18.8946   5
  -3  -4   6 16.6183 2.76809   5
  -3  -4   6 16.0821 1.99385   2
   3  -4  -6 13.1975 3.92779   5
  -3  -4   6 18.9686 2.66664   5
  -3  -4   6 23.8914 2.42462   2
   3  -4  -6 15.9622 4.24202   4
  -3  -4   6 20.1099 2.17165   3
   3  -4  -6 23.6038 4.88772   2
  -3   4   6 23.7914 4.61775   5
  -3   4   6 23.4879 4.91221   2
   3   4  -6 15.5669 3.75628   5
  -3   4   6 19.6807 4.08718   4
   3   4  -6 14.8851 3.86601   4
  -3   4   6 15.2491 4.32099   5
   2  -4  -6 1576.69 50.3315   5
   2  -4  -6 1558.03 48.1103   2
   2  -4  -6 1552.49 49.4505   4
   2   4  -6 1382.63 47.2756   5
  -2   4   6 1593.59 49.5767   5
   2   4  -6 1500.73 46.4069   4
  -2   4   6 1627.67 49.8687   2
  -2   4   6 1453.24 47.9542   5
  -2   4   6 1619.45 48.4907   4
   1  -4  -6 554.085 22.0318   5
   1  -4  -6 509.046 20.0618   5
   1  -4  -6 532.102 20.3744   2
  -1  -4   6 524.855 15.3992   3
  -1   4   6 519.243 20.7255   5
  -1   4   6 489.213 19.6725   5
   1   4  -6 522.203 16.3127   5
   1   4  -6 525.360 16.4202   5
  -1   4   6 543.887 19.6780   4
  -1   4   6 521.160 21.1812   2
   0  -4  -6 1541.26 48.5513   2
   0  -4   6 1561.87 44.5342   3
   0  -4  -6 1545.95 49.3060   5
   0  -4  -6 1583.50 48.0270   5
   0   4  -6 1549.07 41.4625   4
   0   4   6 1472.20 46.5183   4
   0   4   6 1545.28 47.9412   5
   0   4   6 1480.70 48.7503   2
   0   4   6 1450.06 47.2181   5
   0   4   6 1453.36 48.3930   3
   0   4  -6 1489.75 44.6801   3
  -1  -4  -6 1057.37 37.4143   5
  -1  -4  -6 1072.11 37.3082   2
  -1  -4  -6 1023.05 36.4652   3
   1  -4   6 1047.41 30.8766   4
  -1  -4  -6 1060.13 36.1449   5
   1   4   6 1085.03 35.7642   5
   1   4   6 983.547 35.7296   5
  -1   4  -6 1021.46 34.4713   3
   1   4   6 1084.55 35.5144   4
  -1   4  -6 1047.04 30.5689   5
   1   4   6 1072.73 36.8103   3
  -1   4  -6 1052.76 30.5618   4
   1   4   6 1059.14 37.0960   2
  -1   4  -6 1035.87 30.0484   5
  -2  -4  -6 542.620 23.7604   3
   2  -4   6 562.339 22.3461   3
   2  -4   6 555.919 19.3819   4
  -2  -4  -6 550.794 24.4215   2
  -2  -4  -6 500.357 22.7564   5
  -2   4  -6 532.190 22.6203   3
   2   4   6 542.343 22.4088   5
   2   4   6 558.407 23.8782   5
   2   4   6 578.132 24.1683   3
  -2   4  -6 550.796 19.5144   5
   3  -4   6 8.23001 2.91371   4
   3  -4   6 11.5236 3.71404   3
   3   4   6 18.3860 4.64104   3
   3   4   6 8.66528 3.24017   5
  -3   4  -6 8.19512 3.29995   5
   4  -4   6 10.4096 4.61139   3
   4  -4   6 11.8671 4.15815   4
   4   4   6 12.5846 4.24826   3
   4   4   6 6.31506 4.36354   5
   5  -4   6 39.4273 6.84156   4
   5   4   6 29.2698 7.32210   3
   5   4   6 37.8478 6.87271   5
   5   4   6 45.1524 7.34671   4
  -5  -5   6 263.083 13.8266   5
   5  -5  -6 243.414 17.6844   5
  -5  -5   6 259.642 13.6067   2
   5  -5  -6 264.599 17.9652   4
  -5  -5   6 282.716 12.9202   2
   5   5  -6 249.353 16.8351   5
  -5   5   6 240.375 16.4730   5
   5   5  -6 262.355 17.2648   4
  -5   5   6 262.043 17.1414   2
  -4  -5   6 0.15743 1.90136   5
  -4  -5   6 -2.4441 1.30016   3
   4  -5  -6 -4.2440 2.01982   4
  -4  -5   6 0.79267 1.43024   2
  -4  -5   6 1.94046 2.55725   2
   4  -5  -6 4.39252 3.02607   5
  -4  -5   6 1.34470 2.45342   5
  -4   5   6 -1.0233 2.02451   2
   4   5  -6 3.25155 2.60383   4
  -4   5   6 -0.3393 3.44785   5
   4   5  -6 1.71763 3.29700   5
   3  -5  -6 31.7998 5.55744   5
  -3  -5   6 29.8813 1.93487   2
  -3  -5   6 30.2837 1.84549   2
   3  -5  -6 34.0054 5.37097   2
   3  -5  -6 32.3006 6.14707   4
  -3   5   6 17.4094 4.11530   4
  -3   5   6 27.3835 4.83647   2
   3   5  -6 28.8392 4.74142   5
  -3   5   6 33.8629 6.04611   5
   3   5  -6 31.6421 4.48413   4
   2  -5  -6 146.659 10.6386   4
   2  -5  -6 186.764 10.5797   2
   2  -5  -6 177.639 11.4728   5
   2   5  -6 166.584 8.72702   5
  -2   5   6 168.516 10.8838   2
  -2   5   6 162.806 10.8855   5
  -2   5   6 163.884 10.1669   4
   1  -5  -6 1404.27 44.9967   4
   1  -5  -6 1365.28 44.0874   2
   1  -5  -6 1363.38 45.7114   5
   1  -5  -6 1284.47 43.1511   5
  -1   5   6 1420.98 43.6487   4
   1   5  -6 1323.25 40.7980   4
  -1   5   6 1353.51 43.7773   5
  -1   5   6 1398.29 45.5559   2
   1   5  -6 1353.76 38.1447   5
  -1   5   6 1387.79 44.7237   5
   1   5  -6 1355.97 38.2155   5
   0  -5   6 1063.93 32.1089   3
   0  -5  -6 1069.72 36.8011   2
   0  -5  -6 1062.69 35.9414   5
   0  -5  -6 1109.69 38.0039   5
   0   5  -6 1032.68 30.6758   4
   0   5  -6 1028.83 31.3964   2
   0   5   6 1047.50 35.4460   4
   0   5   6 1093.67 36.4503   5
   0   5  -6 1069.98 32.6644   3
   0   5   6 1097.79 37.7144   2
   0   5   6 1016.20 36.0527   5
   0   5   6 1088.71 37.2944   3
   1  -5   6 707.977 22.8787   4
  -1  -5  -6 741.139 28.9726   5
  -1  -5  -6 698.830 27.1750   5
  -1  -5  -6 814.415 28.8557   3
  -1  -5  -6 734.428 28.5886   2
   1  -5   6 737.151 25.4103   3
   1   5   6 777.708 27.6384   4
   1   5   6 741.211 28.7470   2
   1   5   6 690.911 26.8628   5
  -1   5  -6 719.899 20.2027   5
  -1   5  -6 683.517 25.4110   3
   1   5   6 700.827 27.7867   5
  -1   5  -6 697.329 22.2055   4
  -1   5  -6 695.489 20.3529   5
   1   5   6 706.079 27.9764   3
  -2  -5  -6 26.4368 5.47019   3
   2  -5   6 25.2345 4.21837   3
  -2  -5  -6 34.9177 5.24131   5
  -2  -5  -6 37.0530 6.37031   2
   2  -5   6 38.1786 4.13468   4
   2   5   6 35.1058 5.77339   5
  -2   5  -6 34.0225 5.50634   3
   2   5   6 37.0598 5.64136   3
  -2   5  -6 42.5209 4.17356   4
   2   5   6 42.2208 6.94609   5
   3  -5   6 265.732 15.4182   3
   3  -5   6 276.651 13.6769   4
  -3   5  -6 267.962 13.6677   5
   3   5   6 260.871 15.3076   5
   3   5   6 270.183 16.6112   3
   4  -5   6 65.7561 9.03113   3
   4  -5   6 84.6941 8.56142   4
   4   5   6 87.6288 9.67758   3
   4   5   6 82.8064 9.70391   5
   5  -5   6 1196.28 47.9426   3
   5  -5   6 1222.94 45.7072   4
   5   5   6 1212.71 47.2897   4
   5   5   6 1249.93 48.6500   3
   5   5   6 1203.57 46.0359   5
   5  -6  -6 856.933 37.1902   5
  -5  -6   6 832.607 28.4287   3
  -5  -6   6 824.303 29.7965   5
   5  -6  -6 817.627 37.2963   4
  -5   6   6 868.513 36.5748   2
  -5   6   6 887.025 36.6928   5
   5   6  -6 918.453 36.1177   5
   5   6  -6 877.298 36.3620   4
  -4  -6   6 130.412 7.12195   2
  -4  -6   6 134.536 5.67977   5
  -4  -6   6 137.147 5.84077   3
  -4  -6   6 132.186 6.48875   2
   4  -6  -6 129.156 11.7223   4
   4  -6  -6 125.888 12.1107   5
  -4   6   6 152.321 11.7335   2
   4   6  -6 153.884 11.6314   5
   4   6  -6 138.668 10.9528   4
  -4   6   6 139.736 11.3551   5
   3  -6  -6 516.517 24.3889   4
   3  -6  -6 542.894 24.7898   5
  -3   6   6 540.709 23.8641   5
   3   6  -6 530.122 21.7180   5
  -3   6   6 565.609 24.3529   2
   2  -6  -6 380.897 18.7953   4
   2  -6  -6 368.801 18.7635   5
   2  -6  -6 382.994 17.3565   2
  -2   6   6 364.994 18.4045   2
   2   6  -6 379.417 14.8825   5
  -2   6   6 375.132 17.3063   5
  -2   6   6 354.372 17.7619   5
   1  -6  -6 1724.31 56.1215   5
   1  -6  -6 1698.04 54.3375   2
   1  -6  -6 1597.40 54.8974   4
   1  -6  -6 1809.78 53.8538   5
   1   6  -6 1725.24 51.3731   4
   1   6  -6 1700.37 47.0386   5
  -1   6   6 1679.78 55.7156   2
  -1   6   6 1775.56 55.2761   5
  -1   6   6 1741.62 54.6393   5
  -1   6   6 1766.58 54.1315   4
   1   6  -6 1697.94 47.1300   5
   0  -6  -6 242.014 12.7613   5
   0  -6  -6 222.107 13.4094   5
   0  -6  -6 239.905 13.4270   2
   0   6   6 236.871 12.9750   5
   0   6  -6 221.446 9.13429   2
   0   6  -6 225.110 9.85882   3
   0   6   6 245.994 13.3369   5
   0   6  -6 223.291 9.18670   4
   0   6   6 208.314 13.2787   2
   0   6   6 236.642 13.5937   3
   0   6   6 202.825 11.8672   4
   1  -6   6 599.770 20.3763   4
  -1  -6  -6 555.113 25.9641   5
  -1  -6  -6 617.160 25.5081   2
  -1  -6  -6 605.221 25.5611   5
   1  -6   6 585.062 21.5027   3
   1   6   6 569.909 25.2167   2
   1   6   6 581.938 24.2089   5
   1   6   6 599.273 24.4357   4
  -1   6  -6 599.116 22.3325   3
  -1   6  -6 577.452 21.1614   2
   1   6   6 612.778 27.7563   5
   1   6   6 599.874 25.1263   3
  -1   6  -6 579.625 19.4064   4
   2  -6   6 3.38322 2.35072   4
  -2  -6  -6 -0.9832 2.34729   3
   2  -6   6 2.43775 2.03447   3
   2   6   6 -0.6453 2.34739   3
   2   6   6 8.57609 3.86827   5
  -2   6  -6 5.35627 1.91641   5
   2   6   6 0.40208 3.65275   5
   2   6   6 -3.3669 3.09860   4
  -2   6  -6 1.00683 1.73850   4
   3  -6   6 1.45595 1.77199   4
   3  -6   6 0.33459 2.00697   3
   3   6   6 -0.0052 2.33117   3
  -3   6  -6 1.62615 2.33481   5
   4  -6   6 257.415 17.0965   3
   4  -6   6 279.729 16.3145   4
   4   6   6 286.947 17.6900   5
   4   6   6 298.201 18.4227   3
   5  -6   6 3.99347 3.62372   4
   5   6   6 5.07460 5.31855   5
  -5   6  -6 1.03127 4.17012   2
   5  -7  -6 553.340 28.8089   5
  -5  -7   6 541.857 21.0375   5
   5  -7  -6 610.911 31.2214   4
   5   7  -6 596.752 28.1399   5
   5   7  -6 635.308 28.7193   4
  -5   7   6 569.458 28.5906   5
  -5   7   6 608.292 29.3393   2
  -4  -7   6 204.450 8.68628   2
   4  -7  -6 197.770 15.3201   4
   4  -7  -6 200.599 15.3996   5
  -4  -7   6 222.370 8.22950   2
  -4   7   6 232.714 15.6658   5
  -4   7   6 192.277 14.3795   2
   4   7  -6 204.674 13.9185   5
   4   7  -6 222.912 14.6082   4
   3  -7  -6 18.5923 5.08196   4
   3  -7  -6 6.74300 4.47952   5
  -3   7   6 14.4429 4.33417   2
  -3   7   6 21.9633 5.85616   5
   3   7  -6 11.3673 3.40593   5
   2  -7  -6 92.7820 9.32234   5
   2  -7  -6 93.0025 8.11387   2
   2  -7  -6 84.7943 9.25855   4
  -2   7   6 78.3965 7.82125   5
  -2   7   6 98.1357 8.26618   4
  -2   7   6 88.2968 9.09802   2
   1  -7  -6 31.9278 5.30503   2
   1  -7  -6 28.2201 5.74440   5
   1  -7  -6 27.7991 4.72564   5
   1  -7  -6 37.1664 6.04333   4
   1   7  -6 22.8818 3.56831   4
  -1   7   6 31.2472 5.54922   5
  -1   7   6 28.7266 5.65348   2
   1   7  -6 24.0667 1.66847   5
  -1   7   6 19.7679 4.87200   5
   1   7  -6 25.4385 1.62722   5
  -1   7   6 22.8385 4.89648   4
   0  -7  -6 79.4898 7.76872   2
   0  -7  -6 81.3931 8.60114   5
   0  -7  -6 76.8529 8.45493   5
   0   7   6 73.8358 7.54448   3
   0   7  -6 75.8793 4.78541   2
   0   7   6 74.7339 7.92023   5
   0   7   6 65.4614 7.29262   4
   0   7   6 82.6033 8.07000   2
   0   7  -6 72.3435 5.08425   4
   0   7  -6 73.2428 5.08661   3
   0   7   6 73.8464 7.83538   5
   1  -7   6 129.570 7.75304   4
  -1  -7  -6 137.085 11.0469   5
  -1  -7  -6 129.809 10.2909   2
  -1  -7  -6 137.320 10.1552   5
   1   7   6 140.912 10.6684   5
   1   7   6 132.255 10.6090   3
   1   7   6 116.821 9.99398   5
   1   7   6 119.794 10.7271   2
  -1   7  -6 137.943 8.78360   3
  -1   7  -6 135.077 8.12014   2
   2  -7   6 899.947 31.7884   4
  -2   7  -6 947.388 31.1295   4
   2   7   6 979.448 36.0621   5
   2   7   6 943.586 37.0771   2
  -2   7  -6 896.632 34.1174   3
  -2   7  -6 935.640 29.1951   5
  -2   7  -6 924.391 33.1799   2
   2   7   6 936.602 36.3067   4
   2   7   6 928.792 36.1584   3
   3  -7   6 151.927 10.9221   4
  -3   7  -6 159.195 10.2075   5
  -3   7  -6 172.610 14.3074   2
   3   7   6 158.313 12.6269   3
   3   7   6 178.471 13.3333   5
   4   7   6 1418.81 54.6405   3
   4   7   6 1562.32 54.9994   5
  -4   7  -6 1577.89 54.9351   2
   5  -8  -6 496.882 29.2057   4
   5  -8  -6 552.590 28.4666   5
   5   8  -6 591.234 27.4565   5
   5   8  -6 515.163 26.9998   4
  -5   8   6 527.202 27.5888   5
  -5   8   6 557.711 28.5965   2
  -4  -8   6 1289.78 36.4704   2
   4  -8  -6 1241.83 49.7695   4
  -4  -8   6 1283.95 36.6994   2
   4  -8  -6 1329.63 49.0494   5
  -4   8   6 1339.79 48.4474   5
  -4   8   6 1293.41 48.7797   2
   4   8  -6 1343.37 46.6111   5
   3  -8  -6 311.230 18.7773   4
   3  -8  -6 310.385 18.4327   5
  -3   8   6 300.978 17.6752   5
   3   8  -6 305.299 15.4531   5
  -3   8   6 318.870 18.3344   2
   2  -8  -6 1132.18 42.4087   5
   2  -8  -6 1252.13 44.4267   4
  -2   8   6 1172.93 43.2044   2
  -2   8   6 1113.12 41.5474   5
   2   8  -6 1168.65 37.1255   5
   1  -8  -6 656.404 27.1780   2
   1  -8  -6 651.032 28.5663   4
   1  -8  -6 643.327 27.7918   5
   1  -8  -6 663.583 25.5642   5
  -1   8   6 666.314 27.1502   4
  -1   8   6 690.427 27.7198   5
   1   8  -6 693.735 25.1325   4
   1   8  -6 695.386 19.9646   2
  -1   8   6 688.492 27.9464   5
   1   8  -6 660.233 19.2495   5
  -1   8   6 676.135 28.8556   2
   1   8  -6 686.232 19.6069   5
   0  -8  -6 2336.62 73.1363   5
   0  -8  -6 2304.67 75.1922   2
   0  -8  -6 2390.77 76.2000   5
   0   8  -6 2448.22 69.3191   2
   0   8   6 2552.96 76.0814   4
   0   8   6 2399.44 75.8430   5
   0   8  -6 2433.57 69.4361   3
   0   8   6 2415.02 76.2062   3
   0   8   6 2415.49 75.6324   5
   0   8  -6 2482.85 70.6084   4
   0   8   6 2451.83 77.3061   2
  -1  -8  -6 826.527 32.7729   5
  -1  -8  -6 775.118 30.5676   5
   1  -8   6 833.645 28.2241   4
   1   8   6 765.782 31.4246   5
  -1   8  -6 791.212 26.7287   4
   1   8   6 769.493 31.8490   4
   1   8   6 797.278 33.0359   2
  -1   8  -6 807.194 27.8504   2
   1   8   6 829.553 32.4308   3
  -1   8  -6 785.967 28.4543   3
   2  -8   6 55.9899 6.84046   4
  -2   8  -6 68.0525 4.85155   5
  -2   8  -6 51.5653 7.07427   3
   2   8   6 57.4929 7.35321   3
  -2   8  -6 58.1155 5.69053   4
  -2   8  -6 52.9205 6.51251   2
   3  -8   6 72.8539 8.16485   4
   3   8   6 60.5976 8.86645   3
  -3   8  -6 87.0227 9.27838   2
   3   8   6 68.1646 8.46598   5
  -3   8  -6 68.7205 7.16478   4
  -3   8  -6 70.4828 7.19108   5
   4  -8   6 130.822 12.2561   4
   4   8   6 134.188 12.2604   5
   4   8   6 123.631 12.0702   3
  -4   8  -6 146.866 12.9346   2
   4  -9  -6 8.28508 4.92033   4
   4  -9  -6 7.48212 5.28167   5
  -4   9   6 11.7495 5.71600   2
   4   9  -6 -0.1017 3.20533   5
  -4   9   6 2.85705 4.49515   5
   3  -9  -6 6.67847 4.52608   5
   3  -9  -6 1.88760 3.18352   4
   3   9  -6 4.18613 2.61294   5
  -3   9   6 5.77760 3.43754   5
  -3   9   6 2.61899 3.92262   2
   2  -9  -6 166.646 13.1176   5
   2  -9  -6 195.429 16.3723   4
   2   9  -6 172.349 9.42253   5
  -2   9   6 166.485 15.6371   2
   2   9  -6 183.629 12.2539   4
  -2   9   6 178.415 13.1974   5
   1  -9  -6 2090.61 66.8142   5
   1  -9  -6 2032.67 68.0260   4
   1  -9  -6 1961.25 62.7842   5
  -1   9   6 2074.08 66.4190   5
  -1   9   6 2041.43 68.0192   2
   1   9  -6 2062.20 63.1772   4
   1   9  -6 2059.69 57.5325   2
   1   9  -6 2030.89 56.8000   5
   0  -9  -6 70.1235 8.98418   5
   0  -9  -6 54.0064 6.31709   5
   0   9   6 64.9542 8.45263   5
   0   9  -6 63.0095 6.05927   4
   0   9   6 61.9642 8.44858   3
   0   9  -6 72.8440 5.63509   2
   0   9   6 52.6649 8.49381   2
   1  -9   6 962.709 33.3861   4
  -1   9  -6 959.206 33.2872   3
  -1   9  -6 950.522 32.6624   2
   1   9   6 993.586 37.7434   3
   1   9   6 896.133 37.6854   2
   1   9   6 983.486 37.6135   5
  -1   9  -6 941.021 31.8288   4
   2  -9   6 31.2051 5.27201   4
   2   9   6 26.2944 6.01462   5
   2   9   6 29.9312 6.30106   3
  -2   9  -6 35.4151 4.90976   4
   2   9   6 20.7505 5.86763   2
  -2   9  -6 25.7930 5.39015   3
  -2   9  -6 32.0154 5.49817   2
   3  -9   6 634.953 27.0453   4
  -3   9  -6 627.325 27.7162   2
   3   9   6 623.528 29.3849   5
  -3   9  -6 693.966 27.3223   5
  -3   9  -6 569.537 25.3681   4
   3   9   6 627.273 29.5244   3
   4  -9   6 39.5077 7.09866   4
   4   9   6 48.0703 8.94457   3
  -4   9  -6 37.1765 6.75093   2
   4   9   6 38.1449 7.11966   5
   4 -10  -6 1164.08 46.7107   5
   4 -10  -6 1228.12 50.5108   4
  -4  10   6 1301.51 49.9497   2
   4  10  -6 1271.69 45.6772   5
  -4  10   6 1208.84 47.4327   5
   3 -10  -6 501.749 27.4463   4
   3 -10  -6 513.821 25.5288   5
   3  10  -6 532.909 22.5618   5
  -3  10   6 503.393 24.9440   5
  -3  10   6 477.305 25.9886   2
   2 -10  -6 427.223 22.0142   5
   2 -10  -6 398.883 22.9940   4
   2  10  -6 440.248 17.7130   5
  -2  10   6 447.936 22.2122   5
   2  10  -6 415.559 20.9608   4
  -2  10   6 442.742 23.6319   2
   1 -10  -6 214.762 14.6327   5
   1  10  -6 212.492 9.25121   2
   1  10  -6 218.433 13.0546   4
  -1  10   6 228.626 16.0693   2
   1  10  -6 222.910 8.81944   5
  -1  10   6 210.220 14.6991   5
   0 -10  -6 3201.64 97.1503   5
   0  10  -6 3151.90 92.4426   4
   0  10  -6 3158.02 89.9251   3
   0  10   6 3107.07 97.5750   5
   0  10   6 3180.61 99.9619   2
   1  10   6 113.390 10.9605   3
  -1  10  -6 96.2273 7.97704   2
   1  10   6 118.755 11.3154   5
   1  10   6 101.118 10.5223   2
  -1  10  -6 108.466 4.34273   5
  -1  10  -6 113.719 8.40423   3
  -1  10  -6 100.442 7.74897   4
   2 -10   6 1.93757 2.95395   4
   2  10   6 3.75336 4.63600   2
  -2  10  -6 5.45939 2.28529   5
   2  10   6 1.44129 3.41684   3
  -2  10  -6 10.5653 3.97135   2
   2  10   6 14.2718 5.17119   5
  -2  10  -6 5.70949 2.73054   4
   3 -10   6 65.1230 8.69438   4
  -3  10  -6 58.8966 8.39135   2
   3  10   6 62.6165 8.58989   5
   3  10   6 73.1079 9.23398   3
   4 -10   6 255.867 17.5609   4
   4  10   6 253.962 18.1554   5
  -4  10  -6 248.948 17.4897   2
   4  10   6 235.508 17.5136   3
   4 -11  -6 68.4254 12.4982   5
   4 -11  -6 76.5515 12.5234   4
  -4  11   6 96.9527 12.6713   2
   4  11  -6 61.9904 9.19686   5
  -4  11   6 106.175 12.0832   5
   3 -11  -6 61.8303 10.9930   5
   3 -11  -6 81.5502 11.9336   4
  -3  11   6 51.3974 8.10301   5
   3  11  -6 80.3106 8.08808   5
  -3  11   6 49.7837 9.50285   2
   2 -11  -6 81.5279 10.0059   5
   2 -11  -6 85.7444 11.2706   4
  -2  11   6 77.9478 10.3159   2
   2  11  -6 77.9912 6.69236   5
  -2  11   6 90.1336 9.82159   5
   1 -11  -6 55.4838 9.37211   4
   1 -11  -6 56.6996 8.49213   5
  -1  11   6 61.0413 8.89973   3
  -1  11   6 60.1596 9.20624   2
   1  11  -6 50.8427 2.51719   3
   1  11  -6 51.1313 2.53377   3
   1  11  -6 56.9697 4.45034   5
   1  11  -6 45.0513 6.87452   4
   1  11  -6 49.5568 4.40037   2
  -1  11   6 45.6549 7.95485   5
   0 -11  -6 17.5514 5.47166   5
   0  11   6 22.7460 5.95629   2
   0  11  -6 13.9675 3.44957   3
   0  11   6 13.7197 5.26049   5
   0  11  -6 12.5081 3.56180   2
   0  11   6 9.48637 4.02758   3
   0  11  -6 12.1220 3.49209   4
   1  11   6 -1.0179 2.50879   2
  -1  11  -6 -0.4827 2.25821   2
  -1  11  -6 2.33001 2.13242   3
   1  11   6 -3.2558 3.10284   5
  -1  11  -6 2.58590 1.42920   5
   1  11   6 5.75503 3.43416   3
   2 -11   6 513.454 23.8637   4
  -2  11  -6 536.726 19.0610   5
   2  11   6 491.342 26.8266   2
  -2  11  -6 533.200 22.5607   4
   2  11   6 490.658 25.6870   3
   2  11   6 521.078 26.1889   5
   3 -11   6 121.113 11.8002   4
   3  11   6 96.4003 11.5601   5
   3  11   6 112.326 12.2874   3
  -3  11  -6 115.673 10.9125   2
  -3  11  -6 103.670 8.72121   5
   3 -12  -6 456.177 23.7529   5
   3 -12  -6 454.762 27.1990   4
  -3  12   6 486.558 27.2716   2
   3  12  -6 469.700 21.8295   5
  -3  12   6 412.426 23.8011   5
   2 -12  -6 354.298 19.9551   5
   2 -12  -6 349.880 22.9817   4
  -2  12   6 374.686 22.6628   2
  -2  12   6 360.937 21.4222   5
   2  12  -6 383.074 16.9389   5
   1 -12  -6 705.558 29.9290   5
   1 -12  -6 720.617 34.1447   4
   1  12  -6 702.006 20.5276   3
   1  12  -6 664.850 20.4395   3
  -1  12   6 724.021 32.6372   3
   1  12  -6 704.043 32.3158   4
  -1  12   6 745.325 33.9872   2
   1  12  -6 683.794 24.1987   2
  -1  12   6 693.932 31.6400   5
   0  12  -6 3.33668 2.44919   3
   0  12   6 -0.9100 3.57348   2
   0  12  -6 5.33445 2.55510   2
   0  12   6 -0.2680 3.87525   5
   0  12  -6 9.14412 3.26711   4
   0  12  -6 6.85512 1.48209   5
   0  12   6 11.3605 4.61462   3
  -1  12  -6 278.564 14.8125   3
   1  12   6 258.390 18.4313   2
  -1  12  -6 290.069 15.4176   2
  -1  12  -6 286.543 15.2021   4
  -1  12  -6 267.865 11.2814   5
   1  12   6 290.358 18.8768   3
   1  12   6 272.439 18.4608   5
   2 -12   6 101.864 10.6501   4
   2  12   6 135.465 13.4912   5
  -2  12  -6 108.760 7.62268   5
   2  12   6 140.758 13.8916   2
   2  12   6 135.898 13.1097   3
  -2  12  -6 108.880 9.94985   2
   3 -12   6 2.46265 4.47435   4
   3  12   6 5.43424 4.91553   5
  -3  12  -6 -2.9830 4.29666   2
   3  12   6 -1.9686 4.00347   3
   3 -13  -6 0.19504 5.31768   4
   3 -13  -6 6.95813 5.01826   5
   3  13  -6 6.16943 3.89811   5
  -3  13   6 -1.0555 4.64231   2
  -3  13   6 3.48150 4.68874   5
   2 -13  -6 227.671 18.5935   4
   2  13  -6 223.033 13.1740   5
  -2  13   6 222.982 17.6712   2
  -2  13   6 257.232 18.0531   5
   1 -13  -6 114.130 13.3847   4
   1  13  -6 103.484 7.43107   5
   1  13  -6 114.638 4.94994   3
  -1  13   6 96.5330 11.5910   5
   1  13  -6 115.060 4.93217   3
  -1  13   6 95.2434 10.7223   3
  -1  13   6 139.696 13.5445   2
   0  13  -6 341.101 15.2421   3
   0  13  -6 333.017 13.6830   5
   0  13   6 336.925 22.2609   2
   0  13  -6 326.492 12.7602   5
   0  13   6 352.623 21.2136   3
   0  13  -6 353.880 16.8071   2
   0  13   6 356.103 21.3938   5
   1  13   6 298.811 19.7220   3
   1  13   6 325.848 20.5267   5
  -1  13  -6 270.409 15.7464   2
   1  13   6 297.471 20.0909   2
  -1  13  -6 258.150 15.0382   3
   2 -13   6 20.6205 6.12587   4
  -2  13  -6 23.2682 4.89890   5
   2  13   6 14.7610 6.16125   2
   2  13   6 24.4442 6.72639   3
  -2  13  -6 15.7498 5.48564   2
   2 -14  -6 588.634 33.0884   4
  -2  14   6 614.700 32.3053   2
  -2  14   6 535.777 32.8456   5
   2  14  -6 620.694 25.2499   5
  -1  14   6 18.0993 6.64417   2
  -1  14   6 5.27385 4.62650   3
   1  14  -6 2.87564 2.78818   5
   1  14  -6 6.79410 3.14518   2
  -1  14   6 14.2439 5.41605   5
   1  14  -6 6.98338 1.36815   3
   1  14  -6 5.77246 1.50466   3
   0  14  -6 904.731 32.8360   2
   0  14   6 811.315 39.4497   2
   0  14  -6 842.101 30.1097   3
   0  14   6 863.631 38.4201   5
   0  14  -6 871.244 29.5096   5
   0  14  -6 882.807 28.5933   5
   0  14   6 845.950 38.3930   3
  -1  14  -6 105.154 6.76999   5
   1  14   6 136.864 14.2989   2
   1  14   6 80.4471 11.3776   3
   2 -14   6 227.536 16.6062   4
   2  14   6 218.788 17.5214   3
  -1  15   6 5.10939 4.96515   3
   1  15  -6 2.41473 3.77457   5
  -1  15   6 -3.0489 4.64988   5
  -1  15   6 4.75151 5.87680   2
   1  15  -6 7.71156 3.77321   2
   0  15  -6 878.377 33.4759   2
   0  15   6 860.913 39.2878   5
   0  15   6 835.215 40.8221   2
   0  15  -6 877.998 29.9058   5
  -5   0   7 1016.03 35.1993   2
  -5   0   7 928.286 36.0667   5
   5   0  -7 934.613 37.8643   5
   5   0  -7 879.780 37.1409   4
   4   0  -7 -0.3073 1.96649   4
   4   0  -7 6.27529 3.48246   5
  -4   0   7 0.05131 2.63947   5
  -4   0   7 -2.4749 1.55929   2
  -4   0   7 -3.2403 1.94512   3
  -4   0   7 6.36651 3.26925   5
  -3   0   7 58.3700 5.18478   2
  -3   0   7 60.5305 5.83124   5
  -3   0   7 58.8455 6.01164   5
   3   0  -7 44.6121 5.15613   4
   3   0  -7 45.0597 6.09013   5
   2   0  -7 -0.3674 1.35798   5
   2   0  -7 0.05283 1.94627   5
  -2   0   7 1.90425 2.31718   5
  -2   0   7 0.38707 1.51362   5
  -2   0   7 1.18953 1.87378   2
  -2   0   7 0.83152 0.97003   4
   2   0  -7 -0.3610 1.23643   2
  -1   0   7 102.682 6.72486   3
  -1   0   7 100.400 6.19843   2
  -1   0   7 87.4416 5.33092   5
   1   0  -7 90.3937 7.39480   5
   1   0  -7 81.5571 6.29053   5
   1   0  -7 96.9743 5.24372   4
   1   0  -7 89.4255 5.67159   2
  -1   0   7 99.8093 5.11914   5
   0   0  -7 0.79738 1.66657   5
   0   0   7 1.54748 0.98244   5
   0   0   7 0.76063 0.90346   5
   0   0  -7 2.62287 1.67039   2
   0   0  -7 0.60891 1.36917   5
   0   0   7 -1.2758 1.14947   2
   0   0  -7 0.13882 1.06318   3
   0   0   7 0.39892 0.46859   4
   0   0   7 0.79663 1.13417   3
   1   0   7 3218.17 88.5650   4
   1   0   7 3131.65 87.6219   5
  -1   0  -7 3236.76 91.8153   5
  -1   0  -7 3173.55 92.7124   5
   1   0   7 3220.67 93.3862   3
  -1   0  -7 3094.60 93.1372   2
  -1   0  -7 3200.73 93.4908   3
   1   0   7 3218.33 87.8364   5
  -2   0  -7 -2.1448 2.15335   5
   2   0   7 1.17616 2.69984   3
  -2   0  -7 4.12105 2.95039   3
  -2   0  -7 1.18673 2.59564   2
   2   0   7 0.27629 1.53210   4
  -2   0  -7 0.09693 2.22124   5
   2   0   7 -1.7215 1.07676   5
   3   0   7 276.643 16.4248   3
   3   0   7 263.436 13.4760   5
   3   0   7 271.495 13.3766   4
  -3   0  -7 290.896 17.8409   5
   4   0   7 -1.0642 1.96798   4
   4   0   7 -1.3776 2.23722   5
   4   0   7 1.52966 3.62816   3
   5   0   7 1312.21 47.9133   4
   5  -1  -7 920.169 38.7328   4
  -5  -1   7 928.533 39.3551   5
  -5  -1   7 996.221 35.8496   3
   5  -1  -7 936.977 39.0262   5
  -5  -1   7 1039.30 35.3901   2
   5   1  -7 1041.51 39.6238   5
  -5   1   7 1038.02 36.9120   2
  -5   1   7 982.748 37.7548   5
   5   1  -7 1026.74 39.3281   4
   4  -1  -7 112.612 9.96009   4
   4  -1  -7 139.472 10.7425   5
  -4  -1   7 118.971 8.24455   3
  -4  -1   7 131.382 8.17200   2
  -4  -1   7 120.297 9.20420   5
  -4  -1   7 106.719 8.85880   5
   4   1  -7 110.405 10.0484   5
  -4   1   7 130.881 10.3769   5
  -4   1   7 130.140 9.17446   2
   4   1  -7 145.329 10.6007   4
  -4   1   7 109.760 8.29770   3
  -3  -1   7 99.0414 6.16918   2
   3  -1  -7 86.6403 7.77570   5
  -3  -1   7 86.6424 6.04762   3
   3  -1  -7 96.3755 7.54695   4
  -3  -1   7 86.8181 7.20970   5
  -3  -1   7 99.0073 7.46942   5
   3   1  -7 99.3363 8.33498   5
  -3   1   7 102.541 7.87188   5
  -3   1   7 86.5818 7.68197   5
   3   1  -7 95.1557 7.21015   4
  -3   1   7 75.6425 7.10936   4
  -3   1   7 89.0926 7.04545   2
  -2  -1   7 2703.31 75.9724   5
   2  -1  -7 2704.03 79.6013   5
  -2  -1   7 2618.39 75.5965   2
   2  -1  -7 2664.78 76.6788   2
  -2  -1   7 2703.69 76.7070   3
   2  -1  -7 2697.61 78.1749   4
  -2  -1   7 2666.52 75.5892   5
   2  -1  -7 2712.40 78.7552   5
   2   1  -7 2691.41 76.7843   4
  -2   1   7 2670.03 77.3921   5
   2   1  -7 2645.40 77.7786   5
  -2   1   7 2756.00 78.0896   2
   2   1  -7 2706.42 78.3136   5
  -2   1   7 2714.04 77.4499   4
   2   1  -7 2676.97 74.7903   2
  -1  -1   7 2934.21 83.0102   3
   1  -1  -7 2939.35 82.4114   4
   1  -1  -7 2905.35 83.4175   2
   1  -1  -7 2978.79 84.4152   5
  -1  -1   7 2881.45 81.8491   2
   1  -1  -7 2943.81 84.8125   5
  -1   1   7 2856.28 82.1208   5
  -1   1   7 2898.84 84.0400   2
  -1   1   7 2955.14 81.4853   4
   1   1  -7 2940.99 80.5122   4
   1   1  -7 2912.60 81.5130   2
   1   1  -7 2879.43 83.1689   5
  -1   1   7 2871.99 83.0787   5
   1   1  -7 2987.60 83.0285   5
  -1   1   7 2945.23 84.6520   3
   0  -1   7 68.0417 5.34045   3
   0  -1  -7 64.8840 5.38444   5
   0  -1  -7 50.5009 5.13582   3
   0  -1  -7 63.7835 6.04571   5
   0  -1  -7 60.7785 5.61630   2
   0   1   7 66.6561 5.72846   2
   0   1  -7 60.7423 5.00657   5
   0   1   7 62.2674 3.72714   4
   0   1  -7 70.0817 5.54259   3
   0   1  -7 63.0883 5.13192   2
   0   1   7 66.1540 4.57092   5
   0   1   7 59.8126 5.47715   3
   0   1   7 62.8860 4.74730   5
   0   1  -7 63.0184 4.91131   5
  -1  -1  -7 323.942 15.8464   2
  -1  -1  -7 345.158 15.2612   5
  -1  -1  -7 347.678 16.0452   3
   1  -1   7 316.530 14.9980   3
   1  -1   7 321.727 10.7289   4
  -1  -1  -7 323.905 15.5969   5
   1   1   7 315.827 13.9761   5
  -1   1  -7 354.767 14.9427   5
  -1   1  -7 353.967 15.7700   3
   1   1   7 329.415 13.0444   5
  -1   1  -7 315.121 13.6712   5
   1   1   7 315.882 15.4750   3
   1   1   7 341.304 13.0581   4
  -1   1  -7 308.262 14.9697   2
  -2  -1  -7 211.587 13.1455   5
   2  -1   7 208.042 7.21341   5
   2  -1   7 200.484 9.23152   4
  -2  -1  -7 205.322 13.0763   3
  -2  -1  -7 189.962 11.9129   5
  -2  -1  -7 213.094 13.6497   2
   2  -1   7 202.736 7.35037   5
   2  -1   7 215.407 12.5799   3
   2   1   7 199.736 10.2875   5
   2   1   7 196.696 12.7104   3
  -2   1  -7 205.462 12.0111   5
   2   1   7 200.575 10.9396   5
  -2   1  -7 195.320 11.2609   5
  -2   1  -7 180.752 12.2877   2
  -2   1  -7 194.177 14.2888   3
   3  -1   7 375.559 16.1781   4
   3  -1   7 386.349 13.8666   5
   3  -1   7 363.160 19.3247   3
   3   1   7 346.496 17.0987   5
  -3   1  -7 367.887 18.4236   5
   3   1   7 390.526 20.1214   3
   3   1   7 364.407 16.8015   4
   3   1   7 377.246 16.0854   5
   4  -1   7 139.600 9.85282   5
   4  -1   7 135.460 11.8169   3
   4  -1   7 150.386 10.6312   4
   4   1   7 151.017 10.4472   5
   4   1   7 154.518 12.7938   3
   4   1   7 155.130 11.3642   4
   4   1   7 142.583 13.0406   5
   5  -1   7 209.089 14.2244   4
   5  -1   7 170.720 10.9359   5
   5   1   7 209.375 14.8507   4
  -5  -2   7 -0.5623 3.05432   2
  -5  -2   7 6.78637 3.34508   3
  -5  -2   7 0.43775 3.46453   5
   5  -2  -7 -0.2866 3.96286   5
   5  -2  -7 1.89748 2.84290   4
  -5   2   7 2.42585 2.93458   5
   5   2  -7 -7.0486 2.93671   4
   5   2  -7 3.25891 3.78633   5
  -4  -2   7 28.7339 5.31642   5
  -4  -2   7 27.6693 4.46829   3
  -4  -2   7 26.0345 4.83377   5
   4  -2  -7 31.2729 6.80887   5
   4  -2  -7 35.0178 6.36411   4
   4   2  -7 42.5369 6.60917   5
  -4   2   7 20.3244 5.22013   5
  -4   2   7 28.4171 5.20284   3
  -4   2   7 45.4717 6.04784   2
   4   2  -7 23.5925 5.25680   4
  -3  -2   7 672.715 22.5992   2
  -3  -2   7 695.000 24.1591   5
   3  -2  -7 689.316 27.7215   5
   3  -2  -7 679.712 26.7057   4
  -3  -2   7 711.809 24.0565   5
  -3  -2   7 764.253 24.8214   3
  -3   2   7 714.760 26.3335   2
  -3   2   7 678.982 26.1609   5
  -3   2   7 715.739 27.0928   5
   3   2  -7 745.173 26.1251   4
  -3   2   7 681.861 26.4503   4
   3   2  -7 697.995 26.5158   5
   2  -2  -7 371.704 16.0209   5
  -2  -2   7 347.594 13.0912   3
   2  -2  -7 370.842 14.8051   2
   2  -2  -7 341.316 16.4623   5
  -2  -2   7 355.967 11.4344   5
  -2  -2   7 361.858 11.5195   5
  -2  -2   7 355.298 12.0916   2
   2  -2  -7 388.675 15.9669   4
   2   2  -7 358.739 13.8842   4
  -2   2   7 337.406 15.6497   5
  -2   2   7 356.505 14.7476   4
   2   2  -7 330.992 14.5265   5
   2   2  -7 343.033 14.4803   5
  -2   2   7 345.443 15.0290   5
  -2   2   7 367.929 15.9419   2
  -1  -2   7 207.772 9.07687   3
   1  -2  -7 206.832 10.7019   5
   1  -2  -7 199.560 10.2877   2
   1  -2  -7 217.288 10.1685   4
   1  -2  -7 200.774 11.4039   5
   1   2  -7 191.650 7.78727   2
   1   2  -7 211.499 7.52946   4
  -1   2   7 207.726 9.15816   4
  -1   2   7 213.459 11.3541   3
   1   2  -7 206.807 9.37151   5
   1   2  -7 214.704 9.30602   5
  -1   2   7 212.548 10.7598   5
  -1   2   7 194.484 9.70511   5
  -1   2   7 205.704 10.9465   2
   0  -2  -7 656.207 24.5242   2
   0  -2   7 651.187 22.9001   3
   0  -2  -7 690.077 25.4496   5
   0  -2  -7 671.523 24.3638   5
   0   2   7 656.071 24.8960   3
   0   2  -7 653.418 23.1456   3
   0   2   7 663.035 22.5992   5
   0   2   7 666.216 24.7724   2
   0   2  -7 661.917 22.5893   2
   0   2   7 657.509 21.6522   4
   0   2  -7 660.945 21.3461   5
   0   2   7 675.018 23.2560   5
   0   2  -7 642.611 21.5222   5
  -1  -2  -7 49.0366 5.81657   5
   1  -2   7 40.0901 4.88539   3
  -1  -2  -7 43.9146 6.10264   5
  -1  -2  -7 46.8409 5.88904   2
  -1  -2  -7 34.7645 5.44987   3
   1  -2   7 42.3640 2.30944   4
   1   2   7 44.8726 4.91367   5
   1   2   7 41.5909 4.57465   5
  -1   2  -7 43.1485 4.10338   5
  -1   2  -7 54.5058 5.45562   2
  -1   2  -7 47.6585 4.99764   3
   1   2   7 43.7941 4.27309   4
  -1   2  -7 36.3159 4.57595   5
   1   2   7 47.4142 5.99108   3
   2  -2   7 1156.20 40.1273   3
  -2  -2  -7 1167.30 41.7401   5
  -2  -2  -7 1176.72 42.0856   2
   2  -2   7 1154.89 35.4473   4
  -2  -2  -7 1172.23 41.6028   3
   2   2   7 1179.02 41.4022   3
  -2   2  -7 1179.20 38.1537   5
   2   2   7 1137.48 38.9040   5
  -2   2  -7 1166.98 39.3543   5
   2   2   7 1158.03 37.9194   5
   3  -2   7 614.708 26.9781   3
   3  -2   7 649.940 23.4698   4
  -3   2  -7 636.674 25.5411   5
   3   2   7 597.416 27.6829   3
   3   2   7 597.225 23.8836   5
   3   2   7 630.380 26.0726   5
   4  -2   7 614.184 25.3341   4
   4  -2   7 612.359 19.8735   5
   4  -2   7 631.717 28.8084   3
   4   2   7 607.631 25.1814   5
   4   2   7 615.142 29.1188   3
   4   2   7 661.196 29.9700   4
   5  -2   7 56.9021 8.78377   3
   5  -2   7 77.1000 9.45728   4
   5  -2   7 67.2977 5.97537   5
   5   2   7 72.9501 9.78832   4
   5   2   7 71.5118 9.13232   5
   5  -3  -7 322.470 19.6839   5
  -5  -3   7 361.225 17.1934   5
  -5  -3   7 321.031 14.9812   2
  -5  -3   7 337.994 15.9809   3
   5  -3  -7 303.386 19.1497   4
   5   3  -7 337.621 19.3879   4
   5   3  -7 342.306 19.6692   5
  -5   3   7 369.478 19.4355   2
  -5   3   7 348.790 19.7688   5
  -4  -3   7 215.168 10.3294   3
  -4  -3   7 207.396 10.8830   5
   4  -3  -7 184.671 14.9738   4
  -4  -3   7 194.637 9.34974   2
   4  -3  -7 191.693 14.2064   5
  -4  -3   7 188.988 10.8370   5
   4   3  -7 188.567 12.3198   4
  -4   3   7 206.525 12.9447   2
  -4   3   7 194.088 14.9771   5
   4   3  -7 222.852 13.5391   5
   3  -3  -7 3681.75 106.214   2
  -3  -3   7 3682.47 101.950   3
   3  -3  -7 3772.26 108.695   4
  -3  -3   7 3648.47 102.220   5
   3  -3  -7 3906.23 110.014   5
  -3  -3   7 3604.51 101.146   2
   3   3  -7 3689.10 106.882   5
   3   3  -7 3596.67 105.972   4
  -3   3   7 3573.00 107.212   4
  -3   3   7 3681.16 107.396   5
  -3   3   7 3726.83 107.692   2
  -3   3   7 3766.69 108.394   5
   2  -3  -7 201.943 10.6588   2
   2  -3  -7 219.378 11.7433   4
  -2  -3   7 208.602 7.98845   3
   2  -3  -7 204.953 12.3397   5
   2  -3  -7 187.638 12.1551   5
  -2   3   7 208.079 10.7435   4
   2   3  -7 207.588 9.56832   4
  -2   3   7 203.512 11.6307   5
   2   3  -7 196.486 9.96379   5
   2   3  -7 214.003 10.0771   5
  -2   3   7 201.599 11.5696   2
  -2   3   7 191.748 10.5575   5
   1  -3  -7 1700.93 54.4533   5
  -1  -3   7 1763.29 50.8782   3
   1  -3  -7 1796.88 56.3601   5
   1  -3  -7 1758.07 54.0925   4
   1  -3  -7 1809.98 54.5767   2
  -1   3   7 1793.37 52.8422   4
   1   3  -7 1794.14 49.5267   4
  -1   3   7 1752.85 53.5745   5
   1   3  -7 1772.41 51.3929   5
  -1   3   7 1803.19 55.6630   2
   1   3  -7 1713.95 48.9995   2
  -1   3   7 1830.17 55.0202   5
  -1   3   7 1889.61 56.2011   3
   1   3  -7 1770.79 51.0703   5
   0  -3  -7 317.682 14.7200   5
   0  -3  -7 328.632 15.9187   5
   0  -3   7 303.734 12.6288   3
   0  -3  -7 297.751 14.7185   2
   0   3  -7 326.884 13.2342   3
   0   3   7 304.194 13.6138   5
   0   3   7 306.896 14.0403   5
   0   3  -7 302.957 12.3356   2
   0   3  -7 303.453 10.9269   5
   0   3  -7 300.810 10.6628   5
   0   3   7 319.493 15.3738   2
   0   3   7 294.627 14.9570   3
  -1  -3  -7 4.60300 2.58466   5
  -1  -3  -7 -1.6932 2.21505   2
  -1  -3  -7 0.48630 1.67046   5
   1  -3   7 2.00636 0.71917   4
  -1  -3  -7 4.48125 2.19348   3
   1  -3   7 2.09537 1.95443   3
   1   3   7 0.59592 2.15602   2
  -1   3  -7 0.90773 1.60226   5
   1   3   7 3.13922 2.60453   3
   1   3   7 0.32124 1.80776   4
   1   3   7 2.06780 2.31712   5
  -1   3  -7 3.42350 1.34957   5
  -1   3  -7 -0.4664 1.58654   2
  -1   3  -7 1.87634 2.13220   3
   1   3   7 2.86016 1.99841   5
   2  -3   7 2.89338 1.54942   4
  -2  -3  -7 1.07862 2.25840   2
  -2  -3  -7 -1.1570 1.74437   5
  -2  -3  -7 3.45707 2.45970   3
  -2  -3  -7 1.43512 2.60519   5
   2  -3   7 3.85975 2.81502   3
  -2   3  -7 2.94060 3.49136   3
  -2   3  -7 0.53165 1.98372   5
   2   3   7 1.24548 2.09417   5
   2   3   7 4.13510 3.00196   3
   2   3   7 -0.2219 2.60033   5
  -2   3  -7 5.69210 2.20610   5
   3  -3   7 185.358 11.9267   4
   3  -3   7 218.216 13.7621   3
   3   3   7 190.657 15.8669   3
   3   3   7 213.795 12.6174   5
   3   3   7 185.573 13.0777   5
  -3   3  -7 212.696 12.7712   5
   4  -3   7 47.9643 6.69576   4
   4  -3   7 46.2247 7.94163   3
   4   3   7 44.2918 7.17659   3
   4   3   7 47.4878 7.43728   4
   4   3   7 64.0804 7.93252   5
   5  -3   7 423.102 24.0713   3
   5  -3   7 418.050 21.6519   4
   5   3   7 400.559 24.5303   3
   5   3   7 427.640 21.6262   5
   5   3   7 446.892 23.2758   4
  -5  -4   7 366.644 16.3819   3
   5  -4  -7 372.080 22.1424   5
   5  -4  -7 375.185 21.7778   4
  -5  -4   7 411.404 18.0222   5
  -5  -4   7 406.257 16.3757   2
  -5   4   7 370.117 20.3676   2
  -5   4   7 393.592 21.6386   5
   5   4  -7 390.818 20.9217   4
   5   4  -7 396.952 21.1218   5
   4  -4  -7 38.1063 7.23177   5
   4  -4  -7 23.6143 5.46956   4
  -4  -4   7 20.4616 2.96449   3
  -4  -4   7 23.3297 3.63539   2
  -4  -4   7 26.8121 4.21347   5
  -4  -4   7 20.0769 2.89185   2
   4   4  -7 26.1280 5.13344   4
   4   4  -7 20.0792 5.01554   5
  -4   4   7 26.3935 5.43571   5
  -4   4   7 16.4158 4.97187   2
   3  -4  -7 168.694 10.7971   2
  -3  -4   7 172.331 6.56295   3
  -3  -4   7 168.422 6.56196   3
   3  -4  -7 163.959 11.9471   5
   3  -4  -7 191.661 12.2355   4
   3   4  -7 167.490 10.5522   5
  -3   4   7 183.662 12.0231   2
  -3   4   7 157.788 10.8090   4
  -3   4   7 149.325 11.3827   5
   3   4  -7 174.506 10.2488   4
   2  -4  -7 88.1715 7.16759   2
   2  -4  -7 88.0693 7.21655   5
   2  -4  -7 89.1227 7.64220   4
   2  -4  -7 97.8832 8.98671   5
  -2   4   7 84.2944 7.87071   5
  -2   4   7 93.5393 7.76585   2
   2   4  -7 84.5318 6.08614   5
   2   4  -7 88.5852 5.91599   4
  -2   4   7 90.9989 6.89366   4
   1  -4  -7 45.3535 5.28040   5
  -1  -4   7 41.9582 2.77555   3
   1  -4  -7 38.0434 5.03828   2
   1  -4  -7 36.1840 4.50228   4
   1  -4  -7 36.0813 5.87170   5
   1   4  -7 45.3775 2.92103   4
  -1   4   7 35.4853 5.28603   2
   1   4  -7 33.7234 3.11906   5
   1   4  -7 38.1604 3.09035   5
  -1   4   7 42.0146 4.30322   4
  -1   4   7 44.1385 5.56363   5
  -1   4   7 40.8477 4.93068   5
  -1   4   7 31.0935 5.30273   3
   0  -4  -7 3.18724 3.15306   5
   0  -4   7 10.2867 2.31245   3
   0  -4  -7 9.36857 3.27689   2
   0  -4  -7 2.92791 1.96697   5
   0   4   7 4.31637 2.33902   4
   0   4   7 2.11896 2.50523   2
   0   4  -7 3.33059 0.80999   5
   0   4  -7 3.58324 1.66912   2
   0   4  -7 3.18723 1.62906   3
   0   4   7 3.26596 2.24305   3
   0   4   7 3.88161 2.70710   5
   0   4   7 7.17499 2.95052   5
   0   4  -7 3.97894 0.90719   5
   1  -4   7 1568.23 43.5175   4
   1  -4   7 1551.56 48.4167   3
  -1  -4  -7 1550.82 50.6770   5
  -1  -4  -7 1494.06 51.3708   2
  -1  -4  -7 1629.03 52.6043   5
   1   4   7 1524.54 51.4671   2
  -1   4  -7 1517.96 48.7995   3
  -1   4  -7 1503.62 44.4336   5
  -1   4  -7 1516.68 45.0421   5
   1   4   7 1538.54 49.0688   4
   1   4   7 1648.67 51.8741   3
   1   4   7 1572.46 49.6760   5
   1   4   7 1565.40 50.1980   5
  -2  -4  -7 148.477 11.1356   5
  -2  -4  -7 160.401 12.0183   2
   2  -4   7 140.917 10.1361   3
   2  -4   7 133.260 7.43476   4
  -2  -4  -7 156.794 12.9783   3
  -2   4  -7 146.059 10.7692   3
   2   4   7 145.740 10.2221   5
   2   4   7 154.174 11.6528   3
  -2   4  -7 147.128 8.34792   5
  -2   4  -7 154.639 9.51269   5
   2   4   7 161.751 11.4809   5
   3  -4   7 976.919 39.4794   3
   3  -4   7 958.121 32.0870   4
   3   4   7 942.232 37.2783   3
   3   4   7 849.022 33.8626   5
   4  -4   7 -8.1286 3.00401   3
   4  -4   7 -0.4655 2.86303   4
   4   4   7 -5.6483 3.08838   3
   4   4   7 -0.8559 3.25741   5
   5  -4   7 321.546 20.2534   3
   5  -4   7 311.981 18.6022   4
   5   4   7 319.716 19.6580   4
   5   4   7 299.625 20.8959   3
  -5  -5   7 23.3502 4.11404   3
   5  -5  -7 27.6695 7.29089   4
  -5  -5   7 35.4979 6.03273   2
   5  -5  -7 35.0845 7.32389   5
  -5  -5   7 30.6806 5.20728   5
  -5   5   7 22.9415 6.44740   5
   5   5  -7 32.2600 6.92420   5
  -5   5   7 33.5391 7.00428   2
   5   5  -7 26.7829 6.84251   4
   4  -5  -7 650.908 28.7220   4
  -4  -5   7 602.410 19.0281   3
  -4  -5   7 606.521 18.8308   5
  -4  -5   7 593.206 19.6119   2
  -4  -5   7 593.782 18.9898   2
   4  -5  -7 620.805 28.2334   5
  -4  -5   7 619.997 18.7737   5
   4   5  -7 603.833 25.9616   5
  -4   5   7 620.834 27.3098   5
   4   5  -7 582.980 25.4111   4
   3  -5  -7 34.2783 5.89638   4
   3  -5  -7 30.9733 5.54634   2
   3  -5  -7 33.9873 6.80901   5
   3   5  -7 26.6219 4.36429   4
   3   5  -7 25.9860 4.82446   5
  -3   5   7 25.7018 5.46692   5
  -3   5   7 34.4284 5.50898   2
   2  -5  -7 2554.93 79.4212   5
   2  -5  -7 2649.68 78.6613   4
   2  -5  -7 2479.08 79.4097   2
   2   5  -7 2952.99 76.5329   5
  -2   5   7 2520.80 78.4047   2
  -2   5   7 2443.74 77.6417   5
  -2   5   7 2462.15 76.3863   5
   2   5  -7 2466.45 73.6390   4
  -2   5   7 2463.12 76.1363   4
   1  -5  -7 84.6063 7.40020   2
   1  -5  -7 77.9474 7.35183   4
  -1  -5   7 79.6436 3.26777   3
   1  -5  -7 79.2751 8.39102   5
   1   5  -7 66.9022 5.48704   5
  -1   5   7 64.9255 6.20061   4
   1   5  -7 75.3563 4.77609   4
   1   5  -7 77.6488 4.02284   5
  -1   5   7 68.6151 6.84222   5
  -1   5   7 70.9268 7.05527   3
  -1   5   7 81.3527 7.63021   5
  -1   5   7 78.6511 7.80636   2
   0  -5  -7 1043.08 37.2335   5
   0  -5  -7 1045.08 37.6232   5
   0  -5  -7 981.647 35.7103   2
   0  -5   7 997.393 31.0697   3
   0   5   7 1004.54 34.9292   5
   0   5  -7 1009.90 31.0822   2
   0   5   7 986.268 36.1233   3
   0   5   7 968.223 35.1038   5
   0   5   7 970.958 36.3483   2
   0   5   7 1041.47 34.4033   4
   0   5  -7 980.250 31.5294   3
   0   5  -7 1006.65 27.9434   4
   1  -5   7 287.239 10.4940   4
  -1  -5  -7 303.981 16.9637   5
  -1  -5  -7 298.016 15.7611   3
  -1  -5  -7 293.136 15.4704   5
  -1  -5  -7 300.308 16.1436   2
   1  -5   7 279.128 13.2235   3
   1   5   7 287.367 16.1863   2
   1   5   7 291.023 14.6234   4
  -1   5  -7 272.213 10.0498   5
  -1   5  -7 291.087 9.77611   5
   1   5   7 283.719 14.8781   5
  -1   5  -7 297.328 14.1181   3
   1   5   7 268.975 15.5479   3
   2  -5   7 801.369 29.8620   3
   2  -5   7 786.085 26.2150   4
  -2   5  -7 791.305 26.3165   5
   2   5   7 768.098 31.4829   5
  -2   5  -7 799.381 30.5438   3
   2   5   7 772.323 31.9358   3
   2   5   7 773.258 30.8130   4
   2   5   7 819.797 30.7624   5
   3  -5   7 24.0952 6.21148   3
   3  -5   7 21.7916 4.10908   4
  -3   5  -7 16.5287 4.66283   5
   3   5   7 21.0108 5.06013   5
   3   5   7 30.9088 6.49498   3
   4  -5   7 6.18722 3.79490   4
   4  -5   7 -4.8451 3.10754   3
   4   5   7 3.07753 4.14707   5
   4   5   7 3.00834 4.34480   3
   5  -5   7 102.531 11.1090   4
   5   5   7 102.552 10.9290   4
   5  -6  -7 670.646 32.4125   5
  -5  -6   7 683.283 22.2763   2
   5  -6  -7 654.272 32.2329   4
  -5   6   7 694.556 31.5972   5
   5   6  -7 675.929 30.4095   5
  -5   6   7 662.955 31.0289   2
   5   6  -7 634.410 29.8377   4
   4  -6  -7 5.67750 4.87934   4
   4  -6  -7 11.9965 5.50599   5
   4   6  -7 13.2419 3.90183   4
  -4   6   7 8.93303 4.66976   2
  -4   6   7 2.18654 4.34751   5
   4   6  -7 11.7464 4.32354   5
   3  -6  -7 91.3394 10.0393   5
   3  -6  -7 82.5957 9.48384   4
  -3   6   7 64.4941 9.38052   5
   3   6  -7 73.3890 7.12965   5
   3   6  -7 70.4387 6.58323   4
  -3   6   7 71.8533 8.47582   2
   2  -6  -7 1226.99 41.1576   2
   2  -6  -7 1190.50 43.4015   5
   2  -6  -7 1182.31 42.5413   4
  -2   6   7 1220.30 40.8223   4
  -2   6   7 1168.40 42.6081   2
  -2   6   7 1138.82 41.7656   5
  -2   6   7 1259.06 43.7900   5
   1  -6  -7 22.1362 5.43993   5
   1  -6  -7 22.5849 4.77178   2
   1  -6  -7 18.1368 4.70135   4
   1  -6  -7 23.2407 4.41916   5
   1   6  -7 18.2063 1.86304   5
  -1   6   7 14.6634 3.85726   5
  -1   6   7 23.0445 4.58438   4
   1   6  -7 20.9637 1.92573   5
  -1   6   7 19.0864 4.78555   5
  -1   6   7 22.7276 5.23278   2
   1   6  -7 14.8626 2.74553   4
  -1   6   7 25.9298 5.29981   3
   0  -6   7 323.082 12.2513   3
   0  -6  -7 347.019 18.1072   5
   0  -6  -7 285.509 15.2300   5
   0  -6  -7 298.930 16.2280   2
   0   6  -7 319.692 11.7387   2
   0   6   7 320.341 16.1945   5
   0   6  -7 312.150 10.8615   4
   0   6  -7 317.891 12.7711   3
   0   6   7 320.670 15.6509   4
   0   6   7 346.599 17.8140   2
   0   6   7 295.909 16.6032   3
   0   6   7 308.107 16.1104   5
  -1  -6  -7 116.577 9.56570   5
  -1  -6  -7 140.665 10.9546   2
   1  -6   7 140.670 8.57367   3
  -1  -6  -7 163.991 12.3837   5
   1  -6   7 132.614 6.76444   4
  -1   6  -7 139.648 4.69300   5
   1   6   7 129.686 10.1605   5
  -1   6  -7 130.871 4.79976   5
  -1   6  -7 136.039 6.34962   4
   1   6   7 142.776 11.4450   2
  -1   6  -7 138.465 9.07971   3
   1   6   7 161.167 11.6865   3
   1   6   7 125.582 9.53466   4
   1   6   7 129.334 10.2721   5
   2  -6   7 2335.61 68.7634   4
   2  -6   7 2257.20 71.6676   3
   2   6   7 2538.59 74.7235   5
   2   6   7 2351.16 74.5116   4
   2   6   7 2363.66 75.5574   3
  -2   6  -7 2258.42 72.9315   3
   3  -6   7 1012.95 34.7912   4
   3  -6   7 988.220 37.4227   3
   3   6   7 945.774 39.1091   3
  -3   6  -7 1015.19 34.9852   5
   3   6   7 1001.45 38.1255   5
   4  -6   7 239.512 15.1425   4
   4  -6   7 272.179 17.3743   3
   4   6   7 271.444 18.2567   3
   4   6   7 249.825 16.6947   5
   5  -7  -7 214.469 16.9649   5
  -5   7   7 272.754 18.7484   2
   5   7  -7 236.791 16.8076   4
   5   7  -7 223.426 15.6068   5
   4  -7  -7 32.1465 7.58498   5
   4  -7  -7 28.5342 7.78653   4
   4   7  -7 29.6119 6.20994   5
  -4   7   7 43.8385 8.35857   2
   4   7  -7 27.9354 5.92676   4
  -4   7   7 29.5400 6.53913   5
   3  -7  -7 775.908 37.9227   4
  -3   7   7 833.439 33.3826   5
   3   7  -7 827.732 29.9231   5
   2  -7  -7 244.031 16.0069   5
   2  -7  -7 269.249 16.0250   4
  -2   7   7 259.383 15.2070   5
  -2   7   7 259.381 14.2114   4
  -2   7   7 256.823 15.9614   2
   1  -7  -7 1195.14 42.0050   4
   1  -7  -7 1132.72 40.2752   2
   1  -7  -7 1213.85 42.8585   5
   1  -7  -7 1080.05 38.7857   5
   1   7  -7 1141.31 32.1060   5
  -1   7   7 1090.03 40.0563   5
   1   7  -7 1142.92 32.2073   5
  -1   7   7 1130.00 41.6470   3
  -1   7   7 1179.08 39.9555   4
   1   7  -7 1181.39 38.5914   4
  -1   7   7 1136.02 40.9890   5
  -1   7   7 1179.25 42.4962   2
   0  -7  -7 563.029 24.3797   2
   0  -7  -7 510.164 22.5973   5
   0  -7  -7 546.718 25.2934   5
   0   7  -7 546.217 19.5621   3
   0   7   7 538.340 23.9599   5
   0   7  -7 561.857 18.6025   4
   0   7   7 579.258 24.6420   5
   0   7  -7 555.280 18.7175   2
   0   7   7 577.476 26.2049   4
   0   7   7 581.303 25.6752   2
   0   7   7 594.898 25.3986   3
  -1  -7  -7 62.9133 8.62219   5
   1  -7   7 68.1328 5.09940   4
  -1   7  -7 64.3387 4.51420   4
   1   7   7 62.9128 7.00617   4
   1   7   7 78.6990 8.68790   3
  -1   7  -7 57.8337 5.42220   2
   1   7   7 63.9160 7.79946   5
   1   7   7 58.4622 8.08617   2
  -1   7  -7 57.6769 5.87019   3
   2  -7   7 191.326 11.6830   3
  -2   7  -7 193.854 9.89194   4
  -2   7  -7 184.705 11.3368   2
   2   7   7 161.935 13.2915   2
   2   7   7 208.484 13.9387   5
  -2   7  -7 192.267 12.4224   3
   3  -7   7 1444.12 47.6567   4
   3  -7   7 1459.45 50.4017   3
  -3   7  -7 1534.42 50.8428   2
   3   7   7 1417.27 52.7284   3
   3   7   7 1475.13 51.7801   5
  -3   7  -7 1352.73 46.5497   5
   4  -7   7 86.4835 10.6090   4
   4   7   7 65.7966 10.1224   3
  -4   7  -7 90.7352 9.72987   2
   4   7   7 91.1670 10.7763   5
   5  -8  -7 -5.2562 5.17054   4
   5  -8  -7 0.00643 5.50131   5
   5   8  -7 6.10796 3.60725   4
  -5   8   7 3.52543 5.27547   5
   4  -8  -7 21.4942 7.35953   5
   4  -8  -7 29.9914 6.88876   4
  -4   8   7 25.5432 6.54413   5
  -4   8   7 13.9797 6.14757   2
   4   8  -7 23.4538 5.85984   4
   4   8  -7 34.6298 6.58220   5
   3  -8  -7 162.536 13.8903   5
   3  -8  -7 143.337 12.8095   4
  -3   8   7 170.561 12.9863   5
  -3   8   7 148.234 12.5850   2
   3   8  -7 176.692 11.2875   5
   2  -8  -7 210.483 14.9850   4
   2  -8  -7 170.971 13.9060   5
  -2   8   7 211.547 14.7746   2
   2   8  -7 186.896 11.5085   4
   2   8  -7 201.782 10.1054   5
   1  -8  -7 31.3158 6.55461   5
   1  -8  -7 35.1394 6.18952   4
  -1   8   7 31.5624 6.63844   2
  -1   8   7 39.5904 6.92961   3
   1   8  -7 33.6742 2.19683   5
   1   8  -7 32.2095 2.01019   5
  -1   8   7 33.5738 5.18925   4
  -1   8   7 39.2419 6.89826   5
   1   8  -7 32.5392 4.40001   4
   0  -8  -7 1027.89 38.9716   5
   0   8   7 1004.76 37.7852   5
   0   8   7 996.228 39.1135   2
   0   8   7 1003.32 37.2141   4
   0   8   7 1008.54 38.5025   3
   0   8  -7 985.372 31.0392   2
   0   8  -7 966.811 31.6537   3
  -1  -8  -7 398.190 21.1229   5
   1   8   7 403.783 23.1513   4
   1   8   7 398.453 20.5413   5
  -1   8  -7 395.676 15.2829   4
  -1   8  -7 424.252 17.0979   2
   1   8   7 413.508 21.6841   2
  -1   8  -7 407.818 17.7320   3
   1   8   7 388.682 20.7128   3
   2  -8   7 626.950 23.7725   4
  -2   8  -7 571.785 25.7547   3
   2   8   7 584.447 27.8823   3
   2   8   7 616.728 28.8628   2
  -2   8  -7 655.947 25.3563   2
  -2   8  -7 607.273 22.4980   4
   2   8   7 636.972 27.8093   5
   3  -8   7 769.089 28.6500   4
   3   8   7 737.656 32.6177   3
  -3   8  -7 693.381 27.0126   4
  -3   8  -7 688.617 29.3981   2
   3   8   7 639.805 30.4680   5
  -3   8  -7 685.720 26.4967   5
   4  -8   7 186.189 13.7674   4
   4   8   7 178.093 15.0389   5
  -4   8  -7 188.656 14.8791   2
   4   8   7 170.248 14.6776   3
   4  -9  -7 515.545 27.9210   4
   4  -9  -7 482.988 26.4543   5
  -4   9   7 471.753 25.5178   5
   4   9  -7 526.568 24.8620   4
  -4   9   7 509.107 27.0772   2
   4   9  -7 502.648 23.9264   5
   3  -9  -7 15.8594 5.18965   4
   3  -9  -7 7.82449 5.33539   5
  -3   9   7 26.6243 6.43142   5
  -3   9   7 14.3661 4.77412   2
   3   9  -7 25.9701 5.31293   5
   2  -9  -7 748.017 32.2489   5
   2  -9  -7 742.670 33.3921   4
  -2   9   7 757.485 32.0865   5
   2   9  -7 768.605 29.6242   4
   2   9  -7 782.316 26.3241   5
  -2   9   7 738.126 33.0169   2
   1  -9  -7 119.718 11.0648   5
   1  -9  -7 148.471 12.1782   4
   1   9  -7 127.210 5.24713   5
   1   9  -7 126.906 8.81286   4
  -1   9   7 120.782 13.2374   3
  -1   9   7 132.331 13.1792   5
   0  -9  -7 3135.49 100.823   5
   0   9  -7 3314.93 92.8091   2
   0   9  -7 3390.74 93.9403   4
  -1   9  -7 60.6540 6.50415   2
  -1   9  -7 72.4538 5.81481   4
   1   9   7 81.4725 9.40547   3
   1   9   7 75.3088 9.62873   2
  -1   9  -7 82.2844 7.39041   3
   1   9   7 84.4812 9.62766   5
   2  -9   7 59.2162 6.54489   4
   2   9   7 51.6698 7.58756   5
   2   9   7 66.9685 8.47513   3
  -2   9  -7 72.5214 6.30292   4
   2   9   7 54.9558 8.92039   2
  -2   9  -7 64.2253 7.36430   2
   3  -9   7 47.8302 7.05925   4
   3   9   7 32.3503 7.97534   3
  -3   9  -7 44.9056 6.38793   4
  -3   9  -7 24.5896 5.98706   2
   3   9   7 50.6692 8.48724   5
   4  -9   7 150.592 13.5874   4
  -4   9  -7 179.946 14.8632   2
   4   9   7 154.124 16.8199   5
   4 -10  -7 -6.6333 5.31969   4
   4 -10  -7 2.49912 5.64416   5
   4  10  -7 2.39346 3.60292   5
  -4  10   7 -3.3179 4.74382   2
   3 -10  -7 151.520 14.7713   4
   3 -10  -7 181.910 14.8139   5
   3  10  -7 146.180 10.5295   5
  -3  10   7 140.110 13.9546   2
  -3  10   7 126.167 12.5986   5
   2 -10  -7 164.818 14.8033   4
   2  10  -7 170.243 11.8468   4
  -2  10   7 181.596 15.0824   2
   2  10  -7 170.164 9.76828   5
  -2  10   7 182.036 14.2431   5
   1 -10  -7 13.8660 4.87349   4
   1 -10  -7 11.5095 4.89201   5
   1  10  -7 17.8991 1.99884   2
   1  10  -7 17.4103 4.04683   4
  -1  10   7 19.6115 5.23121   3
  -1  10   7 22.8911 5.93385   2
  -1  10   7 16.6514 5.38440   5
   1  10  -7 17.7632 2.32317   5
   0 -10  -7 2957.67 93.7813   5
   0  10   7 3084.60 95.0112   3
   0  10   7 2838.83 93.0014   5
   0  10   7 2920.92 95.4944   2
   0  10  -7 3067.46 85.7880   2
   0  10  -7 3013.78 87.0153   4
   0  10  -7 3008.21 85.3511   3
   1  10   7 391.515 21.7621   5
   1  10   7 396.660 22.7004   2
   1  10   7 422.641 22.7309   3
  -1  10  -7 417.298 17.9519   2
  -1  10  -7 397.155 18.2794   3
  -1  10  -7 399.865 16.8207   4
   2 -10   7 157.950 10.9656   4
  -2  10  -7 148.347 10.7257   2
   2  10   7 194.955 15.1029   2
  -2  10  -7 143.391 8.75876   5
   2  10   7 135.892 13.0238   5
  -2  10  -7 153.937 9.97085   4
   2  10   7 170.955 14.1318   3
   3 -10   7 690.836 29.8093   4
  -3  10  -7 731.355 31.0038   2
   3  10   7 763.734 34.3655   3
  -3  10  -7 720.871 27.2669   5
   3  10   7 719.394 33.3717   5
   4 -11  -7 5.61241 6.59527   4
   4 -11  -7 20.8498 7.22538   5
   4  11  -7 13.8775 5.06435   5
  -4  11   7 9.41164 5.07509   2
  -4  11   7 23.1994 7.42967   5
   3 -11  -7 380.884 22.4372   5
   3 -11  -7 346.687 22.9606   4
  -3  11   7 364.459 21.8709   5
  -3  11   7 391.705 23.8160   2
   2 -11  -7 561.941 30.8957   5
   2 -11  -7 599.804 29.9440   4
  -2  11   7 588.037 28.1138   5
   2  11  -7 513.252 25.0516   4
  -2  11   7 559.755 28.7015   2
   2  11  -7 559.505 21.4807   5
   1 -11  -7 328.077 20.9130   4
   1 -11  -7 339.045 20.2638   5
   1  11  -7 334.386 12.0376   2
  -1  11   7 362.716 22.0561   2
   1  11  -7 340.637 12.5135   5
  -1  11   7 359.243 21.3116   3
  -1  11   7 339.481 20.3306   5
   1  11  -7 335.507 18.8412   4
   0 -11  -7 633.716 31.3849   5
   0  11  -7 592.639 22.4824   2
   0  11   7 595.774 30.1368   2
   0  11  -7 603.812 21.8981   3
   0  11  -7 610.029 23.8809   4
   0  11   7 632.536 29.6598   3
   0  11   7 626.872 29.0844   5
  -1  11  -7 393.317 17.9712   2
   1  11   7 356.720 21.4332   3
   1  11   7 384.597 22.0900   5
  -1  11  -7 387.918 12.4399   5
  -1  11  -7 404.361 17.5118   4
   1  11   7 421.342 23.7039   2
   2 -11   7 156.835 11.6447   4
  -2  11  -7 143.176 12.9419   2
   2  11   7 149.336 13.2047   5
   2  11   7 143.024 14.0210   2
   2  11   7 164.413 13.7680   3
  -2  11  -7 137.342 10.0387   4
  -2  11  -7 143.753 8.26416   5
   3  11   7 696.794 33.1579   3
   3  11   7 661.355 36.7209   5
  -3  11  -7 731.453 31.4091   2
   3 -12  -7 15.6237 7.51226   5
  -3  12   7 12.5161 6.88626   5
   3  12  -7 13.4478 4.66241   5
   2 -12  -7 284.958 18.7063   5
   2 -12  -7 276.578 20.4708   4
  -2  12   7 266.161 19.8285   2
   2  12  -7 271.636 13.6446   5
  -2  12   7 287.411 18.7080   5
   1 -12  -7 181.383 15.5449   4
   1  12  -7 172.847 8.02325   2
   1  12  -7 155.279 12.1451   4
  -1  12   7 183.346 14.9934   5
   1  12  -7 169.387 8.39064   5
  -1  12   7 147.036 14.0801   2
  -1  12   7 169.574 14.8850   3
   0  12  -7 250.020 12.7787   2
   0  12   7 275.693 19.6325   2
   0  12   7 234.144 17.4918   3
   0  12   7 257.443 17.9504   5
   0  12  -7 243.505 11.6705   3
   0  12  -7 246.871 13.9698   4
   1  12   7 3.07501 4.09384   3
   1  12   7 3.12768 3.30177   2
   1  12   7 6.00953 4.75137   5
  -1  12  -7 10.6693 3.45513   4
  -1  12  -7 4.00327 3.29142   3
  -1  12  -7 5.86500 1.84229   5
  -1  12  -7 2.04772 3.20075   2
   2 -12   7 1634.36 55.5945   4
   2  12   7 1657.96 60.0655   3
  -2  12  -7 1559.16 54.7386   2
  -2  12  -7 1641.19 49.1566   5
   2  12   7 1601.73 59.8320   5
   2  12   7 1662.13 61.9370   2
   2 -13  -7 488.872 25.2443   5
   2 -13  -7 494.469 28.6599   4
   2  13  -7 467.748 20.4876   5
   1  13  -7 40.4176 4.40926   2
  -1  13   7 44.7472 9.56158   2
  -1  13   7 42.3223 8.94279   3
   1  13  -7 35.0766 4.54725   5
  -1  13   7 40.9030 8.49362   5
   0  13   7 381.866 22.8782   5
   0  13   7 338.978 22.7238   2
   0  13  -7 361.943 15.5330   3
   0  13   7 357.836 22.3823   3
   0  13  -7 372.219 12.7051   5
   0  13  -7 364.314 16.7766   2
  -1  13  -7 158.142 8.10356   5
   1  13   7 190.260 16.0084   2
  -1  13  -7 141.070 11.1145   3
  -1  13  -7 154.270 11.4623   2
   1  13   7 175.573 15.4568   3
   1  13   7 146.168 14.4561   5
   2  13   7 182.034 15.2541   3
   2  13   7 167.376 16.1122   2
   2  13   7 151.872 15.4027   5
  -2  13  -7 168.135 13.2690   2
   2 -14  -7 28.1882 8.20487   4
   2  14  -7 41.8996 6.34966   5
  -2  14   7 23.6976 7.22216   5
  -2  14   7 33.8896 9.24487   2
   1  14  -7 81.3350 6.85089   5
  -1  14   7 80.3150 11.2611   2
  -1  14   7 80.2191 10.7548   5
   0  14  -7 7.04531 3.67815   2
   0  14   7 -2.9703 4.77038   3
   0  14   7 2.20459 4.65345   5
   0  14   7 6.34127 6.48444   2
   1  14   7 314.391 22.3989   2
   1  14   7 315.029 21.6261   5
  -5   0   8 -0.8164 4.04107   5
   5   0  -8 2.18835 3.05469   4
   5   0  -8 -2.2542 3.92919   5
  -5   0   8 -1.3555 2.90187   2
  -4   0   8 446.978 20.4652   5
  -4   0   8 450.840 21.0145   5
  -4   0   8 463.045 19.3555   2
   4   0  -8 483.637 21.6918   4
   4   0  -8 505.319 23.0394   5
  -4   0   8 458.809 19.3120   3
   3   0  -8 -3.2533 2.13342   5
  -3   0   8 1.47225 2.40057   5
   3   0  -8 -0.3683 2.21988   4
  -3   0   8 2.87219 2.55209   5
  -2   0   8 3046.03 87.1006   5
   2   0  -8 3076.33 89.6604   5
   2   0  -8 2988.00 88.7520   5
  -2   0   8 3030.44 90.6991   3
  -2   0   8 3129.16 87.4987   2
   2   0  -8 3073.35 87.3847   4
  -2   0   8 3070.71 86.5578   5
  -1   0   8 0.31058 1.20200   3
   1   0  -8 0.80553 0.98956   4
  -1   0   8 1.09356 1.21977   5
  -1   0   8 1.19292 0.85894   4
   1   0  -8 -0.9195 1.08435   5
  -1   0   8 0.33430 1.21581   5
   1   0  -8 5.40028 2.50634   5
  -1   0   8 0.30023 1.45000   2
   0   0  -8 1628.88 49.7760   5
   0   0  -8 1635.61 50.3535   5
   0   0   8 1580.03 45.1046   5
   0   0  -8 1631.04 50.2202   2
   0   0   8 1656.63 50.8325   3
   0   0  -8 1528.24 50.1388   3
   0   0   8 1639.16 44.3750   4
   0   0   8 1593.11 44.8857   5
  -1   0  -8 -0.0281 1.87180   5
   1   0   8 0.93856 0.93970   5
   1   0   8 -1.0093 0.78925   5
  -1   0  -8 7.40443 2.91855   3
  -1   0  -8 4.17319 2.91269   5
   1   0   8 0.58827 1.07705   4
   1   0   8 -1.3787 1.22940   3
  -2   0  -8 9830.02 276.123   2
  -2   0  -8 9999.99 276.223   3
   3   0   8 0.25139 2.52268   3
   3   0   8 -1.4990 2.46949   5
   3   0   8 4.08915 2.37703   5
   3   0   8 0.57040 1.58777   4
   4   0   8 570.650 21.3921   5
   4   0   8 579.639 28.0796   3
   4   0   8 572.231 24.5139   4
   5   0   8 -3.7038 3.87065   5
   5   0   8 -2.9181 4.87478   3
   5   0   8 -6.4193 3.84928   4
  -5  -1   8 122.366 9.26503   2
  -5  -1   8 110.750 10.8433   5
   5  -1  -8 113.221 12.2975   5
   5  -1  -8 146.296 12.9990   4
  -5  -1   8 101.963 9.46003   3
   5   1  -8 108.873 11.2973   5
  -5   1   8 135.525 12.1013   5
  -5   1   8 126.454 10.5280   2
   5   1  -8 148.026 11.9347   4
  -4  -1   8 5.43419 2.75015   2
  -4  -1   8 6.26691 2.46408   3
   4  -1  -8 2.78760 3.84640   5
  -4  -1   8 0.27429 2.53757   5
   4  -1  -8 0.96867 2.99999   4
  -4  -1   8 3.71817 3.92331   5
   4   1  -8 8.03932 3.96423   5
   4   1  -8 6.01811 3.69830   4
  -4   1   8 -0.3751 2.55054   2
  -4   1   8 2.30789 3.30026   5
  -4   1   8 5.27262 3.07710   3
   3  -1  -8 758.857 29.4970   5
  -3  -1   8 758.328 26.0118   5
   3  -1  -8 763.622 28.0820   4
  -3  -1   8 721.552 24.9330   2
   3   1  -8 725.885 27.0458   4
  -3   1   8 717.147 27.3451   4
  -3   1   8 770.689 27.6610   5
  -3   1   8 711.151 26.7470   2
   3   1  -8 719.917 28.2816   5
  -3   1   8 796.004 28.1560   5
  -2  -1   8 39.6795 4.27146   3
   2  -1  -8 38.8036 4.77758   5
   2  -1  -8 40.7815 4.19316   2
  -2  -1   8 35.5753 3.47002   2
  -2  -1   8 34.8384 3.52065   5
  -2  -1   8 44.6950 3.76674   5
   2  -1  -8 34.0966 5.58255   5
  -2   1   8 39.4661 4.59177   5
   2   1  -8 34.7331 3.23944   2
   2   1  -8 33.1580 3.77922   4
  -2   1   8 29.2408 4.30817   2
  -2   1   8 36.9330 4.20828   4
  -2   1   8 31.1863 4.75551   3
  -2   1   8 32.9348 4.46204   5
   2   1  -8 40.6843 5.02385   5
   2   1  -8 36.2538 4.56873   5
   1  -1  -8 449.218 18.6818   5
   1  -1  -8 461.272 16.8246   4
   1  -1  -8 447.681 17.7982   2
   1  -1  -8 474.884 19.4801   5
  -1  -1   8 485.124 17.0137   2
  -1  -1   8 471.758 17.8746   3
   1   1  -8 437.873 17.6491   5
  -1   1   8 479.905 19.2819   3
  -1   1   8 444.111 16.4674   5
  -1   1   8 457.097 17.3412   5
   1   1  -8 462.843 15.0490   4
   1   1  -8 460.038 16.4968   2
  -1   1   8 472.576 18.6432   2
  -1   1   8 477.624 16.0196   4
   1   1  -8 499.642 18.2422   5
   0  -1  -8 1743.59 53.5804   2
   0  -1  -8 1759.47 53.3330   5
   0  -1  -8 1718.58 53.7092   3
   0  -1   8 1740.32 52.8852   3
   0  -1  -8 1686.33 53.9129   5
   0   1  -8 1641.50 51.4873   5
   0   1   8 1739.93 48.6654   4
   0   1  -8 1657.79 52.0697   2
   0   1   8 1797.35 53.7278   2
   0   1  -8 1726.61 52.8644   3
   0   1   8 1716.33 53.9189   3
   0   1   8 1643.58 50.0523   5
  -1  -1  -8 2440.33 75.9013   5
   1  -1   8 2512.56 67.8843   4
  -1  -1  -8 2388.33 75.8251   2
   1  -1   8 2475.63 75.0788   3
   1  -1   8 2501.47 68.3599   4
  -1  -1  -8 2661.51 76.8127   3
  -1  -1  -8 2416.38 74.5623   5
   1   1   8 2437.53 70.8140   4
  -1   1  -8 2444.50 74.0525   5
   1   1   8 2533.77 71.1280   5
  -1   1  -8 2452.16 73.0912   5
  -1   1  -8 2475.14 75.1189   2
  -1   1  -8 2469.20 75.3610   3
   1   1   8 2582.01 76.3893   3
   1   1   8 2472.34 70.9531   5
  -2  -1  -8 29.2241 5.84525   3
  -2  -1  -8 32.5228 6.55033   5
   2  -1   8 37.0672 5.59796   3
   2  -1   8 37.9551 3.95946   4
  -2  -1  -8 30.2023 5.81825   5
  -2  -1  -8 32.4421 5.66998   2
   2   1   8 28.4240 4.05778   5
  -2   1  -8 39.0946 6.37981   5
   2   1   8 41.3424 5.01639   5
   2   1   8 38.6364 6.51894   3
  -2   1  -8 34.4724 5.00086   5
  -2   1  -8 35.5729 6.36247   3
  -2   1  -8 42.7066 6.72456   2
   3  -1   8 9.23695 1.95621   5
   3  -1   8 2.55007 1.42955   5
   3  -1   8 5.70790 2.62381   4
   3  -1   8 5.81675 3.18100   3
   3   1   8 1.30387 2.72420   5
   3   1   8 1.25101 2.16992   4
   3   1   8 10.9992 3.94427   3
   3   1   8 3.21440 2.80549   5
   4  -1   8 542.447 22.8704   4
   4  -1   8 505.578 26.0184   3
   4  -1   8 464.510 19.9538   5
   4   1   8 511.859 22.7645   4
   4   1   8 512.884 26.4863   3
   4   1   8 513.269 22.6275   5
   4   1   8 522.037 20.9280   5
   5  -1   8 235.887 15.5709   4
   5  -1   8 196.874 16.1116   3
   5   1   8 226.011 14.0595   5
   5   1   8 225.671 15.0264   4
   5   1   8 231.169 18.0117   3
  -5  -2   8 558.225 23.1971   5
   5  -2  -8 537.833 26.9782   5
   5  -2  -8 509.483 25.9006   4
  -5  -2   8 490.506 20.5804   2
   5   2  -8 516.445 24.8404   4
  -5   2   8 522.944 25.2049   5
   5   2  -8 517.620 25.8085   5
  -4  -2   8 65.9099 5.71793   3
   4  -2  -8 57.0145 7.94296   4
  -4  -2   8 53.6327 5.00097   2
   4  -2  -8 67.1507 8.23578   5
   4   2  -8 71.2084 7.71349   4
  -4   2   8 53.8974 7.58903   3
  -4   2   8 65.8422 7.39999   2
  -4   2   8 79.8134 8.70768   5
   4   2  -8 74.3649 8.76345   5
   3  -2  -8 3559.19 105.409   5
  -3  -2   8 3488.16 98.7217   5
   3  -2  -8 3482.29 101.148   2
   3  -2  -8 3581.80 103.747   4
  -3  -2   8 3566.70 98.1265   2
  -3  -2   8 3733.49 100.915   3
  -3   2   8 3605.45 103.066   2
   3   2  -8 3413.20 102.867   5
  -3   2   8 3482.74 103.379   5
  -3   2   8 3422.15 102.313   5
   3   2  -8 3460.74 101.520   4
   2  -2  -8 39.6292 6.04676   5
   2  -2  -8 43.8631 5.24645   4
   2  -2  -8 40.6163 4.59680   2
   2  -2  -8 37.2197 6.13609   5
  -2  -2   8 42.5602 3.84731   3
  -2  -2   8 39.6199 3.08973   2
  -2   2   8 39.8508 4.41393   4
   2   2  -8 39.3272 4.12119   4
  -2   2   8 49.3875 5.61256   5
  -2   2   8 44.6300 5.03176   5
   2   2  -8 44.0463 4.98127   5
  -2   2   8 48.9165 5.48145   2
   2   2  -8 42.1766 4.77168   5
   1  -2  -8 240.930 12.0454   2
   1  -2  -8 261.774 12.9512   5
   1  -2  -8 271.488 13.9836   5
   1  -2  -8 241.542 11.4108   4
  -1  -2   8 253.003 11.0395   3
  -1   2   8 261.720 11.5648   5
   1   2  -8 268.093 11.6136   5
   1   2  -8 221.542 11.6860   5
   1   2  -8 244.228 8.44034   4
  -1   2   8 236.002 12.5630   2
   1   2  -8 238.715 9.59395   2
  -1   2   8 246.370 13.0457   3
   0  -2  -8 199.115 11.4008   5
   0  -2  -8 222.198 12.8622   5
   0  -2   8 214.440 10.9624   3
   0  -2  -8 222.207 12.0566   2
   0   2   8 222.117 12.2892   2
   0   2   8 214.579 10.5769   5
   0   2  -8 219.716 9.96222   5
   0   2  -8 215.306 10.1355   5
   0   2   8 215.531 9.32742   4
   0   2  -8 207.035 10.8777   3
   0   2  -8 203.152 11.6838   2
   0   2   8 209.087 10.0212   5
   0   2   8 197.955 11.8003   3
  -1  -2  -8 645.665 26.4970   2
  -1  -2  -8 650.360 26.6337   5
   1  -2   8 694.714 25.3884   3
  -1  -2  -8 664.616 25.6904   5
  -1   2  -8 649.395 22.9997   5
   1   2   8 630.736 26.2156   3
  -1   2  -8 621.618 24.8111   2
  -1   2  -8 632.683 25.1755   3
   1   2   8 657.350 23.2404   5
  -2  -2  -8 68.2563 7.79512   5
   2  -2   8 55.8259 7.00854   3
   2  -2   8 59.7331 4.39397   4
  -2  -2  -8 56.4833 8.06132   5
  -2  -2  -8 52.9891 6.87819   2
   2   2   8 64.2710 6.65443   5
  -2   2  -8 55.8538 6.17460   5
  -2   2  -8 64.6726 7.07423   5
   2   2   8 69.8292 6.11508   5
  -2   2  -8 58.2159 7.36826   3
  -2   2  -8 59.1454 7.48290   2
   2   2   8 51.1749 7.48372   3
   3  -2   8 105.381 7.49038   4
   3  -2   8 108.106 9.86475   3
   3   2   8 115.405 10.9844   3
   3   2   8 110.503 8.39312   5
   3   2   8 116.179 9.67081   5
  -3   2  -8 104.041 10.7574   5
   4  -2   8 152.518 10.5502   4
   4  -2   8 130.418 12.7396   3
   4   2   8 157.615 13.2227   3
   4   2   8 128.658 10.8649   5
   4   2   8 154.145 13.9253   4
   5  -2   8 52.5523 8.24112   4
   5  -2   8 81.5744 10.9287   3
   5   2   8 58.7651 9.42487   3
   5   2   8 51.7813 7.73506   4
   5  -3  -8 0.46650 4.38123   4
  -5  -3   8 0.95113 2.82183   2
   5  -3  -8 2.93575 4.47779   5
  -5  -3   8 8.24974 3.21366   3
  -5  -3   8 6.25697 4.23104   5
  -5  -3   8 -0.3282 3.88798   5
   5   3  -8 -0.2420 3.90715   5
  -5   3   8 12.1867 5.39369   2
  -5   3   8 1.63694 4.78044   5
   5   3  -8 1.39645 3.94471   4
  -4  -3   8 14.1369 2.74158   3
   4  -3  -8 3.77212 4.42326   5
  -4  -3   8 15.8683 4.08107   5
   4  -3  -8 24.3981 6.08873   4
  -4  -3   8 13.3711 2.52267   2
  -4  -3   8 13.0010 3.55341   5
   4   3  -8 10.4286 3.73855   5
  -4   3   8 17.7245 4.98900   2
  -4   3   8 12.6566 5.79977   5
   4   3  -8 14.1357 4.28870   4
  -3  -3   8 124.907 6.46297   3
  -3  -3   8 115.108 5.17575   2
  -3  -3   8 127.550 6.23872   3
  -3  -3   8 119.830 4.64834   5
   3  -3  -8 124.446 11.1686   5
   3  -3  -8 112.458 8.63739   2
   3  -3  -8 116.518 10.0199   4
  -3   3   8 117.181 9.11358   4
   3   3  -8 107.442 8.98793   5
   3   3  -8 113.363 8.02318   4
  -3   3   8 106.451 9.28213   5
  -3   3   8 134.287 10.0586   2
  -3   3   8 126.067 10.3362   5
   2  -3  -8 67.7820 6.42540   5
   2  -3  -8 75.2948 6.42536   2
   2  -3  -8 63.6539 6.23341   4
   2  -3  -8 65.4366 7.54885   5
  -2  -3   8 76.6885 4.40629   3
   2   3  -8 68.7185 4.93504   4
   2   3  -8 65.3317 5.68616   5
  -2   3   8 72.3031 6.10152   4
   2   3  -8 58.7264 5.32517   5
  -2   3   8 58.4068 6.21161   5
  -2   3   8 73.7473 7.19853   5
  -2   3   8 68.1587 6.73831   2
   1  -3  -8 2.55225 2.20189   2
   1  -3  -8 0.59806 2.05319   5
   1  -3  -8 4.42743 2.23902   4
  -1  -3   8 4.29174 1.59556   3
   1  -3  -8 4.72303 3.07111   5
   1   3  -8 4.43639 1.92815   2
  -1   3   8 3.48482 2.58944   5
   1   3  -8 3.51721 0.82251   4
   1   3  -8 0.36871 1.57404   5
  -1   3   8 9.05493 2.87856   3
   1   3  -8 2.37699 1.44176   5
  -1   3   8 3.17117 1.88150   4
  -1   3   8 4.42569 2.55065   2
  -1   3   8 2.02094 1.66821   5
   0  -3   8 1807.08 54.9928   3
   0  -3  -8 1774.48 57.8195   2
   0  -3  -8 1772.28 57.3973   5
   0  -3  -8 1887.67 59.5553   5
   0   3   8 1805.88 58.2275   2
   0   3   8 1931.89 59.0835   3
   0   3  -8 1869.64 53.3267   5
   0   3   8 1858.22 54.5985   4
   0   3  -8 1827.41 55.3466   3
   0   3   8 1871.50 55.7489   5
   0   3  -8 1816.29 54.5394   2
   0   3   8 1800.13 56.2291   5
   0   3  -8 1860.90 52.9557   5
  -1  -3  -8 509.863 23.2495   5
   1  -3   8 503.107 20.6939   3
  -1  -3  -8 511.593 22.5608   3
   1   3   8 508.133 20.3360   5
   1   3   8 512.734 22.6140   2
   1   3   8 538.067 20.0747   4
   1   3   8 498.796 22.5337   3
   1   3   8 494.524 20.3049   5
  -1   3  -8 500.514 20.6497   2
  -1   3  -8 512.560 21.1297   3
  -1   3  -8 495.451 18.9237   5
  -2  -3  -8 981.914 37.4196   5
   2  -3   8 950.500 29.3375   4
   2  -3   8 952.208 34.9585   3
  -2   3  -8 925.492 35.3476   3
   2   3   8 931.850 33.0635   5
  -2   3  -8 944.665 32.3919   5
   2   3   8 911.539 36.2158   3
  -2   3  -8 953.535 35.4919   2
  -2   3  -8 965.229 33.9017   5
   2   3   8 954.894 37.0815   5
   3  -3   8 344.072 15.0936   4
   3  -3   8 311.211 17.9524   3
   3   3   8 347.953 19.6193   3
   3   3   8 347.859 16.8698   5
  -3   3  -8 342.094 17.4223   5
   4  -3   8 664.362 30.3483   3
   4  -3   8 666.859 26.7294   4
   4   3   8 636.216 29.2438   5
   4   3   8 698.056 31.8968   3
   4   3   8 623.139 27.5784   4
   5  -4  -8 19.9586 6.28810   5
  -5  -4   8 11.5775 3.67839   3
  -5  -4   8 8.34337 3.47416   2
   5  -4  -8 6.90974 6.10740   4
  -5  -4   8 15.8089 4.19039   5
  -5  -4   8 5.54644 4.67385   5
   5   4  -8 15.5820 5.62789   4
  -5   4   8 23.4243 6.49505   5
  -5   4   8 28.6843 6.78533   2
  -4  -4   8 619.912 20.0392   2
   4  -4  -8 623.497 28.6728   4
  -4  -4   8 657.250 20.4685   2
   4  -4  -8 644.737 29.2492   5
  -4  -4   8 635.122 20.9228   3
  -4   4   8 686.127 28.8273   5
  -4   4   8 625.044 27.5308   2
   4   4  -8 660.206 26.6267   4
   4   4  -8 641.844 27.2837   5
  -3  -4   8 654.659 19.1411   3
   3  -4  -8 624.964 25.1024   2
  -3  -4   8 661.345 19.2796   3
   3  -4  -8 679.764 27.7423   4
  -3   4   8 637.998 25.7372   4
   3   4  -8 661.649 25.3997   5
   3   4  -8 644.184 24.2737   4
  -3   4   8 663.170 27.1702   2
  -3   4   8 635.890 26.9888   5
  -2  -4   8 368.694 11.3919   3
   2  -4  -8 361.955 17.2903   5
   2  -4  -8 378.189 19.3265   5
   2  -4  -8 375.070 17.6610   4
  -2  -4   8 372.835 11.2098   3
   2  -4  -8 376.314 16.9800   2
  -2   4   8 378.710 16.5584   4
   2   4  -8 393.853 14.5803   4
  -2   4   8 368.113 18.1225   2
  -2   4   8 372.077 16.7571   5
  -2   4   8 398.166 18.3736   5
   2   4  -8 375.944 15.3465   5
   2   4  -8 373.515 15.1127   5
   1  -4  -8 2.75632 2.00614   2
   1  -4  -8 -0.2586 2.07959   5
   1  -4  -8 1.25053 3.07907   5
   1  -4  -8 2.66004 1.91231   4
  -1   4   8 1.26871 2.00169   2
   1   4  -8 3.40634 1.49611   5
   1   4  -8 2.33098 1.38114   5
   1   4  -8 3.47160 1.05536   4
  -1   4   8 5.21545 2.99041   5
   1   4  -8 3.38125 0.76282   2
   1   4  -8 2.81642 0.85694   4
  -1   4   8 3.17089 2.02189   4
  -1   4   8 2.69748 2.36597   5
   0  -4  -8 3094.20 91.2352   5
   0  -4  -8 2906.29 89.2116   2
   0  -4  -8 3000.11 92.3199   5
   0  -4   8 2945.19 84.8855   3
   0   4   8 3012.75 90.1074   2
   0   4   8 3095.11 86.4517   4
   0   4  -8 2891.10 81.9645   5
   0   4   8 2818.46 89.3926   3
   0   4  -8 2973.30 85.4838   3
   0   4   8 3035.46 88.2304   5
   0   4  -8 2928.08 82.3881   5
   0   4  -8 3006.70 84.6710   2
   0   4   8 3003.12 87.3891   5
  -1  -4  -8 509.598 22.5717   5
   1  -4   8 511.764 20.6809   3
  -1  -4  -8 543.777 23.5238   3
  -1  -4  -8 517.753 23.5743   2
  -1  -4  -8 517.399 23.8409   5
  -1   4  -8 519.905 18.4354   5
  -1   4  -8 512.322 20.8169   2
  -1   4  -8 491.014 20.8832   3
   1   4   8 563.488 21.9339   5
   1   4   8 504.281 21.4178   5
   1   4   8 483.205 20.5185   4
   1   4   8 513.120 23.0828   3
  -1   4  -8 519.052 17.8708   5
   1   4   8 493.037 23.0498   2
  -2  -4  -8 308.751 18.2530   5
   2  -4   8 268.296 11.3143   4
   2  -4   8 302.157 15.6280   3
   2   4   8 311.336 16.4829   5
  -2   4  -8 279.129 13.3751   5
   2   4   8 270.899 15.0192   4
   2   4   8 300.092 15.1851   5
  -2   4  -8 276.190 14.1015   5
   2   4   8 278.722 16.6482   3
  -2   4  -8 303.244 16.5224   3
   3  -4   8 11.9726 4.34575   3
   3  -4   8 10.1804 2.85264   4
   3   4   8 -0.8468 3.37007   3
   3   4   8 4.69119 3.41831   5
  -3   4  -8 9.92385 3.43512   5
   4  -4   8 48.5689 6.76697   4
   4  -4   8 58.8735 8.14889   3
   4   4   8 53.9956 9.06988   3
   4   4   8 47.3146 7.81441   5
   5  -5  -8 13.6567 6.36664   4
  -5  -5   8 4.70408 2.14078   2
   5  -5  -8 1.87549 4.68113   5
  -5  -5   8 7.42530 2.53982   5
   5   5  -8 10.7314 4.85662   5
  -5   5   8 7.19752 4.88836   2
   5   5  -8 -0.9966 2.70679   4
  -5   5   8 3.47242 4.72793   5
   4  -5  -8 2.42902 4.58463   4
   4  -5  -8 2.32820 4.34529   5
   4   5  -8 -0.1263 2.04177   4
   4   5  -8 3.14761 3.71133   5
  -4   5   8 1.01549 3.75088   5
  -4   5   8 7.26421 4.47861   2
   3  -5  -8 34.4461 7.23519   5
   3  -5  -8 36.1081 6.21621   4
  -3   5   8 40.1977 7.09784   5
   3   5  -8 51.6992 5.75961   4
   3   5  -8 45.8334 5.96600   5
  -3   5   8 43.8063 6.34956   2
   2  -5  -8 10.2886 3.30600   2
   2  -5  -8 11.7203 4.46724   5
   2  -5  -8 10.6912 3.53844   4
  -2   5   8 2.52368 2.36687   2
   2   5  -8 7.67314 2.32148   5
   2   5  -8 8.02119 2.21512   4
  -2   5   8 7.26926 3.74310   5
  -2   5   8 2.30425 2.78875   5
   1  -5  -8 1217.39 41.8061   5
  -1  -5   8 1255.00 35.4699   3
   1  -5  -8 1175.44 43.9231   5
   1  -5  -8 1228.56 42.2578   4
   1   5  -8 1246.50 36.3722   5
  -1   5   8 1278.49 40.7438   4
   1   5  -8 1262.43 35.5314   4
  -1   5   8 1239.95 43.5567   3
   1   5  -8 1261.84 36.1886   4
   1   5  -8 1258.08 36.7308   5
  -1   5   8 1227.15 41.2782   5
  -1   5   8 1262.33 43.8882   2
  -1   5   8 1247.77 42.7136   5
   0  -5   8 28.1257 3.30902   3
   0  -5  -8 19.1684 5.44279   5
   0  -5  -8 20.1377 4.52976   2
   0  -5  -8 25.2180 4.86208   5
   0   5  -8 23.9747 1.86998   5
   0   5   8 20.7734 5.20034   2
   0   5  -8 26.5472 2.02650   5
   0   5   8 23.5476 5.00849   3
   0   5  -8 20.0050 3.22819   3
   0   5  -8 18.2967 3.14437   2
   0   5   8 19.9611 4.81157   5
   0   5   8 23.0925 5.05922   5
   0   5   8 23.6008 3.73869   4
   1  -5   8 782.195 28.6061   3
  -1  -5  -8 841.703 34.2164   5
  -1  -5  -8 820.102 33.3939   5
  -1  -5  -8 741.753 31.8835   2
   1   5   8 827.533 30.8217   5
  -1   5  -8 816.507 25.5570   5
   1   5   8 787.429 32.2498   2
   1   5   8 803.720 30.0273   4
   1   5   8 831.248 32.5704   3
  -1   5  -8 810.810 24.9526   5
   1   5   8 852.277 31.4254   5
  -1   5  -8 803.803 29.5008   3
   2  -5   8 29.7610 4.86436   3
   2  -5   8 27.3573 3.52762   4
   2   5   8 20.7941 4.92977   5
   2   5   8 20.2391 6.31619   3
   2   5   8 24.2091 4.77130   4
  -2   5  -8 25.8877 4.18756   5
  -2   5  -8 24.6523 4.09819   5
  -2   5  -8 23.9555 5.38358   3
   3  -5   8 597.693 26.7328   3
   3  -5   8 579.970 22.5689   4
  -3   5  -8 588.891 24.1775   5
   3   5   8 589.445 28.3124   3
   4  -5   8 85.8185 9.45906   3
   4  -5   8 86.4413 8.59039   4
   4   5   8 70.4851 9.33949   5
   4   5   8 71.7046 10.4414   3
   5  -6  -8 814.158 36.8975   4
   5  -6  -8 750.746 36.2330   5
   5   6  -8 795.255 34.2541   5
   5   6  -8 748.970 33.0796   4
  -5   6   8 801.846 35.3164   2
  -5   6   8 815.103 35.9404   5
   4  -6  -8 954.045 40.5302   5
   4  -6  -8 1023.71 41.2526   4
  -4   6   8 956.873 39.2971   2
  -4   6   8 997.830 39.7033   5
   4   6  -8 1046.59 37.9101   5
   4   6  -8 1009.71 37.6371   4
   3  -6  -8 433.453 23.0274   5
   3  -6  -8 424.117 21.8563   4
   3   6  -8 419.607 18.5134   4
  -3   6   8 419.026 21.7783   2
  -3   6   8 432.891 21.7048   5
   3   6  -8 430.646 18.8234   5
   2  -6  -8 118.956 9.97008   4
   2  -6  -8 98.0831 10.4172   5
   2  -6  -8 106.158 9.04465   2
  -2   6   8 110.972 9.76970   2
  -2   6   8 119.926 10.3565   5
   2   6  -8 103.283 7.00915   5
  -2   6   8 115.779 8.64868   4
   2   6  -8 104.355 6.91436   4
   1  -6  -8 995.834 35.8623   2
   1  -6  -8 973.514 36.1566   4
   1  -6  -8 1028.82 38.4884   5
  -1   6   8 965.107 34.3170   4
   1   6  -8 980.626 29.0694   5
   1   6  -8 976.516 28.9065   5
  -1   6   8 1002.13 37.6349   2
   1   6  -8 989.397 30.1124   4
  -1   6   8 955.732 35.0194   5
  -1   6   8 958.154 37.0703   3
  -1   6   8 975.677 36.1585   5
   0  -6  -8 14.9669 4.30462   2
   0  -6  -8 16.8934 4.38401   5
   0  -6  -8 19.1205 5.00359   5
   0  -6   8 16.4725 2.66736   3
   0   6   8 5.30468 3.94125   2
   0   6   8 10.2810 3.88686   3
   0   6   8 18.6540 4.60682   5
   0   6  -8 14.6389 2.55861   2
   0   6   8 21.1711 4.61070   4
   0   6  -8 12.7969 1.13956   4
   0   6  -8 10.8007 2.09046   2
   0   6   8 20.3148 4.68787   5
   1  -6   8 445.676 18.0957   3
  -1  -6  -8 429.746 22.0747   5
  -1   6  -8 418.297 14.0721   5
   1   6   8 401.180 19.8626   5
   1   6   8 409.268 21.2449   3
  -1   6  -8 426.766 18.5940   3
   1   6   8 423.356 20.0316   4
   1   6   8 408.630 21.4568   2
  -1   6  -8 431.642 13.6906   5
   2  -6   8 6.31065 1.96581   4
   2  -6   8 5.20374 3.29018   3
  -2   6  -8 4.68505 2.53876   5
   2   6   8 11.2657 4.40942   5
   2   6   8 10.7979 4.83663   3
  -2   6  -8 6.40039 2.42752   5
   2   6   8 6.01050 3.73727   4
  -2   6  -8 8.26821 3.65095   3
   3  -6   8 10.1151 3.22307   4
   3  -6   8 15.6787 4.43044   3
  -3   6  -8 11.5489 3.79852   5
   3   6   8 7.89945 4.13200   5
   3   6   8 2.63389 4.27055   3
   4  -6   8 41.7535 7.09231   4
   4  -6   8 27.2111 6.18361   3
   4   6   8 54.0135 9.21328   3
   4   6   8 39.4430 7.96792   5
   5  -7  -8 155.853 14.5990   4
  -5   7   8 133.475 13.0642   2
  -5   7   8 148.600 14.3874   5
   5   7  -8 122.084 11.5181   4
   4  -7  -8 106.074 12.3217   4
   4  -7  -8 93.6120 11.8484   5
   4   7  -8 94.0493 9.57363   5
  -4   7   8 75.5790 10.7018   5
   4   7  -8 110.707 10.1045   4
  -4   7   8 89.4076 11.2319   2
   3  -7  -8 32.2166 6.87240   4
   3  -7  -8 12.1517 4.98237   5
   3   7  -8 20.0342 4.52539   4
  -3   7   8 20.0180 6.04716   2
   3   7  -8 22.0965 4.51683   5
  -3   7   8 14.7404 5.41069   5
   2  -7  -8 1.55585 3.65796   4
   2  -7  -8 6.66115 4.96603   5
  -2   7   8 2.03177 3.74859   5
   2   7  -8 4.97772 2.28130   5
  -2   7   8 8.98224 4.15398   2
   1  -7  -8 399.410 21.1581   5
   1  -7  -8 352.077 18.9843   4
   1   7  -8 377.707 12.3317   5
   1   7  -8 366.769 14.4096   4
  -1   7   8 386.659 20.5907   2
  -1   7   8 360.950 19.2756   5
  -1   7   8 404.309 18.5154   4
  -1   7   8 379.914 20.1804   3
   1   7  -8 366.177 12.2496   5
   0  -7  -8 926.288 37.6328   5
   0   7   8 960.995 37.5322   3
   0   7   8 964.415 36.5563   5
   0   7   8 970.038 35.3702   4
   0   7  -8 952.778 29.6091   2
   0   7  -8 997.881 28.3467   4
   0   7   8 942.667 37.7817   2
  -1  -7  -8 186.169 14.6549   5
   1  -7   8 205.211 11.0623   3
  -1   7  -8 199.576 7.02411   5
  -1   7  -8 201.108 6.76996   5
   1   7   8 202.021 16.5501   3
  -1   7  -8 205.385 8.28395   4
   1   7   8 197.502 14.7549   2
   1   7   8 201.540 13.3270   4
  -1   7  -8 189.547 11.6051   3
  -1   7  -8 192.808 10.4203   2
   1   7   8 201.824 13.6817   5
   2  -7   8 941.376 30.8030   4
   2  -7   8 895.035 33.6937   3
  -2   7  -8 908.677 29.6697   5
   2   7   8 927.943 37.8544   3
   2   7   8 940.274 36.3960   5
   2   7   8 901.161 37.9909   2
   3  -7   8 10.6532 4.91438   3
   3  -7   8 6.00671 3.12341   4
   3   7   8 13.1300 5.29695   3
  -3   7  -8 7.06388 3.91988   5
   3   7   8 13.0840 5.38607   5
   4  -7   8 438.980 21.5258   4
  -4   7  -8 486.889 25.0063   2
   4   7   8 479.612 29.7156   3
   4   7   8 429.389 23.6226   5
   4  -8  -8 549.816 29.3436   4
   4  -8  -8 563.835 29.2747   5
   4   8  -8 565.355 25.4083   4
  -4   8   8 584.034 29.0770   2
   4   8  -8 563.257 25.5816   5
  -4   8   8 565.191 28.3518   5
   3  -8  -8 694.339 32.6361   5
   3  -8  -8 769.743 33.6787   4
  -3   8   8 738.056 32.0628   5
   3   8  -8 688.873 27.7461   4
  -3   8   8 731.691 32.7407   2
   3   8  -8 725.763 27.6696   5
   2  -8  -8 334.355 19.6374   4
   2  -8  -8 342.688 20.3576   5
  -2   8   8 344.277 19.8912   2
  -2   8   8 351.635 19.0756   5
   2   8  -8 325.367 13.8970   5
   2   8  -8 293.255 15.2896   4
   1  -8  -8 54.1729 7.49375   4
   1  -8  -8 59.7949 9.41123   5
   1   8  -8 67.4256 5.52673   4
   1   8  -8 59.0654 3.31496   5
  -1   8   8 61.6762 10.1742   2
   1   8  -8 65.9389 3.49466   5
   0  -8  -8 290.501 18.2230   5
   0   8   8 293.887 18.5074   4
   0   8   8 297.044 17.9925   5
   0   8  -8 335.499 12.6177   2
   0   8  -8 338.310 12.1972   4
  -1  -8  -8 1164.24 44.5531   5
  -1   8  -8 1163.13 37.6908   2
  -1   8  -8 1146.68 39.1123   3
   1   8   8 1163.71 44.0284   3
   1   8   8 1163.06 44.6971   2
   1   8   8 1095.37 42.5638   5
  -1   8  -8 1153.81 34.8279   4
   2  -8   8 86.5114 8.29156   4
   2   8   8 83.7389 9.58967   3
   2   8   8 67.2982 8.40427   5
   2   8   8 61.4225 9.37238   2
  -2   8  -8 76.9381 6.01179   4
  -2   8  -8 74.8724 7.79348   2
  -2   8  -8 75.9372 6.29065   5
   3  -8   8 18.4720 4.61030   4
  -3   8  -8 34.5747 7.05560   2
   3   8   8 20.8614 6.31809   3
   3   8   8 23.1609 6.58342   5
  -3   8  -8 38.1659 6.24040   5
   4  -8   8 205.369 16.9210   4
   4   8   8 194.423 16.1090   3
   4   8   8 162.307 16.4569   5
  -4   8  -8 194.986 15.6050   2
   4  -9  -8 3.79896 5.36845   5
   4  -9  -8 -3.0506 3.33522   4
   4   9  -8 5.01793 4.04050   4
   4   9  -8 10.9832 4.35785   5
  -4   9   8 0.82914 5.19878   2
  -4   9   8 1.01985 5.12468   5
   3  -9  -8 489.949 26.7500   4
   3  -9  -8 509.326 27.1644   5
  -3   9   8 487.132 25.7722   5
  -3   9   8 537.230 27.1069   2
   3   9  -8 530.235 22.2665   5
   2  -9  -8 39.0422 8.22909   5
   2  -9  -8 33.0605 7.06874   4
  -2   9   8 26.2579 6.43776   5
   2   9  -8 29.7527 5.34711   4
  -2   9   8 34.9467 7.70815   2
   2   9  -8 24.4272 4.13960   5
   1  -9  -8 187.493 16.5201   4
   1  -9  -8 218.761 18.1962   5
   1   9  -8 208.831 7.58462   5
   1   9  -8 200.366 7.25244   5
   1   9  -8 214.719 11.0595   4
  -1   9   8 209.764 15.0415   5
  -1   9   8 209.949 15.7751   2
  -1   9   8 212.752 15.6108   3
   0  -9  -8 157.051 16.1676   5
   0   9   8 149.958 12.4042   5
   0   9   8 151.138 13.3615   2
   0   9  -8 158.476 8.29271   4
   0   9  -8 162.279 9.63309   3
   0   9  -8 164.884 8.39424   2
   0   9   8 146.725 12.7085   3
  -1  -9  -8 574.594 28.1153   5
   1   9   8 539.809 27.8753   2
  -1   9  -8 577.517 22.3592   2
   1   9   8 603.260 27.5247   5
   1   9   8 560.719 27.6344   3
  -1   9  -8 568.671 23.2808   3
  -1   9  -8 576.603 20.1734   4
   2  -9   8 2.69506 2.42144   4
  -2   9  -8 4.20730 3.15861   2
   2   9   8 9.13709 4.85684   3
  -2   9  -8 2.84713 2.23365   4
  -2   9  -8 -0.6662 1.96226   5
   2   9   8 3.64987 4.12890   5
   2   9   8 4.79493 3.46264   2
   3  -9   8 677.145 27.3434   4
   3   9   8 695.526 32.6001   3
  -3   9  -8 652.327 25.7402   5
  -3   9  -8 651.099 28.7895   2
   3   9   8 651.497 31.0472   5
   4 -10  -8 784.641 38.4983   4
   4 -10  -8 774.899 35.8415   5
   4  10  -8 751.396 31.6809   5
   4  10  -8 835.425 33.2242   4
  -4  10   8 613.556 38.0206   2
  -4  10   8 736.002 34.6241   5
   3 -10  -8 107.286 13.3074   5
   3 -10  -8 116.434 13.4457   4
  -3  10   8 138.994 14.1661   2
  -3  10   8 126.137 12.9758   5
   3  10  -8 120.964 9.62281   5
   2 -10  -8 134.758 12.9722   4
   2 -10  -8 138.443 13.6008   5
  -2  10   8 124.154 12.5004   5
   2  10  -8 144.348 8.68742   5
  -2  10   8 134.552 13.3227   2
   1 -10  -8 32.8874 7.09284   4
   1 -10  -8 31.5582 7.51138   5
   1  10  -8 39.5040 5.35011   4
  -1  10   8 21.1098 6.31461   3
   1  10  -8 30.2425 2.76514   5
  -1  10   8 39.7907 8.33001   2
  -1  10   8 44.9880 8.21557   5
   0 -10  -8 5.02455 3.80992   5
   0  10  -8 3.86306 2.36324   4
   0  10   8 4.20137 4.43046   5
   0  10  -8 6.17926 2.34874   2
   0  10   8 9.92064 5.36473   2
   0  10  -8 4.79833 2.44063   3
   0  10   8 4.54425 4.36687   3
   1  10   8 306.911 19.8119   3
  -1  10  -8 306.329 13.5212   4
  -1  10  -8 312.222 15.0031   2
   1  10   8 328.017 20.7983   2
   1  10   8 309.535 19.3571   5
  -1  10  -8 311.729 16.0503   3
   2 -10   8 36.2400 5.31816   4
  -2  10  -8 39.6804 7.33283   2
   2  10   8 35.4263 7.82967   2
   2  10   8 38.6093 7.78728   5
  -2  10  -8 34.4021 4.87120   4
  -2  10  -8 39.2493 4.20068   5
   2  10   8 30.3913 6.62033   3
   3 -10   8 -2.1474 3.43093   4
  -3  10  -8 5.06012 4.25535   4
   3  10   8 4.04145 5.13333   5
   3  10   8 11.0322 5.31684   3
  -3  10  -8 0.14424 3.99116   2
  -3  10  -8 2.62744 4.67729   5
   3 -11  -8 3.28518 5.86285   5
   3 -11  -8 13.0808 5.83591   4
  -3  11   8 11.9370 6.25394   5
  -3  11   8 15.7417 6.99917   2
   2 -11  -8 52.4191 8.72511   4
   2 -11  -8 46.5855 8.24556   5
   2  11  -8 62.1374 7.98017   4
  -2  11   8 50.6139 9.29131   5
   2  11  -8 59.7994 5.83605   5
  -2  11   8 62.1918 10.3150   2
   1 -11  -8 22.3107 5.96774   4
   1 -11  -8 29.9673 7.50007   5
   1  11  -8 34.3942 5.69541   4
  -1  11   8 22.6036 6.43257   2
  -1  11   8 31.9750 7.44350   5
   1  11  -8 25.3666 3.03334   5
  -1  11   8 20.0293 5.90769   3
   0 -11  -8 163.653 13.8432   5
   0  11   8 184.486 14.8009   3
   0  11   8 175.337 15.6089   2
   0  11  -8 180.829 10.2550   4
   0  11  -8 165.135 9.11299   3
   0  11   8 146.495 13.8539   5
   1  11   8 251.478 17.8091   5
  -1  11  -8 231.624 12.2938   4
   1  11   8 243.917 17.4925   3
   1  11   8 293.689 19.4242   2
  -1  11  -8 263.572 16.0436   3
   2 -11   8 609.795 25.2255   4
  -2  11  -8 593.842 20.8589   5
   2  11   8 582.360 31.1240   2
   2  11   8 615.389 30.5943   3
  -2  11  -8 586.937 25.7000   2
   2  11   8 595.010 29.5187   5
   3 -11   8 -0.4565 3.95356   4
   3  11   8 -4.2318 5.31758   3
   3  11   8 8.33121 5.47394   5
  -3  11  -8 11.7953 5.17693   2
   3 -12  -8 414.587 24.6351   5
  -3  12   8 408.326 26.0936   2
  -3  12   8 437.611 25.1628   5
   3  12  -8 400.979 19.8439   5
   2 -12  -8 32.0605 7.74974   5
   2 -12  -8 20.6372 7.13668   4
  -2  12   8 15.7912 6.83316   2
   2  12  -8 30.1935 5.30916   5
  -2  12   8 35.1726 7.36115   5
  -2  12   8 30.3037 7.49916   3
   1 -12  -8 813.613 36.6819   5
   1  12  -8 854.291 32.2936   4
  -1  12   8 876.933 38.8744   3
  -1  12   8 853.788 39.4606   2
   1  12  -8 892.820 27.2439   5
  -1  12   8 852.934 37.7755   5
   0 -12  -8 16.2189 5.93454   5
   0  12  -8 15.8902 3.82533   4
   0  12  -8 14.6223 3.46477   2
   0  12   8 22.1937 6.63032   3
   0  12   8 31.9527 7.67050   2
   0  12  -8 16.3669 3.36037   3
   0  12   8 17.6436 5.19823   5
   1  12   8 137.567 13.6698   5
   1  12   8 136.106 13.0599   3
  -1  12  -8 109.181 9.25908   2
   1  12   8 136.646 13.3251   2
  -1  12  -8 129.857 5.83591   5
   2  12   8 383.814 24.5084   2
   2  12   8 394.481 24.1881   3
   2  12   8 357.075 22.9863   5
  -2  12  -8 352.323 19.3298   2
   2 -13  -8 7.77800 6.26587   4
   2 -13  -8 1.61901 5.46314   5
  -2  13   8 7.67836 5.49934   5
  -2  13   8 3.22887 4.23531   2
  -2  13   8 13.9424 5.32813   3
   1 -13  -8 270.196 19.0183   5
  -1  13   8 252.442 21.6592   3
   0  13  -8 72.7976 3.83051   5
   0  13  -8 81.1177 7.22897   2
   0  13   8 70.0743 10.8818   3
   0  13  -8 81.0432 6.81073   3
   0  13  -8 81.1275 8.42870   4
   1  13   8 59.5155 9.42844   2
   1  13   8 86.1902 11.6810   5
  -1  13  -8 66.9289 7.83946   2
  -1  14   8 51.7606 10.3805   3
   0  14  -8 876.763 26.7416   5
   0  14   8 808.070 39.0821   5
   0  14   8 868.387 40.4302   3
   0  14   8 898.335 42.2430   2
   5   0  -9 203.339 15.1784   5
   5   0  -9 177.850 14.3292   4
  -5   0   9 204.510 13.1496   2
  -4   0   9 1.80500 2.42936   2
   4   0  -9 -6.0206 2.65797   4
  -4   0   9 7.65184 3.59590   5
  -4   0   9 -0.0101 3.08088   5
   4   0  -9 -1.3423 3.07033   5
  -3   0   9 151.401 9.82822   5
  -3   0   9 164.202 9.83216   5
   3   0  -9 142.941 9.79743   4
   3   0  -9 181.055 12.2610   5
  -2   0   9 -1.3454 1.79169   5
   2   0  -9 -3.3413 1.46076   2
  -2   0   9 0.88781 1.98597   5
   2   0  -9 0.26152 1.76195   4
  -2   0   9 2.56098 2.21222   3
   2   0  -9 -1.4229 2.32303   5
  -2   0   9 0.43563 1.63424   2
   1   0  -9 545.040 17.9327   4
   1   0  -9 536.285 21.4748   5
  -1   0   9 505.568 20.8240   3
  -1   0   9 520.791 16.8413   5
  -1   0   9 532.503 17.1121   4
   1   0  -9 523.976 19.6778   2
  -1   0   9 537.676 20.2799   2
   1   0  -9 556.814 21.3524   5
   0   0   9 0.68655 0.66425   5
   0   0   9 0.17501 0.45810   4
   0   0   9 -0.5105 1.90708   3
   0   0  -9 -0.8654 1.95628   5
   0   0  -9 1.93298 2.26132   2
   0   0  -9 -1.4361 2.02931   5
   0   0  -9 5.60587 2.89914   3
  -1   0  -9 471.977 21.0743   3
   1   0   9 441.479 20.3017   3
   1   0   9 430.870 14.2250   4
  -1   0  -9 436.938 20.1276   5
  -1   0  -9 441.278 20.2444   2
   1   0   9 420.371 14.5391   4
  -1   0  -9 440.304 19.2520   5
  -2   0  -9 -3.4421 2.91753   5
   2   0   9 1.81589 1.45694   5
   2   0   9 -0.7812 1.25407   4
   2   0   9 0.16995 1.36042   5
   2   0   9 5.53365 3.99307   3
  -2   0  -9 0.37125 2.76233   5
   3   0   9 952.277 32.9002   4
   3   0   9 966.732 29.5440   5
   3   0   9 971.801 38.6509   3
   4   0   9 -2.6579 2.96887   4
   4   0   9 -0.1766 2.11906   5
   4   0   9 -3.0532 3.65238   5
   4   0   9 -3.6356 3.73645   3
   5  -1  -9 242.198 16.7252   4
   5  -1  -9 240.320 16.9357   5
  -5  -1   9 252.206 13.4712   2
  -5  -1   9 240.085 14.7320   5
  -5  -1   9 211.542 13.7425   3
  -5   1   9 218.320 15.6855   5
   5   1  -9 244.036 16.6143   5
  -5   1   9 240.429 14.6302   2
   5   1  -9 240.350 16.1020   4
  -4  -1   9 774.928 27.5310   2
   4  -1  -9 803.206 31.6652   4
  -4  -1   9 768.803 27.7577   3
   4  -1  -9 797.531 33.1548   5
  -4   1   9 800.395 29.8444   2
   4   1  -9 775.188 30.5616   4
  -4   1   9 734.179 28.8356   3
   4   1  -9 831.856 32.6591   5
  -4   1   9 796.598 30.6851   5
  -3  -1   9 250.831 11.6388   5
  -3  -1   9 258.747 11.6374   5
  -3  -1   9 261.490 11.6335   2
   3  -1  -9 270.435 13.9457   4
   3  -1  -9 241.546 15.1268   5
  -3  -1   9 255.781 12.3886   3
  -3   1   9 239.955 12.8620   2
  -3   1   9 282.805 15.5017   5
   3   1  -9 229.530 12.6587   4
   3   1  -9 232.504 14.0976   5
  -3   1   9 259.654 13.5564   5
  -2  -1   9 300.332 12.6379   2
  -2  -1   9 305.635 10.7713   5
   2  -1  -9 324.700 13.5470   2
  -2  -1   9 291.598 13.5160   3
   2  -1  -9 290.446 14.6832   5
   2  -1  -9 300.512 15.9603   5
  -2  -1   9 305.220 10.6929   5
   2  -1  -9 330.824 15.9828   4
   2   1  -9 302.808 11.7995   2
   2   1  -9 302.582 12.8191   4
   2   1  -9 302.116 14.5127   5
  -2   1   9 295.699 13.2180   4
   2   1  -9 348.908 15.6546   5
  -2   1   9 300.799 13.5091   5
  -2   1   9 307.961 14.4089   2
  -2   1   9 311.552 15.0881   3
  -2   1   9 341.551 14.6587   5
   1  -1  -9 114.351 9.02661   5
  -1  -1   9 110.488 6.94667   2
   1  -1  -9 96.4347 7.69398   5
   1  -1  -9 97.8739 7.26753   2
   1  -1  -9 115.157 6.66149   4
  -1   1   9 105.714 8.18550   3
  -1   1   9 101.242 6.15889   5
   1   1  -9 102.740 7.57209   5
  -1   1   9 113.882 7.12539   5
  -1   1   9 102.884 7.79580   2
   1   1  -9 114.873 7.91931   5
   1   1  -9 115.394 5.08836   4
  -1   1   9 111.313 5.84116   4
   0  -1   9 549.013 22.0463   3
   0  -1  -9 549.466 22.2964   5
   0  -1  -9 580.737 23.6762   5
   0  -1  -9 555.707 22.6419   2
   0   1   9 530.664 17.5267   4
   0   1  -9 565.053 21.7106   2
   0   1  -9 546.212 21.2156   5
   0   1  -9 573.897 21.9744   5
   0   1  -9 570.424 22.3147   3
   0   1   9 561.350 22.5799   2
   0   1   9 561.936 23.1146   3
  -1  -1  -9 119.585 10.2766   3
  -1  -1  -9 144.354 9.95280   5
   1  -1   9 139.445 4.81668   4
  -1  -1  -9 121.238 10.4719   5
  -1  -1  -9 158.045 12.3660   2
   1  -1   9 134.004 9.80848   3
   1  -1   9 143.491 4.71486   4
  -1   1  -9 141.204 11.7941   3
  -1   1  -9 154.087 10.6701   2
   1   1   9 147.289 7.57175   5
  -1   1  -9 129.742 9.08043   5
   1   1   9 151.333 10.7625   3
   1   1   9 134.271 7.21435   4
  -1   1  -9 165.243 10.9050   5
  -2  -1  -9 548.090 25.0992   5
  -2  -1  -9 604.616 26.9487   5
   2  -1   9 570.366 25.6034   3
   2  -1   9 590.164 19.7962   4
   2   1   9 601.513 26.6266   3
  -2   1  -9 532.990 25.8043   2
   2   1   9 602.396 20.6817   5
   2   1   9 603.454 21.0725   5
  -2   1  -9 580.156 25.5295   5
   3  -1   9 5.90779 4.47697   3
   3  -1   9 9.40648 2.99722   4
   3   1   9 7.28566 2.52459   5
   3   1   9 2.62405 2.93177   3
   3   1   9 7.99790 3.08664   4
   3   1   9 7.37139 3.59391   5
   4  -1   9 7.43190 5.07531   3
   4  -1   9 6.89328 3.59565   4
   4   1   9 5.90721 4.54170   3
   4   1   9 -1.6071 2.46110   5
   4   1   9 -0.3454 2.32467   4
   5  -2  -9 79.9345 11.1114   5
  -5  -2   9 73.8177 7.26512   2
   5  -2  -9 83.4660 10.6595   4
  -5   2   9 81.5924 11.6307   2
   5   2  -9 83.2170 9.55212   5
  -5   2   9 100.553 11.5964   5
   5   2  -9 73.0066 8.69131   4
  -4  -2   9 -3.0739 1.72079   2
   4  -2  -9 4.70312 4.46041   5
  -4  -2   9 -5.4638 3.00411   5
  -4  -2   9 0.01966 2.41089   3
   4   2  -9 2.94798 3.23191   4
   4   2  -9 -2.9870 2.99234   5
  -4   2   9 6.74054 4.11741   5
  -4   2   9 -1.6640 2.81471   2
  -3  -2   9 1171.55 34.4800   5
  -3  -2   9 1175.40 36.9096   3
  -3  -2   9 1163.72 35.1650   2
   3  -2  -9 1098.35 45.6247   5
  -3  -2   9 1203.08 36.1117   3
   3  -2  -9 1216.68 41.0420   4
   3  -2  -9 1143.08 38.3423   2
  -3   2   9 1170.60 40.1332   2
  -3   2   9 1142.80 40.2724   5
  -3   2   9 1151.02 39.9864   4
   3   2  -9 1236.30 41.0209   5
  -3   2   9 1171.99 39.5652   5
   3   2  -9 1156.84 38.4814   4
   2  -2  -9 289.882 16.1749   5
  -2  -2   9 305.402 12.8423   3
   2  -2  -9 309.486 14.6470   4
   2  -2  -9 328.898 15.7866   5
   2  -2  -9 307.937 13.9977   2
  -2  -2   9 287.896 11.0734   2
  -2   2   9 307.272 13.5919   4
  -2   2   9 291.724 14.5941   5
   2   2  -9 296.956 14.0717   5
   2   2  -9 293.115 10.5329   2
   2   2  -9 301.876 12.3039   4
  -2   2   9 311.188 15.5336   3
  -2   2   9 307.128 14.9632   2
   2   2  -9 327.562 14.7145   5
  -2   2   9 302.475 13.9892   5
   1  -2  -9 290.218 15.6951   5
   1  -2  -9 312.865 13.5629   4
  -1  -2   9 310.548 13.3920   3
   1  -2  -9 325.116 14.8260   2
   1   2  -9 290.655 11.8140   2
  -1   2   9 314.589 15.3486   2
   1   2  -9 314.824 13.6277   5
  -1   2   9 312.481 15.7442   3
  -1   2   9 310.933 14.2176   5
  -1   2   9 313.850 13.3003   5
  -1   2   9 312.582 12.5164   4
   1   2  -9 293.008 13.4531   5
   1   2  -9 285.752 9.01467   4
   0  -2  -9 1261.91 43.6008   5
   0  -2   9 1250.34 40.7248   3
   0  -2  -9 1215.89 42.2109   2
   0  -2  -9 1254.13 42.2272   5
   0   2  -9 1296.32 40.3351   2
   0   2  -9 1230.44 40.7015   3
   0   2   9 1240.01 38.6924   5
   0   2  -9 1273.16 39.6562   5
   0   2   9 1237.05 42.3721   2
   0   2   9 1277.31 43.0972   3
   0   2  -9 1230.08 39.7196   5
   0   2   9 1240.44 39.6559   5
   0   2   9 1246.70 37.5498   4
  -1  -2  -9 520.414 23.4384   3
  -1  -2  -9 520.879 22.8156   5
  -1  -2  -9 526.084 24.1750   5
   1  -2   9 526.231 22.1983   3
  -1  -2  -9 489.012 23.0840   2
   1   2   9 515.712 23.4561   3
  -1   2  -9 545.610 22.5293   2
  -1   2  -9 535.916 20.6802   5
   1   2   9 546.559 20.0252   5
  -1   2  -9 529.921 22.6658   3
  -1   2  -9 561.674 21.7838   5
   1   2   9 535.536 21.1792   4
   2  -2   9 3004.46 81.8416   4
   2  -2   9 2765.45 88.9365   3
  -2  -2  -9 3113.93 92.5215   5
   2   2   9 2963.33 86.3025   4
   2   2   9 2935.74 84.9419   5
  -2   2  -9 2657.60 89.1889   2
   2   2   9 2867.81 90.8369   3
  -2   2  -9 2987.52 88.9917   5
  -2   2  -9 2994.14 87.3882   5
   3  -2   9 606.860 27.6805   3
   3  -2   9 583.916 22.0162   4
   3   2   9 597.392 28.3417   3
   3   2   9 582.893 23.7505   4
   3   2   9 594.449 26.6492   5
   3   2   9 588.478 23.1424   5
   4  -2   9 2519.46 83.6037   3
   4  -2   9 2578.82 77.5209   4
   4   2   9 2469.05 76.2138   5
   4   2   9 2567.85 84.5834   3
   4   2   9 2497.41 78.8701   4
  -5  -3   9 293.034 14.3783   5
   5  -3  -9 251.390 17.7075   4
  -5   3   9 298.282 17.9736   2
   5   3  -9 291.418 17.7878   4
   5   3  -9 291.769 18.6930   5
  -5   3   9 296.307 18.8515   5
  -4  -3   9 45.5969 4.55683   3
  -4  -3   9 26.0381 4.13595   5
  -4  -3   9 37.1292 4.06663   5
   4  -3  -9 36.2177 7.38874   5
   4  -3  -9 32.6614 7.05921   4
  -4  -3   9 40.0469 3.69072   2
   4   3  -9 39.5319 6.33543   5
  -4   3   9 47.0563 7.95282   5
  -4   3   9 43.1035 7.04415   2
   4   3  -9 33.7327 5.93402   4
   3  -3  -9 340.084 17.7690   4
   3  -3  -9 365.255 19.6991   5
  -3  -3   9 336.998 12.9780   3
  -3  -3   9 328.753 12.3407   3
   3  -3  -9 341.877 17.5547   2
  -3   3   9 340.801 16.4940   4
   3   3  -9 321.908 16.5601   5
  -3   3   9 347.045 17.2999   2
   3   3  -9 333.907 15.3230   4
  -3   3   9 357.021 18.0069   5
   2  -3  -9 1282.09 43.2805   4
   2  -3  -9 1317.10 42.5499   2
  -2  -3   9 1310.16 38.8967   3
   2  -3  -9 1270.74 45.6964   5
   2   3  -9 1292.20 41.6539   5
  -2   3   9 1288.26 43.6282   5
   2   3  -9 1308.22 39.2724   4
  -2   3   9 1312.84 44.6601   3
   2   3  -9 1290.60 41.3907   5
  -2   3   9 1321.11 44.3540   2
  -2   3   9 1341.39 41.9857   4
   1  -3  -9 220.073 12.3334   2
   1  -3  -9 206.859 12.4058   5
   1  -3  -9 226.668 14.2267   5
  -1  -3   9 207.375 9.90609   3
  -1   3   9 206.629 11.9327   5
  -1   3   9 243.417 13.8069   3
  -1   3   9 209.968 12.7755   2
   1   3  -9 227.116 11.5847   5
  -1   3   9 229.613 10.5572   4
   1   3  -9 212.573 8.56866   2
  -1   3   9 199.401 10.9090   5
   1   3  -9 202.880 10.2661   5
   0  -3  -9 76.1720 7.77080   5
   0  -3  -9 57.6896 7.14548   5
   0  -3  -9 65.8443 7.39381   2
   0  -3   9 64.8145 5.93506   3
   0   3   9 61.6351 7.25690   2
   0   3   9 66.5500 5.97072   5
   0   3   9 69.7912 6.50127   5
   0   3   9 56.1104 6.77672   3
   0   3  -9 66.0605 5.44532   5
   0   3   9 67.1794 5.24984   4
   0   3  -9 60.2624 5.96497   3
   0   3  -9 58.8367 5.40752   2
  -1  -3  -9 318.150 16.7816   5
  -1  -3  -9 293.702 16.9541   2
  -1  -3  -9 313.373 17.9657   5
   1  -3   9 308.939 15.5453   3
  -1  -3  -9 293.726 16.8514   3
  -1   3  -9 305.329 13.5949   5
  -1   3  -9 318.581 14.4861   5
   1   3   9 333.419 15.0216   5
   1   3   9 315.245 14.2199   4
  -1   3  -9 317.531 15.7187   2
  -1   3  -9 303.479 15.6635   3
   1   3   9 305.252 17.2448   3
   1   3   9 325.182 14.9472   5
   2  -3   9 -1.3613 3.24073   3
   2  -3   9 0.93911 1.38178   4
   2   3   9 1.70806 2.50985   4
   2   3   9 4.11073 2.73381   5
  -2   3  -9 3.99757 2.64546   5
  -2   3  -9 -0.6378 2.31303   2
  -2   3  -9 -0.1611 2.64121   5
   3  -3   9 7.82610 4.64350   3
   3  -3   9 5.91195 2.69982   4
   3   3   9 15.1053 4.86932   3
   3   3   9 9.24299 3.79676   5
   4  -3   9 2.36622 3.52891   4
   4  -3   9 4.87654 4.76318   3
   4   3   9 1.09523 4.50703   3
   4   3   9 7.31113 4.08800   4
   4   3   9 2.83716 5.23134   5
  -5  -4   9 33.5252 3.86721   2
   5  -4  -9 25.0658 6.23206   4
  -5  -4   9 32.5331 4.51945   5
  -5   4   9 39.2476 7.96933   5
  -5   4   9 25.3225 6.88119   2
   5   4  -9 37.1896 7.61470   5
   5   4  -9 44.8160 7.56610   4
   4  -4  -9 165.290 14.3751   5
  -4  -4   9 163.128 7.28347   3
  -4  -4   9 160.458 7.14857   3
   4  -4  -9 194.650 14.4286   4
  -4   4   9 161.886 12.5159   2
   4   4  -9 183.042 12.9965   5
   4   4  -9 167.513 11.6599   4
  -4   4   9 152.828 13.0638   5
  -3  -4   9 155.936 5.71813   3
   3  -4  -9 156.475 10.7151   2
   3  -4  -9 156.041 13.1196   5
   3  -4  -9 155.344 12.1258   4
  -3  -4   9 153.727 5.62604   3
  -3   4   9 141.370 11.0428   5
   3   4  -9 161.638 10.7916   5
  -3   4   9 164.235 12.0718   2
   3   4  -9 174.426 10.0139   4
   2  -4  -9 523.291 21.5817   2
   2  -4  -9 538.194 22.5833   4
   2  -4  -9 501.614 24.1316   5
  -2  -4   9 494.389 15.7745   3
  -2   4   9 493.636 22.6691   2
   2   4  -9 497.457 17.6637   4
  -2   4   9 515.104 23.1330   3
  -2   4   9 515.342 22.5163   5
  -2   4   9 467.635 20.7347   5
   2   4  -9 542.562 19.8944   5
  -2   4   9 537.016 20.8791   4
   2   4  -9 480.797 19.1077   5
   1  -4  -9 1132.81 41.4086   5
   1  -4  -9 1162.59 38.5611   4
   1  -4  -9 1057.69 38.7276   5
  -1  -4   9 1140.31 34.1777   3
  -1   4   9 1120.20 40.1466   2
   1   4  -9 1092.25 31.6373   2
  -1   4   9 1149.31 40.4747   3
  -1   4   9 1078.04 36.1353   4
   1   4  -9 1123.58 34.5164   5
  -1   4   9 1135.59 38.9597   5
   0  -4  -9 140.401 10.6822   5
   0  -4  -9 156.128 11.3626   2
   0  -4  -9 142.379 11.5334   5
   0   4   9 176.407 12.0584   2
   0   4   9 141.495 11.2212   3
   0   4  -9 147.990 7.47298   5
   0   4  -9 159.899 9.27697   3
   0   4   9 167.020 10.2773   5
   0   4  -9 148.841 7.67923   5
   0   4   9 147.380 10.1611   5
   0   4   9 151.050 9.08422   4
   1  -4   9 416.478 18.7101   3
  -1  -4  -9 423.201 22.1798   5
   1   4   9 446.102 19.4553   5
   1   4   9 433.918 21.3692   3
   1   4   9 430.305 20.8586   5
  -1   4  -9 434.682 19.4329   3
   1   4   9 417.529 18.3959   4
   1   4   9 428.902 21.4552   2
  -1   4  -9 443.722 19.2125   2
   2  -4   9 8.29377 3.66134   3
  -2  -4  -9 2.78185 2.77475   5
   2  -4   9 2.61002 1.41258   4
  -2   4  -9 3.39864 3.04674   5
  -2   4  -9 7.93255 3.90900   2
   2   4   9 6.17796 2.67883   4
  -2   4  -9 3.82745 2.66977   5
   2   4   9 -2.1163 2.84191   3
   2   4   9 7.16876 3.71732   5
   2   4   9 7.38275 3.30527   5
   3  -4   9 558.362 25.8538   3
   3  -4   9 560.216 21.0481   4
   3   4   9 537.587 23.6258   5
   3   4   9 529.057 27.1849   3
   4  -4   9 163.947 11.2798   4
   4  -4   9 141.994 13.3059   3
   4   4   9 175.059 15.4251   3
   4   4   9 147.803 12.3982   4
   4   4   9 150.918 12.1126   5
   5  -5  -9 16.7619 5.99533   5
   5  -5  -9 4.17144 5.35730   4
   5   5  -9 11.1595 4.43135   4
  -5   5   9 4.27156 4.83893   2
   5   5  -9 8.59861 5.20681   5
  -5   5   9 2.93539 4.92705   5
   4  -5  -9 663.256 30.2794   4
   4  -5  -9 622.987 30.3325   5
  -4   5   9 645.933 29.0326   2
  -4   5   9 601.428 28.4509   5
   4   5  -9 602.833 26.9558   5
   4   5  -9 653.050 26.5410   4
   3  -5  -9 48.0345 8.85221   5
   3  -5  -9 64.8299 8.82817   4
   3   5  -9 59.8720 6.74017   5
   3   5  -9 54.6484 5.83971   4
  -3   5   9 53.0175 7.95368   2
   2  -5  -9 481.345 22.5071   4
   2  -5  -9 518.570 22.0405   2
  -2   5   9 508.957 23.5407   3
   2   5  -9 492.830 18.9068   5
  -2   5   9 504.538 23.0874   5
  -2   5   9 530.125 21.3935   4
   2   5  -9 508.994 17.9467   4
   2   5  -9 509.877 19.3708   5
  -2   5   9 499.899 23.5255   2
   1  -5  -9 74.3115 9.31011   5
   1  -5  -9 73.2785 7.18555   4
  -1  -5   9 76.2122 4.29527   3
   1  -5  -9 64.9252 7.36678   2
  -1   5   9 62.0037 6.85256   5
  -1   5   9 61.3359 7.94657   2
   1   5  -9 64.6008 4.93376   5
   1   5  -9 76.3705 4.96041   5
   1   5  -9 53.8369 2.28868   4
  -1   5   9 67.5986 6.23660   4
  -1   5   9 71.7912 7.82780   5
  -1   5   9 62.3481 8.02658   3
   0  -5  -9 608.224 26.2306   2
   0  -5   9 628.776 21.9602   3
   0  -5  -9 567.888 26.8305   5
   0   5   9 597.763 24.3487   5
   0   5  -9 582.483 22.0373   3
   0   5  -9 648.209 23.4438   2
   0   5   9 585.280 23.1310   4
   0   5   9 605.916 24.9110   5
   0   5  -9 604.778 19.1214   5
   0   5   9 576.655 26.1494   2
   0   5  -9 585.521 19.4093   5
   0   5   9 627.776 26.9850   3
   1  -5   9 508.157 20.8687   3
  -1  -5  -9 501.369 24.8789   5
   1   5   9 505.855 21.7317   4
  -1   5  -9 510.330 17.9162   5
  -1   5  -9 514.590 18.5423   5
   1   5   9 468.368 21.7686   5
  -1   5  -9 516.356 21.2708   2
  -1   5  -9 489.080 21.3834   3
   1   5   9 508.012 24.3091   3
   1   5   9 539.185 24.7533   2
   1   5   9 494.217 22.2945   5
  -2  -5  -9 236.841 16.4321   5
   2  -5   9 219.955 9.42969   4
   2  -5   9 233.487 14.0392   3
   2   5   9 227.104 14.1727   4
   2   5   9 242.950 16.4029   3
   2   5   9 206.836 13.6728   5
  -2   5  -9 218.274 11.7814   5
  -2   5  -9 226.380 12.6177   5
   3  -5   9 90.9800 7.01783   4
   3  -5   9 101.108 10.3238   3
   3   5   9 82.1540 9.19686   5
   3   5   9 68.8244 10.1146   3
  -3   5  -9 64.9693 8.83593   5
   4  -5   9 69.4122 9.63568   3
   4  -5   9 63.3707 7.68777   4
   4   5   9 67.9883 9.38523   5
   5  -6  -9 75.9590 11.8236   5
   5  -6  -9 80.2703 14.1944   4
   5   6  -9 41.0892 9.21241   5
   5   6  -9 46.4763 8.18776   4
  -5   6   9 68.6312 10.6605   2
   4  -6  -9 15.1499 5.11571   5
   4  -6  -9 11.3374 5.05626   4
   4   6  -9 8.81202 4.11543   4
  -4   6   9 8.43490 5.07187   5
  -4   6   9 7.64406 4.83180   2
   4   6  -9 16.4370 4.77617   5
   3  -6  -9 2.32923 4.46992   5
  -3   6   9 2.99999 4.09253   5
   3   6  -9 -2.2220 2.62915   5
  -3   6   9 -1.6163 2.59140   2
   3   6  -9 -0.0250 2.05104   4
   2  -6  -9 376.732 19.9732   4
   2  -6  -9 410.643 22.0005   5
  -2   6   9 392.690 20.1455   5
  -2   6   9 387.501 20.5354   3
  -2   6   9 376.888 20.2903   2
   2   6  -9 361.608 14.4773   4
  -2   6   9 354.089 17.6300   4
   2   6  -9 372.786 15.3916   5
   1  -6  -9 134.042 12.4336   5
   1  -6  -9 157.511 11.2502   4
  -1   6   9 123.502 10.7467   5
   1   6  -9 148.695 6.89410   5
  -1   6   9 163.835 12.2338   3
  -1   6   9 153.734 11.8912   2
   1   6  -9 138.372 6.95641   5
   1   6  -9 136.428 5.75667   4
   1   6  -9 143.623 5.53664   4
   0  -6  -9 530.963 26.0515   5
   0  -6   9 514.973 19.0172   3
   0   6  -9 519.779 18.0508   2
   0   6   9 550.991 24.0541   5
   0   6   9 490.072 24.5464   3
   0   6  -9 526.068 19.1021   2
   0   6   9 545.587 25.3034   2
   0   6   9 536.821 22.3585   4
   0   6  -9 526.296 16.1299   5
   0   6  -9 550.875 20.1627   3
   0   6  -9 531.690 16.4399   5
   1  -6   9 94.1642 7.53581   3
  -1  -6  -9 83.2022 10.5435   5
  -1   6  -9 87.0209 5.58723   5
  -1   6  -9 94.5833 5.39231   5
  -1   6  -9 100.699 8.45688   3
   1   6   9 101.478 10.4774   3
   1   6   9 87.2643 8.99710   5
   1   6   9 78.3056 8.49006   4
   2  -6   9 21.3500 4.68004   3
   2  -6   9 17.7202 2.81529   4
   2   6   9 19.8955 6.31268   3
   2   6   9 18.2818 5.27283   5
  -2   6  -9 17.3537 3.72662   5
  -2   6  -9 13.7636 3.14414   5
   3  -6   9 660.078 24.1233   4
   3  -6   9 621.292 28.2164   3
  -3   6  -9 621.702 25.7123   5
   3   6   9 646.546 28.3702   5
   3   6   9 605.408 30.3403   3
   4  -6   9 724.962 28.4213   4
   4   6   9 665.592 30.4382   5
   4   6   9 680.030 33.6587   3
   4  -7  -9 10.8718 4.35341   4
   4  -7  -9 0.47802 5.09550   5
  -4   7   9 2.26632 4.16213   5
   4   7  -9 11.7070 4.49871   5
  -4   7   9 -8.7091 4.36453   2
   4   7  -9 3.37614 3.53810   4
   3  -7  -9 1133.36 45.1216   5
   3  -7  -9 1063.86 43.2794   4
   3   7  -9 1146.91 38.2616   4
   3   7  -9 1120.70 38.5770   5
  -3   7   9 1128.19 43.0450   5
  -3   7   9 1138.61 44.0519   2
   2  -7  -9 21.3912 6.39735   5
   2  -7  -9 16.3623 4.94252   4
   2   7  -9 14.6014 3.30122   5
   2   7  -9 18.1958 3.54611   4
  -2   7   9 16.6420 5.29669   5
  -2   7   9 8.75389 4.42490   3
   1  -7  -9 3016.22 93.4010   4
   1  -7  -9 2907.42 95.3593   5
   1   7  -9 3072.49 83.7950   5
  -1   7   9 2956.41 92.9589   5
  -1   7   9 3190.71 100.864   3
  -1   7   9 3031.58 90.7463   4
   1   7  -9 2984.23 83.8162   4
   1   7  -9 2981.01 83.4745   5
  -1   7   9 3047.71 95.0737   2
   1   7  -9 3012.08 83.3582   4
   0  -7  -9 0.58537 4.43598   5
   0   7   9 0.45580 3.11030   5
   0   7  -9 1.31826 1.99389   3
   0   7  -9 0.65092 1.60270   2
   0   7   9 6.12928 3.25368   4
   0   7   9 1.14801 2.71582   3
   0   7  -9 2.03482 1.54327   2
  -1  -7  -9 95.1959 11.3289   5
   1  -7   9 78.6748 6.97939   3
   1   7   9 73.9549 8.76618   4
  -1   7  -9 80.1085 4.94171   5
  -1   7  -9 76.4226 4.43754   5
   1   7   9 74.1020 9.81933   3
   1   7   9 97.3749 11.2493   5
  -1   7  -9 80.8679 7.90750   3
   1   7   9 109.816 10.6414   2
  -1   7  -9 87.0180 6.81401   2
   2  -7   9 167.714 8.53106   4
   2  -7   9 165.910 11.2979   3
   2   7   9 142.984 12.4976   5
   2   7   9 152.216 13.9169   3
  -2   7  -9 157.401 9.12428   5
   3  -7   9 3.95934 2.99056   4
   3  -7   9 5.50351 3.66035   3
   3   7   9 2.72184 4.29952   3
  -3   7  -9 4.21384 3.41652   5
   3   7   9 14.7422 5.48746   5
   4  -8  -9 5.85871 5.29327   4
   4  -8  -9 -1.6218 5.04808   5
   4   8  -9 -0.3954 3.14583   4
  -4   8   9 0.97800 4.45798   5
  -4   8   9 0.14156 4.88727   2
   4   8  -9 -2.5021 3.14487   5
   3  -8  -9 36.0274 7.82574   5
   3  -8  -9 48.5307 9.21319   4
  -3   8   9 33.5536 7.50757   2
  -3   8   9 34.8674 7.83818   5
   3   8  -9 51.9282 6.44046   5
   3   8  -9 38.4259 5.67147   4
   2  -8  -9 564.109 27.1838   4
   2  -8  -9 499.665 26.5646   5
  -2   8   9 515.143 26.2079   2
   2   8  -9 516.531 19.4101   5
  -2   8   9 531.326 25.7602   5
  -2   8   9 519.912 26.2159   3
   2   8  -9 483.179 20.6354   4
   2   8  -9 514.929 19.6480   4
   1  -8  -9 699.449 31.8791   5
   1  -8  -9 729.790 30.8824   4
  -1   8   9 665.822 29.4101   5
   1   8  -9 643.807 20.6032   5
   1   8  -9 661.675 20.6799   5
  -1   8   9 661.952 30.5886   3
  -1   8   9 685.396 31.2017   2
   1   8  -9 647.492 22.1996   4
   0  -8  -9 4.29460 4.71424   5
   0   8   9 5.47738 4.30888   5
   0   8  -9 -1.1070 1.65133   2
   0   8  -9 4.65278 2.13788   3
   0   8   9 -1.4994 3.68533   3
   0   8  -9 4.37794 1.77953   2
   0   8  -9 1.89376 1.08296   4
   0   8   9 -3.9154 3.20262   2
  -1  -8  -9 356.421 21.5443   5
  -1   8  -9 327.285 11.4142   5
   1   8   9 356.483 20.5685   3
  -1   8  -9 337.732 15.1452   2
  -1   8  -9 334.283 11.0327   5
  -1   8  -9 339.270 16.6917   3
   1   8   9 334.736 19.2040   5
   1   8   9 329.823 20.6780   2
   2  -8   9 134.508 8.07301   4
   2   8   9 150.022 13.7472   3
   2   8   9 146.318 13.6668   2
   2   8   9 147.136 12.9949   5
  -2   8  -9 130.063 8.08512   5
  -2   8  -9 147.758 10.8674   2
  -3   8  -9 756.136 29.9673   5
  -3   8  -9 836.007 33.6380   2
   3   8   9 813.541 36.8533   3
   3   8   9 828.850 35.1321   5
   4  -9  -9 544.327 30.1074   5
   4   9  -9 553.998 25.4446   5
  -4   9   9 546.700 28.9196   5
  -4   9   9 505.040 28.8968   2
   4   9  -9 552.447 25.2890   4
   3  -9  -9 82.6299 12.1647   5
   3  -9  -9 65.2089 11.1083   4
   3   9  -9 71.2028 7.65113   5
  -3   9   9 79.6518 10.9172   2
   3   9  -9 75.0723 7.84883   4
  -3   9   9 69.4107 10.2749   5
   2  -9  -9 11.7279 5.08690   5
   2  -9  -9 13.5441 5.81709   4
  -2   9   9 18.3423 6.05071   2
  -2   9   9 20.4271 5.71505   3
   2   9  -9 17.4736 3.36185   5
   2   9  -9 16.2254 3.94312   4
  -2   9   9 18.9605 6.35017   5
   1  -9  -9 2.64655 4.72793   5
   1  -9  -9 7.57244 4.97340   4
   1   9  -9 -0.1629 1.13000   5
   1   9  -9 1.99355 2.12974   4
   1   9  -9 2.04503 1.20399   5
  -1   9   9 3.12021 4.49424   5
  -1   9   9 -1.5434 3.96942   2
  -1   9   9 5.25135 4.53330   3
   0  -9  -9 2901.89 96.9732   5
   0   9   9 3083.76 97.4710   3
   0   9   9 3123.90 96.1627   5
   0   9  -9 3021.00 86.7745   3
   0   9   9 3044.16 98.0446   2
  -1  -9  -9 18.8023 5.34006   5
  -1   9  -9 13.8096 3.21897   2
  -1   9  -9 13.1100 1.80219   5
  -1   9  -9 9.78359 1.52369   5
   1   9   9 12.6909 4.51672   5
   1   9   9 10.5547 5.62174   2
  -1   9  -9 14.6566 4.49782   3
  -1   9  -9 8.49899 2.09994   4
   1   9   9 24.8045 6.41573   3
  -2   9  -9 26.9427 4.05873   5
  -2   9  -9 22.2634 5.26074   2
   2   9   9 32.7173 6.96655   2
   2   9   9 31.6259 7.04636   5
   2   9   9 24.4789 6.12294   3
   3  -9   9 1.56957 3.81474   4
   3   9   9 1.11896 4.37214   5
  -3   9  -9 7.87429 4.73474   2
   3 -10  -9 11.3735 5.20550   5
   3 -10  -9 1.56660 3.69673   4
  -3  10   9 0.64715 4.24590   5
   3  10  -9 4.83254 3.36860   5
  -3  10   9 1.59958 4.67835   2
   2 -10  -9 144.873 13.7632   4
   2 -10  -9 181.550 15.8861   5
  -2  10   9 146.728 14.4438   2
   2  10  -9 154.439 10.8251   4
   2  10  -9 152.445 9.04812   5
  -2  10   9 142.256 12.9910   5
  -2  10   9 143.320 13.3936   3
   1 -10  -9 1074.63 44.8157   5
   1 -10  -9 1079.63 44.5758   4
   1  10  -9 1076.00 31.8946   5
  -1  10   9 1159.45 45.6794   3
  -1  10   9 1106.30 45.7616   2
  -1  10   9 1136.49 44.3677   5
   1  10  -9 1123.90 32.4423   5
   1  10  -9 1121.93 36.2620   4
   0 -10  -9 10.1160 5.67318   5
   0  10   9 4.12872 4.73755   5
   0  10   9 17.8930 6.44083   2
   0  10  -9 4.00962 2.09385   3
   0  10   9 10.2998 4.50282   3
   0  10  -9 12.3711 2.64754   2
   0  10  -9 5.13257 2.05989   4
  -1 -10  -9 54.3614 10.2379   5
  -1  10  -9 57.9866 2.69877   5
   1  10   9 78.1246 9.99603   5
   1  10   9 52.3484 9.04223   3
   1  10   9 40.3705 8.94530   2
  -1  10  -9 64.3770 8.34439   3
  -1  10  -9 54.9712 6.28655   2
   2  10   9 11.5782 6.23298   3
  -2  10  -9 21.9822 5.23492   2
   2  10   9 23.2425 6.76159   5
  -2  10  -9 29.7844 4.28315   5
   2  10   9 21.6710 7.20721   2
  -2  10  -9 27.1048 4.74368   4
   3 -10   9 840.555 32.0323   4
  -3  10  -9 837.188 34.9610   2
   3  10   9 878.211 38.3020   5
   3  10   9 805.139 38.3081   3
   3 -11  -9 809.106 37.8419   5
  -3  11   9 781.408 38.7084   2
  -3  11   9 803.440 37.1490   5
   3  11  -9 857.920 34.2998   5
   2 -11  -9 3.11027 4.00728   4
   2 -11  -9 -7.6627 4.95193   5
   2  11  -9 2.48733 3.84295   4
  -2  11   9 -1.4837 4.29874   2
  -2  11   9 -2.4865 4.91795   3
  -2  11   9 0.73125 3.98553   5
   2  11  -9 3.11984 2.55610   5
   1 -11  -9 1865.71 66.2744   5
  -1  11   9 1872.96 67.8803   2
  -1  11   9 1709.20 64.3441   5
   1  11  -9 1840.13 52.3752   5
  -1  11   9 1951.48 67.5891   3
   1  11  -9 1830.43 57.0129   4
   0 -11  -9 196.987 16.7485   5
   0  11  -9 197.299 9.92640   4
   0  11   9 207.647 16.1518   3
   0  11  -9 189.703 9.80456   2
   0  11   9 186.514 15.6407   5
   0  11   9 168.939 16.0179   2
   1  11   9 71.2204 10.9792   3
   1  11   9 73.8003 10.6812   5
  -1  11  -9 93.5546 8.62118   3
   1  11   9 100.601 11.5626   2
  -1  11  -9 78.9287 3.58994   5
  -1  11  -9 69.1536 7.19976   2
  -1  11  -9 83.3115 3.74658   5
   2  11   9 8.25958 4.50042   2
  -2  11  -9 6.58537 3.75314   2
   2 -12  -9 245.053 19.1033   5
   2 -12  -9 271.006 20.4688   4
  -2  12   9 231.314 18.4288   3
  -2  12   9 251.240 19.6807   2
   2  12  -9 236.417 12.2838   5
  -2  12   9 243.329 18.0820   5
   1 -12  -9 99.5848 11.8354   5
   1  12  -9 91.7879 8.37817   4
   1  12  -9 116.983 6.22141   5
  -1  12   9 96.3889 12.1452   2
  -1  12   9 103.682 12.0475   3
  -1  12   9 87.3839 11.8473   5
   0 -12  -9 110.368 13.3017   5
   0  12   9 114.129 13.5526   3
   0  12   9 119.075 13.9823   2
   0  12   9 127.155 13.5965   5
   0  12  -9 118.676 8.65590   4
  -1  12  -9 389.439 17.9496   2
   1  12   9 342.214 23.5905   2
   1 -13  -9 -5.2057 5.13629   5
  -1  13   9 2.33191 5.35213   5
  -1  13   9 -5.0346 5.25627   3
  -1  13   9 2.43876 5.63499   2
   0  13   9 177.146 16.6028   3
   0  13   9 191.234 17.0640   5
   0  13   9 177.160 17.4571   2
   5   0 -10 4.49224 4.37631   4
   5   0 -10 3.45524 4.50820   5
  -5   0  10 -1.2350 3.78384   2
  -4   0  10 291.612 15.1034   3
   4   0 -10 322.452 19.0913   5
  -4   0  10 337.698 15.7693   2
  -4   0  10 315.983 16.5414   5
  -4   0  10 329.971 16.1874   5
   4   0 -10 338.732 17.9012   4
  -3   0  10 -2.4802 1.57159   2
  -3   0  10 0.26258 2.40775   5
   3   0 -10 4.55673 3.87132   5
   3   0 -10 0.97325 2.48324   4
  -3   0  10 2.11164 2.35508   5
  -3   0  10 -3.7070 1.69651   3
   2   0 -10 2244.19 68.2229   5
  -2   0  10 2102.54 62.2008   5
   2   0 -10 2189.25 63.3765   2
   2   0 -10 1968.15 65.9444   5
   2   0 -10 2126.66 63.9120   4
  -2   0  10 2361.04 67.7000   2
  -2   0  10 2171.43 66.1617   3
   1   0 -10 2.22408 1.33760   4
   1   0 -10 -1.5926 1.59324   2
   1   0 -10 0.62240 2.58243   5
  -1   0  10 0.71653 2.11332   3
   1   0 -10 1.53208 2.48858   5
  -1   0  10 -0.2626 0.85886   5
  -1   0  10 -0.6454 0.83815   5
  -1   0  10 1.59921 1.79959   2
   0   0 -10 59.3431 6.88022   3
   0   0 -10 60.8933 7.22291   5
   0   0 -10 49.2971 6.25707   5
   0   0 -10 53.2913 6.32979   2
   0   0  10 57.0941 6.62040   3
  -1   0 -10 3.36110 3.20957   5
  -1   0 -10 -2.7249 1.99558   3
   1   0  10 -0.3323 0.78753   4
  -1   0 -10 -5.4470 2.74940   2
   1   0  10 -1.1591 1.93785   3
   1   0  10 -0.2940 0.91434   4
   2   0  10 6.32122 2.06548   4
   2   0  10 6.38186 4.85214   3
   2   0  10 3.25114 1.83186   4
  -2   0 -10 0.77455 2.50755   5
   3   0  10 3.95765 3.19708   3
   3   0  10 -2.0876 1.71280   4
   4   0  10 198.753 12.8023   4
  -5  -1  10 8.81667 4.53238   5
   5  -1 -10 22.1609 6.73684   4
  -5  -1  10 18.3812 4.77019   2
   5  -1 -10 30.4333 7.41162   5
   5   1 -10 12.1615 5.23357   4
  -5   1  10 13.8606 5.68053   5
  -5   1  10 14.1103 4.73273   2
   5   1 -10 18.5765 6.93638   5
   4  -1 -10 27.4804 6.98743   5
  -4  -1  10 30.8077 4.74522   3
  -4  -1  10 28.4933 4.48554   2
  -4  -1  10 18.1628 4.31273   5
   4   1 -10 25.7714 6.09172   5
   4   1 -10 31.5263 5.90490   4
  -4   1  10 30.3963 5.87164   2
  -4   1  10 26.3873 5.71525   3
  -4   1  10 16.3760 5.15911   5
  -3  -1  10 222.693 11.7427   3
   3  -1 -10 205.055 12.6722   4
   3  -1 -10 225.930 15.0108   5
  -3  -1  10 190.924 13.7741   5
   3  -1 -10 214.558 11.1061   2
  -3   1  10 214.222 12.2714   2
  -3   1  10 244.526 13.5749   3
  -3   1  10 210.525 12.2310   5
   3   1 -10 226.132 12.2702   4
  -2  -1  10 466.960 17.6950   2
   2  -1 -10 452.731 18.3305   2
   2  -1 -10 515.175 22.6436   5
  -2  -1  10 490.305 19.3029   3
   2  -1 -10 456.447 18.8475   4
   2   1 -10 458.302 19.9743   5
   2   1 -10 493.315 21.0360   5
  -2   1  10 477.360 18.2294   4
   2   1 -10 475.387 17.6765   4
  -2   1  10 464.660 19.7022   2
  -2   1  10 481.163 20.7166   3
   2   1 -10 459.048 18.2952   2
   1  -1 -10 121.006 8.61651   2
   1  -1 -10 144.712 10.3782   5
   1  -1 -10 123.181 9.21031   5
  -1  -1  10 133.179 8.84285   3
   1  -1 -10 126.683 7.14446   4
  -1   1  10 135.755 6.62168   4
   1   1 -10 128.922 7.71183   2
   1   1 -10 121.353 8.87629   5
  -1   1  10 121.740 7.26779   5
  -1   1  10 124.850 7.12704   5
   1   1 -10 116.848 8.89955   5
  -1   1  10 125.679 9.62065   3
  -1   1  10 136.673 9.30301   2
   0  -1 -10 619.258 25.2854   2
   0  -1 -10 605.769 26.2111   5
   0  -1  10 657.866 25.2347   3
   0  -1 -10 589.852 27.1732   5
   0   1  10 607.276 25.5607   3
   0   1 -10 641.550 24.4520   2
   0   1  10 623.768 20.6151   5
   0   1 -10 607.612 23.9947   5
   0   1 -10 652.160 25.1111   3
   0   1  10 637.414 19.3784   4
   0   1 -10 649.712 25.1169   5
  -1  -1 -10 379.076 18.9435   5
  -1  -1 -10 405.690 20.3224   2
  -1  -1 -10 393.368 20.4960   5
   1  -1  10 382.916 19.3175   3
  -1   1 -10 390.886 19.7093   3
   1   1  10 407.118 14.3005   5
   1   1  10 402.873 14.4122   4
  -1   1 -10 391.324 18.2146   5
  -1   1 -10 412.806 19.4839   5
   1   1  10 380.481 19.8616   3
   2  -1  10 87.1535 5.09061   4
   2  -1  10 80.1032 5.52466   4
   2   1  10 82.4439 6.46925   4
   2   1  10 85.4570 9.60582   3
   2   1  10 79.5343 5.70646   5
  -2   1 -10 58.3826 7.57746   5
  -2   1 -10 73.9389 9.10785   5
   2   1  10 76.7585 5.36339   5
   2   1  10 70.2188 6.48750   4
   3  -1  10 770.009 27.1314   4
   3  -1  10 779.465 33.8295   3
   3   1  10 745.028 33.7101   3
   3   1  10 753.775 28.0353   4
   3   1  10 820.210 26.3074   5
   3   1  10 772.763 26.3171   5
   4  -1  10 88.8441 8.47912   4
   4   1  10 92.3579 11.9412   5
   4   1  10 89.4662 13.5682   3
   5  -2 -10 130.772 12.1651   4
  -5  -2  10 128.392 8.70790   2
   5  -2 -10 140.753 14.1966   5
   5   2 -10 139.369 11.4880   4
  -5   2  10 159.645 13.4579   5
  -5   2  10 143.474 12.0390   2
   5   2 -10 93.2830 13.1230   5
   4  -2 -10 -2.6435 2.78826   5
  -4  -2  10 1.72649 1.95831   2
  -4  -2  10 5.39278 2.78891   5
   4  -2 -10 0.06667 3.91285   4
  -4  -2  10 -2.2712 2.41364   5
  -4  -2  10 1.00288 2.05949   3
  -4  -2  10 1.84641 2.18913   3
  -4   2  10 3.08020 3.22141   2
   4   2 -10 2.91700 3.95145   5
  -4   2  10 1.77435 3.97834   5
   4   2 -10 1.26494 3.14204   4
  -3  -2  10 2100.89 60.0676   2
   3  -2 -10 2195.20 64.5130   2
   3  -2 -10 2085.44 66.4831   4
  -3  -2  10 2111.18 62.6662   3
   3  -2 -10 2128.69 69.5889   5
  -3   2  10 2060.78 65.9198   5
  -3   2  10 2143.89 67.1870   3
   3   2 -10 2101.57 66.9883   5
   3   2 -10 2162.55 64.1409   4
  -3   2  10 2057.69 65.3455   4
  -3   2  10 2122.28 66.2395   2
  -3   2  10 2087.40 65.0180   5
   2  -2 -10 87.1027 7.53819   4
   2  -2 -10 101.706 9.36239   5
  -2  -2  10 93.0480 6.57513   3
   2  -2 -10 90.5321 7.29813   2
  -2   2  10 100.762 8.02426   5
  -2   2  10 99.1502 7.97510   5
   2   2 -10 85.6667 7.86360   5
  -2   2  10 100.819 8.43495   2
   2   2 -10 85.1429 5.69776   4
   2   2 -10 93.5112 4.89837   2
  -2   2  10 103.864 7.18372   4
  -2   2  10 87.0152 7.98731   3
   1  -2 -10 1443.39 48.9924   5
   1  -2 -10 1433.41 44.0537   4
   1  -2 -10 1344.42 45.5477   2
   1  -2 -10 1304.73 46.2682   5
  -1  -2  10 1418.33 44.5477   3
  -1   2  10 1435.51 47.6913   3
   1   2 -10 1400.79 44.9110   5
  -1   2  10 1440.67 44.8207   5
  -1   2  10 1425.80 46.9649   2
   1   2 -10 1372.75 42.2577   2
  -1   2  10 1422.05 42.3184   4
   1   2 -10 1413.32 44.8740   5
  -1   2  10 1415.61 43.3151   5
   0  -2 -10 1.84458 3.32869   5
   0  -2  10 6.39927 2.89774   3
   0  -2 -10 9.39853 4.16579   2
   0  -2 -10 4.49427 3.31020   5
   0   2  10 5.88846 2.53495   5
   0   2  10 6.44674 3.18301   2
   0   2 -10 8.72520 2.95806   2
   0   2 -10 2.00124 2.30245   5
   0   2 -10 2.11203 2.09004   5
   0   2  10 9.61668 2.50771   5
   0   2  10 2.52115 1.68828   4
   0   2 -10 -1.3214 2.28471   3
   0   2  10 4.84360 2.87831   3
  -1  -2 -10 265.237 16.3408   5
   1  -2  10 282.816 15.2457   3
  -1  -2 -10 272.998 16.5066   2
   1   2  10 262.834 15.8096   3
  -1   2 -10 254.184 14.1251   5
  -1   2 -10 266.246 15.0568   3
  -1   2 -10 266.894 13.7436   5
  -1   2 -10 262.873 14.9661   2
   1   2  10 246.462 12.8057   4
  -2  -2 -10 3.64124 3.94169   5
   2  -2  10 0.69823 1.14198   4
   2  -2  10 -0.5705 2.47920   3
  -2   2 -10 -3.0779 2.82675   5
   2   2  10 3.37210 3.02998   5
   2   2  10 -3.0596 1.92384   3
   2   2  10 4.95181 2.93428   5
  -2   2 -10 9.98088 4.21671   5
   2   2  10 2.79716 2.43712   4
   3  -2  10 107.170 7.47967   4
   3  -2  10 104.708 11.1787   3
   3   2  10 90.3749 8.00123   5
   3   2  10 94.8780 8.15741   4
   3   2  10 129.222 12.5947   3
   4  -2  10 21.3968 4.63821   4
   4   2  10 42.8214 7.18197   4
   4   2  10 24.4491 6.16437   3
   4   2  10 22.1232 5.34951   5
  -5  -3  10 12.7204 3.66424   3
   5  -3 -10 11.6859 6.86634   5
  -5  -3  10 8.94003 3.20606   2
   5  -3 -10 14.4890 6.02312   4
   5   3 -10 11.5124 4.83041   4
   5   3 -10 13.0656 5.09440   5
  -5   3  10 12.0487 6.06931   5
  -5   3  10 18.4117 6.00616   2
   4  -3 -10 982.391 40.5493   5
  -4  -3  10 1083.87 33.3252   3
   4  -3 -10 999.696 38.8019   4
  -4   3  10 940.208 37.5133   5
  -4   3  10 936.446 37.0380   2
   4   3 -10 961.227 37.6213   5
   4   3 -10 934.526 35.4593   4
   3  -3 -10 22.9730 5.58361   5
  -3  -3  10 25.7167 3.11489   3
   3  -3 -10 36.0553 5.35049   2
  -3  -3  10 28.2464 3.44800   3
   3  -3 -10 33.2560 5.70914   4
  -3   3  10 23.2781 5.22285   2
  -3   3  10 15.0230 4.60176   5
   3   3 -10 35.4368 4.74525   4
  -3   3  10 37.4699 5.87677   4
   3   3 -10 29.4689 5.70955   5
  -2  -3  10 186.327 8.83338   3
   2  -3 -10 185.822 12.7809   2
   2  -3 -10 173.269 11.2781   4
  -2   3  10 176.407 10.7456   5
  -2   3  10 169.165 12.2482   3
  -2   3  10 159.848 11.1768   5
  -2   3  10 175.971 12.0162   2
   2   3 -10 171.278 10.3273   5
  -2   3  10 188.001 10.3825   4
   2   3 -10 164.362 8.09711   4
   2   3 -10 180.189 10.7049   5
   1  -3 -10 112.767 10.9632   5
  -1  -3  10 121.641 7.75957   3
   1  -3 -10 120.069 10.8614   2
   1  -3 -10 133.434 8.89571   4
  -1   3  10 123.297 7.52856   4
   1   3 -10 130.313 8.60504   5
  -1   3  10 128.055 8.63494   5
   1   3 -10 118.140 7.94030   5
  -1   3  10 130.452 10.2218   2
  -1   3  10 131.163 10.5734   3
  -1   3  10 117.446 8.86972   5
   1   3 -10 111.512 6.17849   2
   0  -3 -10 200.904 14.2428   5
   0  -3  10 209.295 11.4509   3
   0  -3 -10 211.919 13.1606   2
   0   3 -10 203.325 10.9038   5
   0   3  10 200.678 13.5190   3
   0   3  10 205.841 10.9023   5
   0   3  10 208.900 11.5115   5
   0   3  10 201.387 9.83211   4
   0   3 -10 200.022 11.4650   3
   0   3 -10 188.904 10.8224   2
   0   3  10 215.438 13.6217   2
   0   3 -10 195.073 10.6362   5
  -1  -3 -10 -1.9712 3.08573   5
   1  -3  10 7.50003 3.38957   3
   1   3  10 4.57973 2.40927   4
  -1   3 -10 1.65542 3.19369   3
   1   3  10 3.14555 2.52788   5
  -1   3 -10 2.46982 2.99714   2
   1   3  10 7.90964 2.91521   5
  -1   3 -10 8.25805 2.54442   5
  -1   3 -10 -0.2891 2.17274   5
   1   3  10 7.13735 3.95915   3
   2  -3  10 969.713 29.3866   4
  -2  -3 -10 1026.55 41.2969   5
   2  -3  10 1011.01 38.6928   3
  -2   3 -10 1074.84 37.9617   5
   2   3  10 997.234 35.5356   4
   2   3  10 976.340 37.4185   5
   2   3  10 1013.42 40.3072   3
   2   3  10 1022.23 35.0000   5
   3  -3  10 514.193 19.6623   4
   3  -3  10 539.567 26.1089   3
   3   3  10 532.561 27.3391   3
   3   3  10 524.656 22.3056   5
   4  -3  10 7.42802 3.60024   4
   4   3  10 17.3785 6.38877   3
   4   3  10 10.9890 3.79777   4
   4   3  10 2.50347 3.99499   5
   5  -4 -10 112.544 13.2047   4
   5  -4 -10 106.494 12.5783   5
   5   4 -10 112.364 12.1336   5
   5   4 -10 96.3072 10.5359   4
  -5   4  10 90.6077 11.0771   2
  -5   4  10 121.457 12.8523   5
  -4  -4  10 563.746 17.0624   3
   4  -4 -10 567.389 27.3533   4
  -4  -4  10 556.815 16.9022   3
   4  -4 -10 570.440 28.7602   5
   4   4 -10 558.098 25.7598   5
  -4   4  10 569.004 26.7414   2
  -4   4  10 577.720 26.8316   5
   4   4 -10 516.174 23.4445   4
   3  -4 -10 150.750 12.2870   4
   3  -4 -10 177.264 14.5386   5
  -3  -4  10 159.945 5.69318   3
  -3  -4  10 161.298 5.58454   3
   3   4 -10 152.797 11.0777   5
  -3   4  10 158.349 12.2144   2
   3   4 -10 156.879 9.52103   4
  -3   4  10 154.841 12.3341   5
   2  -4 -10 784.407 29.5453   2
  -2  -4  10 783.302 23.8375   3
   2  -4 -10 763.925 30.1737   4
   2  -4 -10 784.221 32.9696   5
   2   4 -10 802.487 27.9364   5
  -2   4  10 799.782 30.7263   5
  -2   4  10 771.267 28.2151   4
   2   4 -10 773.525 24.6358   4
  -2   4  10 751.929 30.8936   2
   2   4 -10 766.955 27.4484   5
  -2   4  10 763.789 31.3522   3
   1  -4 -10 666.257 26.7671   2
   1  -4 -10 706.397 26.2557   4
   1  -4 -10 632.815 28.7535   5
  -1  -4  10 659.829 22.4196   3
   1   4 -10 661.624 23.3510   5
   1   4 -10 642.782 22.8702   5
  -1   4  10 645.411 24.8416   5
   1   4 -10 630.429 19.8803   2
  -1   4  10 649.450 23.7977   4
  -1   4  10 670.312 28.2531   3
  -1   4  10 644.696 27.7041   2
  -1   4  10 662.381 26.3791   5
   0  -4 -10 99.1525 10.6221   5
   0  -4 -10 108.131 10.0946   2
   0  -4  10 116.702 7.96071   3
   0   4  10 117.613 10.1140   2
   0   4 -10 117.923 7.43596   5
   0   4  10 107.519 7.37567   4
   0   4  10 119.570 10.3717   3
   0   4 -10 112.824 7.55367   2
   0   4  10 110.889 8.99051   5
   0   4 -10 112.474 8.23152   3
   0   4  10 116.491 8.78098   5
  -1  -4 -10 135.793 14.4451   5
   1  -4  10 163.805 10.8602   3
  -1   4 -10 160.621 9.85684   5
   1   4  10 139.635 10.3971   5
  -1   4 -10 160.124 9.15120   5
  -1   4 -10 140.760 10.4496   3
   1   4  10 148.394 12.3370   2
  -1   4 -10 160.668 11.0231   2
   1   4  10 144.055 9.66413   4
   1   4  10 144.067 10.8741   5
  -2  -4 -10 69.8044 9.98312   5
   2  -4  10 51.4573 6.81474   3
   2  -4  10 56.5483 3.18348   4
   2   4  10 55.5617 7.73692   3
   2   4  10 44.8361 7.66800   4
   2   4  10 61.7883 7.09592   5
  -2   4 -10 59.9951 7.23187   5
  -2   4 -10 54.3935 7.90886   5
   3  -4  10 92.4358 6.76709   4
   3  -4  10 92.2487 10.6746   3
   3   4  10 115.389 10.5159   5
   3   4  10 104.893 11.1347   3
   4  -4  10 66.7990 7.57079   4
   4  -4  10 57.5100 9.68907   3
   4   4  10 66.0473 8.88131   4
   4   4  10 67.9899 9.25462   5
   4   4  10 70.5930 11.1498   3
   4  -5 -10 34.3945 7.16285   4
   4  -5 -10 23.8189 6.74486   5
  -4   5  10 31.6038 7.20709   2
  -4   5  10 29.2085 7.35486   5
   4   5 -10 35.7833 6.19251   4
   4   5 -10 27.5238 5.97355   5
   3  -5 -10 532.747 25.5025   4
   3  -5 -10 511.350 26.9635   5
   3   5 -10 547.438 20.9965   4
  -3   5  10 536.749 25.3329   5
   3   5 -10 572.406 23.0646   5
  -3   5  10 522.812 25.2816   2
   2  -5 -10 41.1183 8.41745   5
   2  -5 -10 37.6158 6.60098   4
   2   5 -10 33.2453 4.74739   5
  -2   5  10 43.0139 7.09586   5
  -2   5  10 36.8873 5.68006   4
   2   5 -10 32.0364 4.40086   5
  -2   5  10 40.3222 7.27239   2
   2   5 -10 26.8892 3.08690   4
  -2   5  10 31.6549 6.65412   3
  -1  -5  10 302.261 11.5392   3
   1  -5 -10 303.063 18.5013   5
   1  -5 -10 287.868 15.9735   4
  -1   5  10 287.344 14.1271   4
  -1   5  10 300.151 17.6384   2
  -1   5  10 307.659 16.6456   5
   1   5 -10 304.497 12.7725   5
   1   5 -10 274.359 13.1945   5
  -1   5  10 299.537 17.7550   3
   0  -5 -10 456.987 27.4146   5
   0  -5  10 504.971 19.2431   3
   0   5 -10 482.398 17.7185   5
   0   5  10 504.163 24.1363   3
   0   5  10 501.720 20.4334   4
   0   5 -10 506.852 19.9219   3
   0   5 -10 474.277 18.6115   2
   0   5  10 481.563 23.2191   5
   0   5 -10 480.081 17.4641   5
   0   5  10 495.779 24.0246   2
   0   5  10 508.395 22.2681   5
   1  -5  10 2123.47 63.1086   3
  -1  -5 -10 1965.11 68.6875   5
   1   5  10 2009.89 63.0307   4
  -1   5 -10 2088.73 63.4434   2
  -1   5 -10 1986.73 59.4235   5
   1   5  10 1896.76 66.9363   2
  -1   5 -10 1998.04 60.3609   5
   1   5  10 2059.03 67.9741   3
  -1   5 -10 1994.49 63.9595   3
   1   5  10 1941.34 63.7246   5
   2  -5  10 33.4479 7.22829   3
  -2  -5 -10 43.5758 8.86017   5
   2  -5  10 38.6046 2.41622   4
  -2   5 -10 30.9288 5.33882   5
   2   5  10 42.0004 6.85823   5
  -2   5 -10 35.1902 5.71814   5
   2   5  10 24.0527 5.92254   3
   2   5  10 34.3085 5.84194   4
   3  -5  10 214.604 12.9704   4
   3  -5  10 248.867 16.3809   3
   3   5  10 285.039 16.3004   5
   3   5  10 285.404 18.8382   3
   4  -6 -10 70.4764 11.2790   5
   4  -6 -10 67.4724 10.4932   4
   4   6 -10 67.9043 8.59703   5
   4   6 -10 63.9380 7.56276   4
  -4   6  10 83.5891 10.6739   5
  -4   6  10 64.5102 9.92110   2
   3  -6 -10 161.492 14.2825   5
   3  -6 -10 202.376 15.0299   4
  -3   6  10 183.174 14.3406   2
  -3   6  10 187.527 14.4899   5
   3   6 -10 183.618 10.4865   4
   3   6 -10 171.760 11.5980   5
   2  -6 -10 262.122 16.2257   4
   2  -6 -10 246.528 17.7404   5
  -2   6  10 250.059 18.4595   2
   2   6 -10 253.298 12.1848   5
  -2   6  10 258.526 16.6030   3
   2   6 -10 259.525 12.2215   5
   2   6 -10 233.129 11.1329   4
   2   6 -10 247.882 10.3580   4
   1  -6 -10 69.8501 10.1041   5
   1  -6 -10 67.8916 8.09433   4
  -1  -6  10 69.4449 3.82170   3
  -1   6  10 59.2700 6.80521   4
   1   6 -10 53.0786 5.51217   5
  -1   6  10 76.4337 8.86173   5
   1   6 -10 64.2419 4.81023   5
  -1   6  10 49.0103 7.24656   2
  -1   6  10 58.4464 8.56694   3
   0  -6  10 30.8351 3.83949   3
   0  -6 -10 25.4231 6.05084   5
   0   6 -10 25.8598 2.96408   5
   0   6 -10 34.5183 4.50179   3
   0   6  10 33.9323 6.74861   3
   0   6 -10 27.9802 3.39071   5
   0   6  10 24.4600 5.58236   5
   0   6  10 30.7471 5.97738   4
  -1  -6 -10 5.23994 4.91723   5
   1  -6  10 0.66737 2.20974   3
   1   6  10 3.68857 3.73792   5
   1   6  10 2.69482 3.19374   4
  -1   6 -10 3.88337 3.33710   3
  -1   6 -10 0.83475 3.00953   2
  -1   6 -10 -0.4318 1.87325   5
   1   6  10 2.80289 4.13959   3
   1   6  10 2.81539 3.29575   2
  -2  -6 -10 10.8410 5.70258   5
  -2   6 -10 6.03258 2.76843   5
   2   6  10 3.97302 3.98533   5
   2   6  10 2.11154 3.16943   3
  -2   6 -10 8.29235 3.29256   5
   3  -6  10 2.23594 2.07753   4
   3  -6  10 -5.5307 2.19645   3
   3   6  10 0.91298 3.09126   3
   3   6  10 -2.2109 3.93368   5
   4  -7 -10 26.3811 7.10536   4
   4  -7 -10 13.3145 7.40083   5
   4   7 -10 25.7092 6.08357   4
  -4   7  10 15.4693 6.02638   2
   4   7 -10 27.3648 6.09371   5
  -4   7  10 25.9954 7.23735   5
   3  -7 -10 124.994 13.6981   5
   3  -7 -10 94.2251 11.6512   4
   3   7 -10 117.018 9.76894   5
   3   7 -10 117.406 8.33529   4
  -3   7  10 121.603 12.4710   5
  -3   7  10 114.146 12.1383   2
   2  -7 -10 342.947 21.8033   5
   2  -7 -10 363.144 20.4996   4
  -2   7  10 360.816 21.1393   2
   2   7 -10 311.822 14.3800   4
   2   7 -10 352.658 13.5884   4
  -2   7  10 357.325 20.9841   3
   2   7 -10 351.767 15.1081   5
  -2   7  10 371.231 20.1170   5
   1  -7 -10 343.612 19.0544   4
   1  -7 -10 297.034 20.2820   5
  -1   7  10 352.312 19.5187   5
  -1   7  10 350.602 20.4475   2
  -1   7  10 323.391 19.8764   3
   1   7 -10 324.951 12.7037   5
   1   7 -10 314.619 12.3669   5
   0  -7 -10 57.6573 9.53028   5
   0   7 -10 67.1465 3.93353   5
   0   7 -10 58.6213 4.61767   2
   0   7  10 65.8010 8.42727   2
   0   7 -10 66.2597 4.22277   5
   0   7 -10 73.4384 6.09198   3
   0   7  10 78.1720 10.2319   5
   0   7  10 69.5331 7.78865   4
   0   7  10 82.8003 10.1541   3
   1  -7  10 255.248 13.3762   3
  -1  -7 -10 258.656 18.6131   5
  -1   7 -10 238.694 14.1145   3
   1   7  10 255.387 16.1050   5
  -1   7 -10 226.977 10.7035   5
  -1   7 -10 247.840 12.7125   2
  -1   7 -10 262.057 14.0946   2
  -1   7 -10 235.719 10.3326   5
   1   7  10 224.904 17.0210   2
   1   7  10 263.761 17.4055   3
   2  -7  10 3071.23 96.8389   3
  -2   7 -10 3112.32 89.1477   5
   2   7  10 2909.71 98.2713   3
   2   7  10 3029.94 95.4001   5
  -2   7 -10 3185.85 90.8339   5
   3  -7  10 -1.0120 3.78000   3
   3  -7  10 2.85428 3.09324   4
   3   7  10 8.53851 4.69528   5
   3   7  10 12.1219 5.66770   3
   4  -8 -10 18.4196 6.26112   4
  -4   8  10 25.0086 6.60026   2
   4   8 -10 14.2485 5.18777   4
   4   8 -10 17.4766 6.02473   5
   3  -8 -10 15.0701 6.61097   5
   3  -8 -10 34.6508 7.73564   4
  -3   8  10 17.0913 5.48497   2
   3   8 -10 15.1130 4.25376   5
  -3   8  10 16.3765 5.84051   5
   3   8 -10 22.2604 4.32767   4
   2  -8 -10 340.474 21.2549   5
   2  -8 -10 336.726 20.0506   4
  -2   8  10 322.624 19.3781   5
   2   8 -10 334.899 14.4483   5
   2   8 -10 315.725 14.5304   4
  -2   8  10 299.291 20.0236   3
  -2   8  10 348.644 21.2560   2
   1  -8 -10 568.792 29.4136   5
   1  -8 -10 537.412 26.5098   4
  -1   8  10 570.276 28.6144   2
   1   8 -10 572.271 18.5282   5
   1   8 -10 554.524 17.1473   4
  -1   8  10 576.417 28.0542   3
   1   8 -10 553.333 18.6785   5
  -1   8  10 566.424 27.1790   5
   1   8 -10 551.635 16.9398   4
   0  -8 -10 73.3088 11.2523   5
   0   8 -10 72.7255 3.59200   5
   0   8  10 70.3130 9.29811   5
   0   8  10 82.7545 9.69389   3
   0   8  10 75.0189 10.2279   2
   0   8 -10 82.4027 6.62467   2
   0   8 -10 72.7790 5.97690   3
   0   8 -10 72.3479 5.00596   2
   0   8 -10 69.3334 3.37373   5
  -1  -8 -10 63.2704 9.48371   5
  -1   8 -10 58.0158 7.27746   3
  -1   8 -10 49.7164 4.35480   5
   1   8  10 72.1158 9.99821   2
   1   8  10 36.5975 7.39440   5
  -1   8 -10 48.3395 3.91237   5
  -1   8 -10 49.6860 6.46766   2
  -1   8 -10 54.2685 5.99185   2
   1   8  10 53.3476 9.13119   3
   2  -8  10 36.5976 6.61405   3
   2   8  10 30.4532 6.69923   5
  -2   8 -10 47.6243 5.68805   5
   2   8  10 42.7763 8.75761   3
  -2   8 -10 45.6872 7.68416   2
   3   8  10 198.240 15.9929   5
  -3   8 -10 208.938 15.1807   2
   3   8  10 273.312 19.3254   3
   3  -9 -10 172.500 15.5487   5
   3  -9 -10 188.330 16.2929   4
  -3   9  10 169.648 15.6894   2
   3   9 -10 180.833 11.3480   4
  -3   9  10 190.318 15.0059   5
   3   9 -10 154.992 12.0794   4
   2  -9 -10 50.9574 8.50154   4
   2  -9 -10 44.8434 9.53847   5
  -2   9  10 30.7439 7.44994   3
  -2   9  10 48.0642 7.92184   5
   2   9 -10 39.5940 5.14655   4
   2   9 -10 47.9693 5.14690   4
  -2   9  10 36.6353 7.72347   2
   2   9 -10 39.3991 5.01797   5
   1  -9 -10 2419.22 82.6278   5
   1   9 -10 2464.38 68.5184   4
  -1   9  10 2372.54 79.8207   5
  -1   9  10 2469.87 82.6782   2
  -1   9  10 2453.36 81.8811   3
   1   9 -10 2451.97 68.1819   5
   1   9 -10 2388.06 68.0919   5
   0  -9 -10 42.9307 9.13913   5
   0   9 -10 43.7523 4.79903   3
   0   9  10 41.9868 8.20708   2
   0   9  10 76.1859 10.0588   3
   0   9 -10 42.8438 3.99015   2
   0   9  10 27.0614 6.78729   5
   0   9 -10 31.4257 4.79170   2
  -1  -9 -10 704.611 33.1690   5
  -1   9 -10 644.127 24.0611   2
   1   9  10 600.037 30.7458   3
  -1   9 -10 612.868 20.2252   5
   1   9  10 615.780 29.5227   5
  -1   9 -10 629.479 19.6822   5
  -1   9 -10 642.612 26.0367   3
   1   9  10 625.798 31.4815   2
  -2   9 -10 33.1590 5.18000   5
   2   9  10 41.4028 8.25774   3
   2   9  10 27.6621 6.81930   5
  -2   9 -10 39.2323 6.41784   2
   3 -10 -10 -1.3577 3.35778   4
   3 -10 -10 5.60175 6.36651   5
  -3  10  10 -2.4037 5.02262   5
  -3  10  10 4.19090 5.55709   2
   3  10 -10 -2.8481 3.08276   5
   3  10 -10 -1.3789 2.73851   4
   2 -10 -10 538.468 28.9612   5
   2 -10 -10 547.817 28.8466   4
  -2  10  10 475.346 27.4166   2
   2  10 -10 521.694 19.7833   5
  -2  10  10 470.349 26.4825   5
  -2  10  10 480.192 27.1338   3
   1 -10 -10 4.67204 5.86561   5
  -1  10  10 10.0591 4.27796   5
  -1  10  10 0.33810 3.03212   3
   1  10 -10 -0.3774 1.54856   5
  -1  10  10 20.8782 7.06160   2
   1  10 -10 1.53915 1.34644   5
   0 -10 -10 38.9713 8.38843   5
   0  10 -10 29.5130 4.22082   3
   0  10 -10 34.4826 2.90542   4
   0  10  10 35.9790 7.74190   5
   0  10  10 30.0886 7.47571   3
   0  10 -10 33.5193 3.81684   2
   0  10 -10 30.9471 4.29414   2
   0  10  10 25.9499 7.21364   2
  -1 -10 -10 6.21874 4.11221   5
  -1  10 -10 1.87289 1.71119   5
   1  10  10 6.17556 4.00456   5
  -1  10 -10 3.81853 2.57331   2
  -1  10 -10 4.70232 1.56419   5
  -1  10 -10 9.67953 4.00844   3
   1  10  10 19.9815 6.90691   3
   1  10  10 5.33766 5.27882   2
   2  10  10 76.7761 11.7727   2
   2  10  10 86.3043 11.5148   5
   2  10  10 92.9480 12.3171   3
  -2  10 -10 72.8583 8.54792   2
   2 -11 -10 92.0213 13.3012   5
   2 -11 -10 98.6839 13.0808   4
  -2  11  10 117.601 15.5989   3
   2  11 -10 96.7068 7.50093   5
   1 -11 -10 696.374 34.6446   5
  -1  11  10 694.008 35.3515   2
  -1  11  10 688.362 33.1454   5
  -1  11  10 682.354 34.1207   3
   1  11 -10 731.855 22.3287   5
   0 -11 -10 231.303 18.6365   5
   0  11  10 218.645 17.4620   5
   0  11  10 258.552 19.2624   3
   0  11 -10 234.321 10.3097   2
   0  11  10 201.385 17.6739   2
  -1  11 -10 208.431 14.7968   3
  -1  11 -10 226.141 8.43856   5
   1  11  10 246.082 22.8130   2
   1  11  10 216.220 17.2297   5
  -1  11 -10 214.982 12.7611   2
   1 -12 -10 6.29014 6.78265   5
  -1  12  10 10.8669 6.22672   5
  -1  12  10 11.4623 6.68082   3
   1  12 -10 14.2279 2.72678   5
  -1  12  10 24.1712 7.71682   2
   0 -12 -10 53.7187 10.6446   5
   0  12  10 51.7374 10.0427   3
   0  12 -10 40.3385 4.41478   2
   0  12  10 32.9625 8.19899   2
   0  12  10 34.7559 8.50417   5
  -4   0  11 -1.6342 2.89436   3
  -4   0  11 -3.5112 2.89566   3
  -4   0  11 -1.7367 2.65630   2
  -4   0  11 1.78146 3.43847   5
   4   0 -11 -1.3164 2.19978   4
   4   0 -11 -1.3506 3.72546   5
   3   0 -11 321.440 18.3575   5
  -3   0  11 303.137 15.5699   3
  -3   0  11 302.878 14.3877   2
   3   0 -11 286.032 15.0768   4
   2   0 -11 1.63200 1.72763   2
  -2   0  11 -0.7599 1.57142   5
  -2   0  11 3.05996 2.02985   2
  -2   0  11 1.81282 1.38589   5
   2   0 -11 2.13307 2.12560   4
  -2   0  11 -1.3652 2.09513   3
   2   0 -11 -2.4850 2.63343   5
   1   0 -11 1762.01 56.6393   2
   1   0 -11 1839.68 60.2169   5
  -1   0  11 1904.30 59.2383   3
  -1   0  11 1956.15 58.0660   2
   1   0 -11 1808.90 58.9383   5
   0   0 -11 -0.4519 2.92131   5
   0   0  11 5.39915 3.67734   3
   0   0 -11 1.94591 3.32177   5
   0   0 -11 3.31263 3.22595   2
  -1   0 -11 5822.70 168.355   5
  -1   0 -11 6081.52 170.469   5
  -1   0 -11 5708.14 169.688   2
   1   0  11 5910.09 169.610   3
   2   0  11 -1.0667 2.26541   4
   2   0  11 -0.8713 2.15761   3
   2   0  11 -2.2275 1.20950   4
  -2   0 -11 -1.7212 3.22282   5
   3   0  11 234.926 16.8917   3
   3   0  11 265.213 12.8225   4
   4  -1 -11 110.078 11.9401   5
   4  -1 -11 105.682 9.87539   4
  -4  -1  11 108.130 8.58963   3
  -4  -1  11 97.4110 7.77064   3
  -4   1  11 110.501 10.0596   3
   4   1 -11 101.870 9.90016   4
  -4   1  11 104.319 9.60416   2
   4   1 -11 110.029 11.6050   5
  -4   1  11 101.258 9.56956   5
   3  -1 -11 515.035 24.6955   5
  -3  -1  11 491.199 15.1095   5
   3  -1 -11 515.336 20.1064   2
   3  -1 -11 524.466 22.2515   4
  -3  -1  11 508.962 20.7516   3
  -3   1  11 482.646 21.1328   2
  -3   1  11 482.862 22.0178   3
   3   1 -11 532.492 21.1001   4
   3   1 -11 513.079 23.9496   5
  -2  -1  11 58.2734 6.03415   3
   2  -1 -11 63.5922 5.93041   4
   2  -1 -11 69.1892 6.12558   2
  -2  -1  11 49.6011 5.07380   2
   2   1 -11 58.0664 4.85613   4
  -2   1  11 64.5147 6.48452   2
  -2   1  11 67.0863 5.88698   5
   2   1 -11 63.4568 7.73817   5
  -2   1  11 55.5743 5.36218   4
   2   1 -11 62.0985 4.89404   2
  -2   1  11 78.7758 7.67441   3
   1  -1 -11 10.2896 3.56789   2
  -1  -1  11 4.92196 2.69456   3
   1  -1 -11 4.68410 3.95483   5
  -1   1  11 6.24673 1.80838   4
   1   1 -11 7.07433 3.67911   5
   1   1 -11 8.05990 3.05748   2
  -1   1  11 11.6341 2.52698   5
  -1   1  11 10.8570 3.38907   2
  -1   1  11 5.70336 3.55909   3
   0  -1 -11 3.38543 3.59166   5
   0  -1 -11 0.75556 2.91496   5
   0  -1  11 1.77353 2.71005   3
   0  -1 -11 -2.1297 2.73704   2
   0   1 -11 -2.2730 2.54892   5
   0   1  11 3.64083 1.16500   4
   0   1 -11 4.84969 3.42180   3
   0   1  11 3.73613 1.60297   5
   0   1  11 1.47673 1.62232   5
   0   1 -11 5.66617 3.59460   5
   0   1  11 8.87794 3.98801   3
   0   1 -11 -5.5188 2.20918   2
  -1  -1 -11 2141.20 69.3486   5
   1  -1  11 2019.55 66.8942   3
  -1   1 -11 2036.57 67.0648   2
  -1   1 -11 1974.42 65.3144   5
   1   1  11 2068.99 58.7071   4
   1   1  11 2069.82 57.2999   5
  -1   1 -11 2062.82 67.1565   5
   1   1  11 2161.00 68.6959   3
   1   1  11 2133.16 57.4898   5
   2  -1  11 477.193 16.3457   4
   2  -1  11 461.728 23.5966   3
  -2  -1 -11 515.139 25.8948   5
   2  -1  11 489.064 15.7862   4
   2   1  11 500.838 15.3982   5
   2   1  11 492.294 18.9787   4
   2   1  11 453.083 24.1925   3
   2   1  11 467.256 15.1508   5
   2   1  11 477.554 17.7041   4
   3  -1  11 260.029 17.9347   3
   3   1  11 261.655 18.5224   3
   3   1  11 256.579 14.3238   4
   3   1  11 255.992 9.62501   5
   3   1  11 263.188 13.1539   4
   4  -2 -11 735.579 31.6450   4
  -4  -2  11 735.429 24.0074   2
   4  -2 -11 780.746 34.5783   5
  -4  -2  11 742.506 26.8516   3
  -4   2  11 758.083 30.2587   2
  -4   2  11 753.886 30.9053   5
   4   2 -11 737.221 32.0301   5
   4   2 -11 741.436 29.5077   4
   3  -2 -11 25.7112 5.43332   4
  -3  -2  11 40.1973 5.57545   3
  -3  -2  11 26.1946 2.89300   2
   3  -2 -11 31.7256 5.67507   2
   3  -2 -11 34.8982 7.46153   5
  -3   2  11 34.9075 6.07542   2
  -3   2  11 35.3901 6.30515   5
   3   2 -11 25.1715 5.55195   5
  -3   2  11 20.5169 4.82932   5
   3   2 -11 29.1168 4.75588   4
  -3   2  11 29.6800 5.34389   4
  -3   2  11 25.7360 5.87202   3
   2  -2 -11 54.1170 6.22806   4
   2  -2 -11 62.9984 6.32040   2
   2  -2 -11 70.5250 9.10473   5
  -2  -2  11 55.5128 5.69307   3
  -2   2  11 55.6449 6.15917   5
  -2   2  11 51.8714 5.26804   4
  -2   2  11 46.1069 6.98423   3
   2   2 -11 55.9063 4.27994   4
   2   2 -11 61.5432 6.91159   5
  -2   2  11 58.7691 6.11770   5
   2   2 -11 52.0540 6.94496   5
   2   2 -11 58.4977 4.09795   2
  -2   2  11 70.7814 7.34874   2
   1  -2 -11 34.7037 6.68107   2
  -1  -2  11 35.0566 4.91979   3
   1  -2 -11 25.0301 6.29417   5
  -1   2  11 31.0986 5.20650   3
  -1   2  11 35.4328 3.67891   4
   1   2 -11 26.1820 5.01665   5
  -1   2  11 36.0206 5.77052   2
   1   2 -11 44.3536 4.56258   2
  -1   2  11 39.3538 5.23060   5
   1   2 -11 28.0028 5.08686   5
   0  -2 -11 1498.62 52.3770   5
   0  -2  11 1508.81 48.7019   3
   0  -2 -11 1422.97 49.8087   2
   0   2 -11 1414.13 47.3080   2
   0   2  11 1549.49 50.6993   2
   0   2  11 1449.40 43.0152   4
   0   2 -11 1421.19 47.4720   5
   0   2 -11 1504.72 48.6374   5
   0   2  11 1449.24 50.8014   3
   0   2 -11 1463.82 48.5807   3
   1  -2  11 83.5058 8.60027   3
  -1  -2 -11 84.1200 11.5997   5
  -1   2 -11 76.6322 8.58828   5
  -1   2 -11 74.2000 8.59418   2
   1   2  11 88.7251 11.3199   3
   2  -2  11 401.103 12.3091   4
   2  -2  11 406.854 21.6137   3
   2  -2  11 400.508 12.1819   4
  -2  -2 -11 406.682 23.3951   5
   2   2  11 414.633 16.5535   5
  -2   2 -11 417.813 21.5308   5
   2   2  11 428.558 17.8241   4
   2   2  11 402.878 22.5233   3
   3  -2  11 88.2760 7.74677   4
   3  -2  11 87.8409 10.9718   3
   3   2  11 79.8911 10.1813   3
   3   2  11 90.8278 8.89185   4
   3   2  11 80.8824 7.57684   4
  -4  -3  11 543.300 19.1556   3
   4  -3 -11 521.844 25.9747   4
   4  -3 -11 550.983 28.4611   5
  -4   3  11 534.439 25.2638   5
   4   3 -11 538.169 25.6431   5
   4   3 -11 514.877 23.0162   4
  -4   3  11 543.454 25.1165   2
   3  -3 -11 359.206 17.8562   2
   3  -3 -11 417.143 20.3106   4
  -3  -3  11 418.715 15.1215   3
   3  -3 -11 416.120 22.7729   5
  -3   3  11 392.550 19.4695   5
   3   3 -11 385.336 19.2819   5
  -3   3  11 408.291 20.7501   3
  -3   3  11 368.838 19.5454   2
   3   3 -11 383.726 16.5253   4
  -3   3  11 346.703 19.9935   4
   2  -3 -11 76.1848 7.55907   4
   2  -3 -11 73.6112 9.71063   5
  -2  -3  11 77.8594 5.89666   3
   2  -3 -11 72.9038 7.36370   2
   2   3 -11 83.7621 7.70411   5
  -2   3  11 73.8923 6.52314   4
   2   3 -11 78.2972 7.80968   5
  -2   3  11 81.6820 8.04731   5
   2   3 -11 76.1736 4.79170   4
  -2   3  11 77.8344 7.60648   5
  -2   3  11 71.6562 8.53018   3
  -2   3  11 71.1570 8.32854   2
   1  -3 -11 209.318 17.3437   5
   1  -3 -11 192.763 12.6668   2
  -1  -3  11 206.033 11.1015   3
   1   3 -11 206.831 11.4386   5
  -1   3  11 198.986 11.7107   5
  -1   3  11 208.044 10.2270   4
  -1   3  11 211.274 11.4606   5
   1   3 -11 206.116 11.6119   5
   1   3 -11 198.417 9.15777   2
  -1   3  11 214.597 14.1745   3
  -1   3  11 194.802 13.2431   2
   0  -3  11 58.5493 6.41454   3
   0   3  11 54.4806 7.15322   3
   0   3  11 62.5539 5.08899   4
   0   3  11 59.9209 6.05895   5
   0   3 -11 56.7896 6.08693   5
   0   3 -11 54.8876 6.42260   5
   0   3  11 65.7987 8.09853   2
   0   3 -11 53.8848 6.56625   3
   0   3 -11 56.7860 6.13060   2
   0   3  11 53.5623 6.07506   5
  -1  -3 -11 12.3042 5.19862   5
   1  -3  11 10.5183 4.12709   3
  -1   3 -11 9.41741 3.91772   2
   1   3  11 12.9072 3.84410   5
  -1   3 -11 10.6174 4.09799   3
   1   3  11 4.08909 2.82553   5
  -1   3 -11 10.9389 3.71102   5
   1   3  11 11.6929 4.05671   3
   1   3  11 13.6771 3.56359   4
  -1   3 -11 15.1487 4.12704   5
  -2  -3 -11 56.4162 9.93524   5
   2  -3  11 54.4920 8.14162   3
  -2   3 -11 45.9926 7.07059   5
   2   3  11 33.1800 5.49941   4
   2   3  11 52.9686 6.67051   5
   2   3  11 52.1088 8.00153   3
  -2   3 -11 48.0374 7.59383   5
   3  -3  11 13.1718 3.38952   4
   3  -3  11 29.9307 7.20954   3
   3   3  11 8.28576 5.18449   3
   3   3  11 12.1726 4.65126   5
   3   3  11 15.3737 4.34533   4
   4  -4 -11 586.710 28.3973   4
   4  -4 -11 544.250 29.4868   5
   4   4 -11 574.985 24.4085   4
  -4   4  11 562.217 26.9581   2
  -4   4  11 597.074 27.6389   5
   4   4 -11 599.092 26.8760   5
  -3  -4  11 11.2712 1.52833   3
   3  -4 -11 4.11263 5.14504   5
   3  -4 -11 6.72478 3.50267   4
  -3  -4  11 11.3213 1.37435   3
   3   4 -11 8.79303 3.89955   5
  -3   4  11 8.49264 4.90312   5
  -3   4  11 5.72108 3.56043   3
   3   4 -11 14.0439 3.47984   4
  -3   4  11 2.63283 4.04938   2
  -2  -4  11 16.9694 2.47550   3
   2  -4 -11 9.53478 4.54623   5
   2  -4 -11 17.4359 4.63409   4
  -2   4  11 10.8291 4.47407   2
   2   4 -11 14.3357 2.19207   4
  -2   4  11 7.69377 4.09580   5
   2   4 -11 11.4401 3.91384   5
  -2   4  11 15.8669 5.14771   3
  -1  -4  11 1587.62 46.8840   3
   1  -4 -11 1493.19 54.8901   5
   1  -4 -11 1569.41 50.1722   4
  -1   4  11 1501.17 50.2324   5
  -1   4  11 1496.74 52.6722   2
  -1   4  11 1520.35 48.9335   5
   1   4 -11 1542.11 43.7112   2
  -1   4  11 1497.00 53.2693   3
  -1   4  11 1454.46 47.2398   4
   1   4 -11 1550.18 47.8745   5
   1   4 -11 1536.13 47.9293   5
   0  -4 -11 144.934 12.7696   5
   0  -4  11 166.681 10.1557   3
   0   4 -11 152.082 10.2800   3
   0   4  11 167.292 10.5356   5
   0   4 -11 145.234 9.37604   5
   0   4  11 149.640 9.00361   4
   0   4  11 166.324 12.9014   2
   0   4  11 154.330 10.6827   5
   0   4 -11 148.276 9.66326   2
   0   4 -11 150.311 9.39205   5
   0   4  11 141.140 14.1067   3
   1  -4  11 576.401 23.7890   3
  -1  -4 -11 547.183 27.6192   5
  -1   4 -11 532.034 22.2518   5
  -1   4 -11 532.625 21.4391   5
   1   4  11 497.013 21.9142   5
   1   4  11 524.811 21.3492   4
   1   4  11 574.248 26.7400   3
   1   4  11 513.310 22.1586   5
  -1   4 -11 505.198 23.5951   3
  -2  -4 -11 99.4828 12.2752   5
   2  -4  11 87.2886 8.98189   3
  -2   4 -11 99.7140 8.90253   5
   2   4  11 92.6551 8.60061   5
  -2   4 -11 107.805 9.90659   5
   2   4  11 89.6720 9.60660   4
   2   4  11 97.6823 10.5641   3
   3  -4  11 885.552 37.1151   3
   3   4  11 860.725 38.8467   3
   4  -5 -11 191.501 15.2619   4
   4   5 -11 224.921 15.1779   5
  -4   5  11 198.673 15.6307   5
  -4   5  11 234.964 16.0883   2
   4   5 -11 194.670 12.5464   4
   3  -5 -11 137.785 13.8248   5
   3   5 -11 85.0838 9.92245   5
  -3   5  11 121.002 11.4830   2
  -3   5  11 130.355 11.7966   5
  -3   5  11 116.013 11.6616   3
   2  -5 -11 161.003 12.1296   4
   2  -5 -11 157.385 14.2777   5
  -2   5  11 147.977 10.3517   4
  -2   5  11 144.915 12.7394   3
   2   5 -11 145.304 6.48455   4
  -2   5  11 166.564 13.1652   2
   2   5 -11 148.899 9.37822   5
   2   5 -11 165.424 10.0249   5
  -2   5  11 134.576 11.5766   5
   2   5 -11 135.510 6.78433   4
   1  -5 -11 237.095 13.9238   4
  -1  -5  11 207.736 9.64587   3
   1  -5 -11 238.269 17.1459   5
  -1   5  11 201.287 13.5355   5
  -1   5  11 195.401 14.0809   2
  -1   5  11 206.423 15.0926   3
   1   5 -11 194.448 10.6392   5
  -1   5  11 226.640 11.7814   4
   1   5 -11 220.839 10.8749   5
   0  -5 -11 264.524 18.2918   5
   0  -5  11 264.456 12.9075   3
   0   5 -11 256.692 12.0545   5
   0   5 -11 264.724 13.4154   3
   0   5 -11 246.670 12.2841   2
   0   5 -11 226.136 11.7468   5
   0   5  11 240.617 12.9403   4
   0   5  11 260.622 20.1037   2
   0   5  11 251.722 16.8663   3
   0   5  11 236.176 14.4579   5
   1  -5  11 275.540 15.2266   3
  -1  -5 -11 249.603 18.9658   5
   1   5  11 304.932 16.3668   5
   1   5  11 285.300 15.1208   4
   1   5  11 297.685 18.7041   2
  -1   5 -11 280.122 13.7697   5
   1   5  11 291.672 18.9325   3
  -1   5 -11 314.060 14.9255   5
  -1   5 -11 292.760 16.4094   3
   2  -5  11 51.2073 7.62578   3
  -2  -5 -11 60.6781 10.4218   5
  -2   5 -11 50.2023 7.17753   5
   2   5  11 26.6650 6.15281   4
   2   5  11 52.0489 7.22560   5
  -2   5 -11 46.8616 7.09600   5
   2   5  11 44.0181 8.58336   3
   3  -5  11 2.08863 3.76333   3
   3  -5  11 0.76058 1.95307   4
   3   5  11 -0.4491 4.04271   5
   4  -6 -11 24.7690 7.96763   5
   4  -6 -11 18.1261 6.54359   4
   4   6 -11 18.4757 4.73476   4
  -4   6  11 24.3155 6.88492   5
   4   6 -11 29.8381 6.29898   5
  -4   6  11 17.2609 5.29711   2
   3  -6 -11 7.98745 4.50562   4
   3  -6 -11 2.27887 3.48173   5
  -3   6  11 6.36298 4.72935   3
  -3   6  11 1.91781 4.00585   2
  -3   6  11 -3.2651 4.10154   5
   3   6 -11 5.23332 2.82505   4
   3   6 -11 0.76586 3.09698   5
   2  -6 -11 206.059 14.6423   4
   2  -6 -11 220.211 17.3698   5
   2   6 -11 185.082 8.47610   4
   2   6 -11 198.788 8.15799   4
   2   6 -11 204.675 11.3209   5
  -2   6  11 212.081 15.7377   2
  -2   6  11 201.589 15.0076   3
  -2   6  11 197.724 14.5355   5
   2   6 -11 217.282 11.4993   5
  -1  -6  11 74.2303 4.54195   3
   1  -6 -11 62.1952 10.3695   5
   1   6 -11 79.8971 6.08151   5
   1   6 -11 74.6525 6.20372   5
  -1   6  11 70.5421 9.73550   3
  -1   6  11 80.1867 9.29419   5
  -1   6  11 73.4656 9.48183   2
  -1   6  11 90.1109 7.72316   4
   0  -6 -11 731.955 33.8791   5
   0  -6  11 703.524 25.4100   3
   0   6  11 708.251 27.6534   4
   0   6 -11 728.926 26.4747   3
   0   6  11 740.359 30.0967   5
   0   6  11 702.173 32.1326   3
   0   6 -11 707.074 25.0054   2
   0   6  11 692.651 32.0234   2
  -1  -6 -11 228.646 17.4124   5
   1  -6  11 218.020 12.9883   3
   1   6  11 207.857 16.1196   2
  -1   6 -11 231.489 11.9866   5
  -1   6 -11 206.337 10.8310   5
  -1   6 -11 222.670 14.0950   3
  -1   6 -11 205.206 14.5959   2
   1   6  11 211.552 16.3335   3
   1   6  11 227.635 13.5560   4
   2  -6  11 201.034 14.1307   3
  -2  -6 -11 222.344 18.2129   5
   2   6  11 226.814 17.1125   3
  -2   6 -11 166.103 13.2358   5
   2   6  11 195.465 14.2649   5
  -2   6 -11 237.509 13.7318   5
   3  -6  11 163.066 13.0991   3
   3   6  11 150.761 13.8544   5
   3   6  11 173.669 15.8078   3
   4  -7 -11 -0.8847 3.63205   4
   4  -7 -11 -0.2335 3.68976   5
  -4   7  11 1.95475 5.09041   5
   4   7 -11 7.18508 3.81183   5
  -4   7  11 -5.0810 4.24110   2
   3  -7 -11 610.557 29.9560   4
   3  -7 -11 592.693 31.6592   5
  -3   7  11 610.664 30.1161   3
  -3   7  11 617.459 29.4069   5
   3   7 -11 607.045 22.6924   4
   3   7 -11 603.176 25.0896   5
  -3   7  11 612.089 30.1514   2
   2  -7 -11 651.462 32.4448   5
   2  -7 -11 656.346 33.5065   4
  -2   7  11 658.104 30.7180   3
  -2   7  11 660.520 29.7446   5
  -2   7  11 617.615 30.0805   2
   2   7 -11 627.492 20.2853   4
   2   7 -11 600.723 20.9700   4
   2   7 -11 638.177 23.7241   5
   2   7 -11 639.319 23.5284   5
   1  -7 -11 8.03721 5.59829   5
  -1   7  11 16.4094 5.85835   2
  -1   7  11 14.3926 4.84747   5
   1   7 -11 15.5140 2.90084   5
  -1   7  11 12.3145 4.46880   3
   0  -7 -11 88.7978 11.5827   5
   0  -7  11 86.1524 6.52738   3
   0   7 -11 82.9200 7.01484   3
   0   7  11 87.2681 10.2247   3
   0   7 -11 81.0889 5.63043   5
   0   7  11 76.6196 8.83405   5
   0   7  11 96.5739 11.1866   2
   0   7 -11 89.2897 5.67195   2
   0   7 -11 85.0899 5.56494   5
  -1  -7 -11 0.61989 4.87417   5
   1  -7  11 4.40429 2.93478   3
  -1   7 -11 0.72456 2.24297   2
   1   7  11 3.27884 4.19589   2
  -1   7 -11 1.66206 2.17296   5
   1   7  11 7.48253 4.44869   3
  -1   7 -11 -2.7273 3.24246   3
  -1   7 -11 4.26073 3.67469   2
   1   7  11 -2.8775 3.63706   5
  -1   7 -11 -1.5179 1.99947   5
   2  -7  11 21.5540 5.12724   3
  -2   7 -11 15.8301 4.59173   5
  -2   7 -11 14.8433 4.39476   5
   2   7  11 12.4082 5.50827   5
   2   7  11 16.0332 5.53991   3
   3  -7  11 20.4292 6.15523   3
   3   7  11 2.14114 5.19332   5
   3   7  11 12.4588 6.01399   3
   3  -8 -11 48.3809 10.4179   5
   3  -8 -11 37.1856 7.92670   4
   3   8 -11 41.7120 5.26909   4
  -3   8  11 43.2313 8.84665   2
   3   8 -11 55.8680 6.86407   5
  -3   8  11 42.3292 8.61760   3
  -3   8  11 39.8215 8.47988   5
   3   8 -11 38.5157 6.24553   4
   2  -8 -11 4.18867 5.47920   5
   2  -8 -11 1.72187 4.50457   4
   2   8 -11 1.74732 1.66432   4
  -2   8  11 -3.0680 3.94994   3
   2   8 -11 0.86045 1.90531   4
  -2   8  11 1.42848 4.48543   5
  -2   8  11 0.30400 3.22956   2
   2   8 -11 0.51119 2.39748   5
   1  -8 -11 93.9754 13.0395   5
  -1   8  11 112.529 12.5662   2
  -1   8  11 114.090 11.9570   5
  -1   8  11 108.005 11.5629   3
   0  -8 -11 585.249 30.5318   5
   0   8  11 577.001 29.3475   3
   0   8  11 574.778 29.1384   2
   0   8 -11 558.221 21.6524   3
   0   8  11 570.568 27.3642   5
   0   8 -11 571.739 18.6246   5
   0   8 -11 569.489 19.0593   5
   0   8 -11 561.068 19.5266   2
  -1  -8 -11 29.9445 7.88340   5
   1  -8  11 25.4314 4.77030   3
   1   8  11 34.3221 8.32745   2
  -1   8 -11 32.4818 4.77653   2
   1   8  11 30.6022 7.53812   3
   1   8  11 31.9040 6.94464   5
  -1   8 -11 33.3396 6.23104   3
   2  -8  11 226.068 14.4646   3
   2   8  11 223.910 16.2618   5
  -2   8 -11 200.254 13.3915   2
  -2   8 -11 185.752 11.6659   5
   3  -9 -11 9.60163 6.05754   4
  -3   9  11 -9.6441 4.66668   3
   3   9 -11 3.45889 3.32052   5
   3   9 -11 1.43414 2.77415   4
  -3   9  11 22.7260 7.24283   2
   2  -9 -11 204.091 16.8234   4
   2  -9 -11 235.767 18.8387   5
   2   9 -11 214.255 11.3120   5
  -2   9  11 209.124 16.6699   5
   2   9 -11 203.546 10.2360   4
  -2   9  11 209.067 17.2013   3
  -2   9  11 198.266 17.1485   2
   1  -9 -11 2.02929 5.90309   5
  -1   9  11 9.81572 5.80268   3
  -1   9  11 1.49538 3.69213   2
   1   9 -11 4.68704 2.34565   5
  -1   9  11 0.22053 4.59927   5
   0  -9 -11 335.718 22.9820   5
   0   9 -11 333.565 11.3741   5
   0   9  11 316.898 21.4875   2
   0   9 -11 334.124 12.5660   2
   0   9  11 298.346 20.5401   3
   0   9 -11 331.983 13.2522   2
   0   9 -11 335.006 14.5657   3
   0   9 -11 350.893 11.9330   5
   0   9  11 344.953 20.7105   5
  -1  -9 -11 52.3327 10.7158   5
  -1   9 -11 58.4938 7.62148   3
   1   9  11 60.7321 9.39358   3
  -1   9 -11 53.7121 5.14717   5
  -1   9 -11 64.6550 6.28945   2
  -1   9 -11 58.4649 5.00641   5
   1   9  11 67.6491 9.90553   5
   1   9  11 51.5160 8.34613   2
   2   9  11 80.3689 11.6255   3
[truncated: 36,861 more chars]
