# Supplementary material for: Synthesis and crystal structure of 2-chloro-1-(3-hy­droxy­phen­yl)ethanone
Source: Acta Crystallogr E Crystallogr Commun. 2022 Oct 20;78(Pt 11):1127–30. doi: 10.1107/S2056989022009835 (PMC9638980; doi:10.1107/S2056989022009835)
Supplement: Supplementary file 2 [file e-78-01127-Isup2.hkl]

data_I                                                                          
_shelx_title ' m22158 : P21/n'                                                  
_shelx_refln_list_code          4                                               
_shelx_F_calc_maximum       69.18                                               
_exptl_crystal_F_000       352.00                                               
_reflns_d_resolution_high  0.7688                                               
                                                                                
loop_                                                                           
 _space_group_symop_operation_xyz                                               
 'x, y, z'                                                                      
 '-x+1/2, y+1/2, -z+1/2'                                                        
 '-x, -y, -z'                                                                   
 'x-1/2, -y-1/2, z-1/2'                                                         
                                                                                
_cell_length_a     4.9172                                                       
_cell_length_b    12.7016                                                       
_cell_length_c    11.8573                                                       
_cell_angle_alpha  90.000                                                       
_cell_angle_beta   96.294                                                       
_cell_angle_gamma  90.000                                                       
                                                                                
_shelx_F_squared_multiplier     1.000                                           
                                                                                
loop_                                                                           
 _refln_index_h                                                                 
 _refln_index_k                                                                 
 _refln_index_l                                                                 
 _refln_F_squared_calc                                                          
 _refln_F_squared_meas                                                          
 _refln_F_squared_sigma                                                         
 _refln_observed_status                                                         
   2   0   0        233.49        237.56         4.16 o                         
   4   0   0       1229.62       1210.31        18.11 o                         
   6   0   0          0.60          0.63         1.37 o                         
   2   1   0         73.87         82.97         1.43 o                         
   3   1   0        294.29        266.97         3.19 o                         
   4   1   0        350.97        345.12         4.94 o                         
   5   1   0         48.77         49.31         2.12 o                         
   6   1   0        101.24         98.21         5.33 o                         
   0   2   0        227.94        221.65         3.84 o                         
   1   2   0       2169.87       2187.91        46.84 o                         
   2   2   0        604.59        607.82         6.51 o                         
   3   2   0        968.93        997.77         9.97 o                         
   4   2   0         43.17         45.46         1.76 o                         
   5   2   0        742.67        739.13        14.17 o                         
   6   2   0          5.42          3.70         2.47 o                         
   1   3   0         39.91         40.43         0.62 o                         
   2   3   0         27.93         25.99         0.65 o                         
   3   3   0         99.33         91.25         1.57 o                         
   4   3   0        469.02        473.20         6.06 o                         
   5   3   0          0.13          0.77         0.59 o                         
   6   3   0        119.51        116.41         3.99 o                         
   1   4   0       1050.03       1019.96        28.64 o                         
   2   4   0       1918.13       2046.29        34.03 o                         
   3   4   0         38.10         38.85         1.01 o                         
   4   4   0        130.48        120.31         2.51 o                         
   5   4   0         37.70         33.07         1.66 o                         
   6   4   0         74.41         73.04         2.56 o                         
   1   5   0         75.57         79.24         1.11 o                         
   2   5   0          1.01          1.95         0.25 o                         
   3   5   0         63.34         44.04         1.05 o                         
   4   5   0         52.05         49.43         1.56 o                         
   5   5   0        549.91        549.13         8.26 o                         
   6   5   0         30.08         30.83         1.83 o                         
   0   6   0          2.47         12.35         0.65 o                         
   1   6   0       1042.55       1008.46         8.86 o                         
   2   6   0        279.16        289.83         3.02 o                         
   3   6   0        485.00        496.45         5.10 o                         
   4   6   0        103.46        108.86         2.63 o                         
   5   6   0         26.23         26.84         1.51 o                         
   1   7   0         22.31         17.27         0.53 o                         
   2   7   0        125.18        124.55         1.74 o                         
   3   7   0        394.82        370.19         5.29 o                         
   4   7   0        419.74        412.11         7.11 o                         
   5   7   0          1.05          2.26         0.84 o                         
   0   8   0          1.67         -0.28         0.28 o                         
   1   8   0       1289.67       1248.58        10.57 o                         
   2   8   0         26.35         27.26         0.97 o                         
   3   8   0        137.86        138.00         2.25 o                         
   4   8   0        268.48        272.00         4.70 o                         
   5   8   0        276.66        276.25         6.35 o                         
   1   9   0          2.31          3.44         0.36 o                         
   2   9   0         54.76         54.01         1.33 o                         
   3   9   0        737.02        715.97        10.66 o                         
   4   9   0         25.57         25.03         1.47 o                         
   5   9   0        956.68        948.84        22.59 o                         
   0  10   0        420.40        462.78         7.20 o                         
   1  10   0        511.20        508.31         5.06 o                         
   2  10   0          2.84          2.84         0.41 o                         
   3  10   0         28.31         30.13         1.35 o                         
   4  10   0        181.33        184.09         4.26 o                         
   5  10   0         23.71         23.91         2.03 o                         
   1  11   0         59.54         48.63         1.36 o                         
   2  11   0         98.62        100.32         2.16 o                         
   3  11   0        102.76        102.01         4.52 o                         
   4  11   0        145.08        147.24         4.35 o                         
   0  12   0        196.26        152.90         3.90 o                         
   1  12   0        354.34        353.95         5.20 o                         
   2  12   0         80.38         82.02         2.19 o                         
   3  12   0        432.72        429.65         7.58 o                         
   4  12   0          4.48          5.35         1.11 o                         
   1  13   0        156.08        144.51         4.56 o                         
   2  13   0         16.18         18.07         1.51 o                         
   3  13   0         33.98         35.26         1.91 o                         
   0  14   0        342.23        355.86        16.06 o                         
   1  14   0         10.54         13.92         1.39 o                         
   2  14   0        469.26        487.51         7.70 o                         
   3  14   0          7.43          8.33         1.20 o                         
   1  15   0          2.94          2.71         0.90 o                         
   2  15   0         11.10         10.69         1.18 o                         
   0  16   0         48.29         42.06         2.85 o                         
   1  16   0        249.86        251.99         7.59 o                         
  -5   0   1        296.25        312.99        15.62 o                         
  -3   0   1        247.24        247.19         4.34 o                         
  -1   0   1         16.40         18.25         0.54 o                         
   1   0   1        354.17        352.05         6.27 o                         
   3   0   1        804.57        861.21        12.86 o                         
   5   0   1        950.80        925.86        17.53 o                         
  -6   1   1         99.56         99.78         3.60 o                         
  -5   1   1         72.01         74.76         2.88 o                         
  -4   1   1        170.83        160.80         2.87 o                         
  -3   1   1          4.61          8.36         0.54 o                         
  -2   1   1       2332.05       2335.35        78.93 o                         
  -1   1   1        207.32        196.53         3.09 o                         
   0   1   1         29.99         31.69         0.37 o                         
   1   1   1        670.73        745.32        21.26 o                         
   2   1   1        215.46        196.94         3.94 o                         
   3   1   1        878.08        915.51         8.79 o                         
   4   1   1        407.25        394.06         5.25 o                         
   5   1   1          0.45          0.94         0.73 o                         
   6   1   1          0.67          0.76         0.94 o                         
  -6   2   1        415.09        414.32         8.81 o                         
  -5   2   1        361.40        382.92         6.23 o                         
  -4   2   1        231.06        227.58         3.27 o                         
  -3   2   1        217.72        248.43         2.88 o                         
  -2   2   1          4.65          6.10         0.36 o                         
   0   2   1       1028.45       1012.05        17.23 o                         
   1   2   1        961.33        922.30        15.77 o                         
   3   2   1         75.66         78.37         1.53 o                         
   4   2   1        390.64        374.80         5.34 o                         
   5   2   1         66.08         64.22         2.36 o                         
   6   2   1        180.99        191.49         5.50 o                         
  -6   3   1        154.74        145.74         6.45 o                         
  -5   3   1         78.41         80.90         2.64 o                         
  -4   3   1        581.58        567.02         6.47 o                         
  -3   3   1         35.63         24.48         0.77 o                         
  -2   3   1        330.77        321.53         3.24 o                         
  -1   3   1       3158.98       3131.17        91.12 o                         
   0   3   1         98.41         83.32         0.97 o                         
   1   3   1         75.46         76.96         0.94 o                         
   2   3   1          9.40          2.44         0.29 o                         
   3   3   1       1363.96       1361.50        12.04 o                         
   4   3   1        224.01        216.47         3.66 o                         
   5   3   1        487.30        485.45         7.47 o                         
   6   3   1          1.11          2.03         0.83 o                         
  -6   4   1        187.76        180.37         6.39 o                         
  -5   4   1        245.98        257.54         4.79 o                         
  -4   4   1         17.01         17.94         0.89 o                         
  -3   4   1          2.32          2.12         0.31 o                         
  -2   4   1        186.69        186.31         2.16 o                         
  -1   4   1          8.42          7.25         0.29 o                         
   0   4   1         82.65         86.59         1.07 o                         
   1   4   1          0.41          0.37         0.14 o                         
   2   4   1         41.74         44.32         0.92 o                         
   3   4   1        831.32        841.30         7.85 o                         
   4   4   1         62.00         66.66         1.83 o                         
   5   4   1        142.79        166.84         4.48 o                         
   6   4   1         44.58         49.29         2.16 o                         
  -6   5   1        225.79        223.45         5.26 o                         
  -5   5   1         57.36         55.21         2.91 o                         
  -4   5   1        169.73        157.62         2.77 o                         
  -3   5   1        117.89        126.11         2.03 o                         
  -2   5   1       1344.54       1360.76        13.68 o                         
  -1   5   1       1514.67       1545.31        25.79 o                         
   0   5   1       3817.32       3847.21       114.62 o                         
   1   5   1        164.73        153.01         1.95 o                         
   2   5   1        607.19        594.69         5.59 o                         
   3   5   1          0.92          0.03         0.25 o                         
   4   5   1        482.52        459.73         7.43 o                         
   5   5   1         38.77         32.12         1.66 o                         
   6   5   1          9.40         13.48         2.29 o                         
  -5   6   1         84.34         77.02         2.49 o                         
  -4   6   1        116.44        110.05         2.51 o                         
  -3   6   1        152.71        171.30         2.33 o                         
  -2   6   1         10.01          8.95         0.45 o                         
  -1   6   1        833.82        860.32         7.68 o                         
   0   6   1       1708.36       1826.57        31.17 o                         
   1   6   1        686.13        675.95         5.96 o                         
   2   6   1        388.73        415.11         4.25 o                         
   3   6   1         60.15         55.61         1.20 o                         
   4   6   1          1.31          4.15         0.94 o                         
   5   6   1          0.21         -0.22         0.66 o                         
  -5   7   1        313.47        310.59         6.03 o                         
  -4   7   1         20.02         18.34         1.12 o                         
  -3   7   1       2485.04       2440.37        21.88 o                         
  -2   7   1         21.69         23.71         0.69 o                         
  -1   7   1       2494.27       2620.26        41.83 o                         
   0   7   1        391.80        436.07         4.32 o                         
   1   7   1        216.91        182.40         2.15 o                         
   2   7   1         46.59         43.01         1.00 o                         
   3   7   1        892.73        897.08         8.01 o                         
   4   7   1         66.62         56.47         1.62 o                         
   5   7   1         23.52         23.04         1.60 o                         
  -5   8   1         83.48         86.99         2.88 o                         
  -4   8   1         33.27         33.61         1.35 o                         
  -3   8   1          0.10         -0.06         0.33 o                         
  -2   8   1         17.51         14.94         0.62 o                         
  -1   8   1         97.36        103.44         1.62 o                         
   0   8   1         95.46        108.54         1.68 o                         
   1   8   1        393.31        377.31         3.81 o                         
   2   8   1         67.12         63.31         1.30 o                         
   3   8   1         39.77         41.13         1.48 o                         
   4   8   1        146.72        152.50         4.78 o                         
   5   8   1          3.07          3.93         0.92 o                         
  -5   9   1          6.80          7.88         1.38 o                         
  -4   9   1          1.21         -0.17         0.59 o                         
  -3   9   1         25.04         27.36         1.17 o                         
  -2   9   1       2330.42       2225.73        18.93 o                         
  -1   9   1         28.45         26.95         0.85 o                         
   0   9   1        784.34        787.73         7.76 o                         
   1   9   1         13.93         16.97         0.62 o                         
   2   9   1       2619.29       2551.67        22.94 o                         
   3   9   1         96.01         96.99         3.49 o                         
   4   9   1         76.38         80.72         3.06 o                         
   5   9   1          5.17          7.76         1.51 o                         
  -5  10   1        199.43        213.54         6.28 o                         
  -4  10   1         28.09         30.95         1.39 o                         
  -3  10   1         60.98         66.76         2.02 o                         
  -2  10   1        119.67        124.96         2.58 o                         
  -1  10   1        227.56        216.43         2.70 o                         
   0  10   1          0.43          0.01         0.32 o                         
   1  10   1        228.62        226.16         2.91 o                         
   2  10   1        850.86        823.98         8.38 o                         
   3  10   1         55.77         56.40         2.66 o                         
   4  10   1        174.61        161.70         4.59 o                         
  -4  11   1          0.29         -0.02         0.58 o                         
  -3  11   1       1671.26       1683.59        22.59 o                         
  -2  11   1        205.60        204.38         3.28 o                         
  -1  11   1        855.32        806.71         8.62 o                         
   0  11   1          0.93          0.69         0.35 o                         
   1  11   1        456.33        462.06         5.24 o                         
   2  11   1         22.67         22.49         1.10 o                         
   3  11   1        114.44        119.51         3.73 o                         
   4  11   1        205.11        212.43         5.54 o                         
  -4  12   1         15.94         15.55         1.44 o                         
  -3  12   1        175.96        171.72         3.68 o                         
  -2  12   1         37.66         37.61         1.46 o                         
  -1  12   1          5.04          3.70         0.55 o                         
   0  12   1        176.49        155.11         2.96 o                         
   1  12   1         90.91         87.94         2.10 o                         
   2  12   1        124.27        125.22         2.74 o                         
   3  12   1          0.04          0.60         0.63 o                         
   4  12   1          7.77          5.42         1.31 o                         
  -3  13   1          0.09         -0.58         0.70 o                         
  -2  13   1        313.28        318.93         5.10 o                         
  -1  13   1        313.05        302.22         4.76 o                         
   0  13   1        602.30        562.38         9.93 o                         
   1  13   1         71.16         73.29         2.56 o                         
   2  13   1        247.91        239.67         4.69 o                         
   3  13   1         11.68         12.03         1.57 o                         
  -3  14   1         16.87         21.17         2.67 o                         
  -2  14   1         10.44         13.61         1.42 o                         
  -1  14   1          1.93          3.16         0.84 o                         
   0  14   1          0.50         -0.64         0.71 o                         
   1  14   1          8.90         11.09         1.20 o                         
   2  14   1          1.56          2.75         0.77 o                         
   3  14   1        145.60        142.78         4.56 o                         
  -2  15   1        144.83        150.84         4.83 o                         
  -1  15   1        238.11        224.82         4.95 o                         
   0  15   1         33.71         39.22         1.83 o                         
   1  15   1        170.56        170.40         4.24 o                         
   2  15   1         35.70         29.66         1.71 o                         
  -1  16   1         60.29         73.33         2.77 o                         
   0  16   1         22.83         27.98         1.77 o                         
   1  16   1         32.96         39.18         2.13 o                         
  -6   0   2        233.12        232.57         6.86 o                         
  -4   0   2       1415.97       1421.64        21.18 o                         
  -2   0   2        788.38        775.24        13.11 o                         
   0   0   2       1435.63       1360.78        28.76 o                         
   2   0   2       1056.31       1050.13        32.56 o                         
   4   0   2        116.99        132.44         3.61 o                         
   6   0   2         76.59         89.19        10.44 o                         
  -6   1   2        264.84        270.35         6.12 o                         
  -5   1   2         51.76         57.26         2.34 o                         
  -4   1   2         26.38         22.04         0.96 o                         
  -3   1   2        931.89        947.25         9.47 o                         
  -2   1   2         78.90         95.49         1.90 o                         
   0   1   2       1168.18       1113.93        25.62 o                         
   1   1   2        711.49        732.28        14.80 o                         
   2   1   2         14.62         15.30         0.72 o                         
   3   1   2         51.74         53.68         1.18 o                         
   4   1   2        244.51        246.06         5.33 o                         
   5   1   2        531.54        535.24         8.00 o                         
   6   1   2        483.12        444.69        10.20 o                         
  -6   2   2          0.21          0.12         0.92 o                         
  -5   2   2        454.18        446.63         7.67 o                         
  -4   2   2         45.69         45.36         1.38 o                         
  -3   2   2       3201.13       3157.45        87.28 o                         
  -2   2   2        268.53        287.83         3.05 o                         
   0   2   2        393.62        395.80         4.33 o                         
   1   2   2       3077.25       3133.03        81.85 o                         
   2   2   2        384.06        415.16         4.03 o                         
   3   2   2       1145.84       1137.29        13.90 o                         
   4   2   2         25.35         26.74         1.23 o                         
   5   2   2         24.16         24.39         1.42 o                         
   6   2   2         12.38         14.90         2.07 o                         
  -6   3   2          6.85          6.26         1.84 o                         
  -5   3   2         10.93         10.80         1.17 o                         
  -4   3   2         51.66         49.44         1.33 o                         
  -3   3   2        522.09        558.87         5.70 o                         
  -2   3   2        648.19        617.99         5.86 o                         
  -1   3   2       1040.38       1130.16        39.77 o                         
   0   3   2        867.83        854.78        17.40 o                         
   1   3   2        172.97        172.50         2.05 o                         
   2   3   2        267.97        343.29         3.21 o                         
   3   3   2        552.58        550.59         5.50 o                         
   4   3   2        324.41        323.96         4.85 o                         
   5   3   2         29.04         24.72         1.75 o                         
   6   3   2        114.17        106.85         3.14 o                         
  -6   4   2         82.47         85.45         3.11 o                         
  -5   4   2         53.64         54.90         2.10 o                         
  -4   4   2        774.16        762.24         8.21 o                         
  -3   4   2        355.06        385.23         4.06 o                         
  -2   4   2        541.84        507.73         4.75 o                         
  -1   4   2        307.67        315.20         3.18 o                         
   0   4   2       3374.56       3393.34        72.41 o                         
   1   4   2       2143.53       2231.58        34.49 o                         
   2   4   2        654.36        599.32         5.42 o                         
   3   4   2          4.67          6.64         0.47 o                         
   4   4   2        100.20         89.63         2.26 o                         
   5   4   2         13.17         13.33         1.07 o                         
   6   4   2          5.63          2.80         0.98 o                         
  -6   5   2        100.53         92.43         3.34 o                         
  -5   5   2         26.93         31.96         1.87 o                         
  -4   5   2        324.15        326.12         4.47 o                         
  -3   5   2        284.78        289.05         3.65 o                         
  -2   5   2        173.48        166.20         1.97 o                         
  -1   5   2       1232.73       1348.85        22.22 o                         
   0   5   2         88.20         98.35         1.28 o                         
   1   5   2        102.50        120.50         1.57 o                         
   2   5   2        118.17        128.21         1.80 o                         
   3   5   2         97.24         91.37         1.48 o                         
   4   5   2         67.53         66.34         2.48 o                         
   5   5   2        622.14        622.76         9.10 o                         
  -5   6   2         57.18         56.77         1.89 o                         
  -4   6   2        204.09        214.29         3.87 o                         
  -3   6   2        321.04        330.62         3.87 o                         
  -2   6   2        540.73        512.60         5.01 o                         
  -1   6   2         57.51         40.40         0.86 o                         
   0   6   2          0.09          0.32         0.21 o                         
   1   6   2        706.08        729.31         6.44 o                         
   2   6   2        579.85        572.74         5.65 o                         
   3   6   2        311.66        306.60         3.88 o                         
   4   6   2         74.22         80.74         2.36 o                         
   5   6   2         64.93         61.32         2.38 o                         
  -5   7   2         36.57         35.56         1.59 o                         
  -4   7   2          0.17          0.49         0.42 o                         
  -3   7   2        144.62        142.08         2.30 o                         
  -2   7   2       1012.72       1015.21         9.59 o                         
  -1   7   2        240.90        266.74         2.79 o                         
   0   7   2       1129.01       1213.93        19.53 o                         
   1   7   2         10.68         11.99         0.50 o                         
   2   7   2       1275.35       1223.71        10.50 o                         
   3   7   2         41.02         37.89         1.19 o                         
   4   7   2        683.16        656.66        11.51 o                         
   5   7   2          1.83          1.66         0.63 o                         
  -5   8   2         20.76         22.50         1.55 o                         
  -4   8   2         55.49         60.25         1.63 o                         
  -3   8   2        491.69        484.11         5.99 o                         
  -2   8   2        716.64        699.34         6.65 o                         
  -1   8   2          5.13         10.44         0.49 o                         
   0   8   2        365.37        367.74         4.07 o                         
   1   8   2       1638.84       1645.32        13.69 o                         
   2   8   2       1435.50       1382.97        12.39 o                         
   3   8   2          8.82         10.06         0.73 o                         
   4   8   2        190.03        180.27         4.78 o                         
   5   8   2        131.45        127.63         4.37 o                         
  -5   9   2        234.32        228.32         9.16 o                         
  -4   9   2         39.24         36.39         1.44 o                         
  -3   9   2        544.46        539.60         5.99 o                         
  -2   9   2         35.58         39.23         1.07 o                         
  -1   9   2         43.58         45.35         0.98 o                         
   0   9   2         96.42         96.33         1.62 o                         
   1   9   2       1204.35       1179.68        10.22 o                         
   2   9   2        162.86        165.35         2.39 o                         
   3   9   2         12.39         14.51         1.09 o                         
   4   9   2          4.09          2.10         1.08 o                         
   5   9   2        356.12        364.45         8.10 o                         
  -5  10   2         11.62          9.77         1.31 o                         
  -4  10   2        156.83        159.58         3.32 o                         
  -3  10   2          0.70          0.71         0.43 o                         
  -2  10   2        494.54        487.64         5.97 o                         
  -1  10   2         77.73         94.17         1.64 o                         
   0  10   2        206.62        191.04         2.68 o                         
   1  10   2        199.79        194.51         2.62 o                         
   2  10   2       1454.71       1445.24        13.67 o                         
   3  10   2         12.85         13.41         1.07 o                         
   4  10   2         42.13         44.48         2.79 o                         
  -4  11   2         69.63         67.27         1.94 o                         
  -3  11   2        333.59        330.17         5.36 o                         
  -2  11   2        181.85        181.04         3.18 o                         
  -1  11   2          0.08          0.65         0.36 o                         
   0  11   2        280.07        256.03         3.37 o                         
   1  11   2         41.03         41.86         1.07 o                         
   2  11   2        893.90        892.37        15.42 o                         
   3  11   2          2.95          2.50         0.71 o                         
   4  11   2        547.33        568.46        10.91 o                         
  -4  12   2          0.23          1.19         0.72 o                         
  -3  12   2        185.01        191.73         4.88 o                         
  -2  12   2        154.63        155.35         2.99 o                         
  -1  12   2         59.70         54.47         1.54 o                         
   0  12   2         67.47         68.45         1.82 o                         
   1  12   2        398.37        405.34         5.40 o                         
   2  12   2         54.06         50.79         1.85 o                         
   3  12   2        191.54        187.07         5.07 o                         
   4  12   2        117.00        127.92         4.60 o                         
  -3  13   2         38.65         43.55         1.79 o                         
  -2  13   2          6.53          7.00         0.83 o                         
  -1  13   2        120.85        100.35         2.60 o                         
   0  13   2         74.25         75.96         2.09 o                         
   1  13   2         16.42         18.53         1.13 o                         
   2  13   2         50.20         53.15         1.82 o                         
   3  13   2        124.72        120.33         3.46 o                         
  -3  14   2         34.28         42.18         2.05 o                         
  -2  14   2        216.64        218.34         4.81 o                         
  -1  14   2         35.50         37.93         1.62 o                         
   0  14   2        501.71        480.78         7.72 o                         
   1  14   2         99.45        113.09         2.91 o                         
   2  14   2        294.27        296.12         7.21 o                         
   3  14   2         47.72         45.02         2.21 o                         
  -2  15   2         24.14         26.95         2.20 o                         
  -1  15   2         45.91         46.03         2.55 o                         
   0  15   2         64.27         67.08         2.33 o                         
   1  15   2         70.77         70.11         3.13 o                         
   2  15   2         76.93         91.12         2.87 o                         
  -1  16   2        195.75        210.01         5.89 o                         
   0  16   2         14.66         22.04         1.78 o                         
   1  16   2        228.84        257.73         6.44 o                         
  -5   0   3         74.82         81.34         3.43 o                         
  -3   0   3         77.08         79.28         2.00 o                         
   1   0   3          1.86          2.09         0.27 o                         
   3   0   3       1704.48       1649.19        21.42 o                         
   5   0   3        214.37        220.01         8.69 o                         
  -6   1   3          0.40         -0.13         0.72 o                         
  -5   1   3        385.55        397.42         6.39 o                         
  -4   1   3        282.12        267.16         4.07 o                         
  -3   1   3         12.38         14.70         0.61 o                         
  -2   1   3          0.19          1.80         0.31 o                         
   1   1   3        526.75        563.26         4.46 o                         
   2   1   3        497.51        552.05         5.25 o                         
   3   1   3        193.20        193.28         2.40 o                         
   4   1   3       1390.82       1345.63        16.03 o                         
   5   1   3          1.22          1.09         0.66 o                         
   6   1   3         65.23         59.03         2.63 o                         
  -6   2   3         24.12         27.53         2.68 o                         
  -5   2   3          2.52          2.57         0.77 o                         
  -4   2   3        121.53        110.48         2.20 o                         
  -3   2   3          3.54          4.71         0.42 o                         
  -2   2   3        129.18        143.24         1.72 o                         
  -1   2   3          9.53          9.61         0.41 o                         
   0   2   3        205.68        206.70         1.99 o                         
   1   2   3        220.39        215.18         2.00 o                         
   2   2   3        989.82       1015.34         9.95 o                         
   3   2   3        138.48        136.12         1.92 o                         
   4   2   3        587.98        584.43         7.55 o                         
   5   2   3          9.14         10.92         1.01 o                         
   6   2   3        148.20        147.05         4.57 o                         
  -6   3   3         88.99         94.31         3.65 o                         
  -5   3   3        312.98        310.63         5.43 o                         
  -4   3   3        129.76        131.62         2.52 o                         
  -3   3   3        700.34        722.29         7.14 o                         
  -2   3   3        747.86        769.09         7.54 o                         
  -1   3   3       1187.89       1121.53        15.98 o                         
   0   3   3          0.07          0.36         0.13 o                         
   1   3   3       2883.57       2737.26       222.94 o                         
   2   3   3        661.81        720.61         6.05 o                         
   3   3   3         50.57         41.51         1.03 o                         
   4   3   3        397.49        376.71         5.38 o                         
   5   3   3         98.55        107.93         2.68 o                         
  -6   4   3        278.81        283.63         6.17 o                         
  -5   4   3        305.96        308.10         5.43 o                         
  -4   4   3        122.60        119.21         2.37 o                         
  -3   4   3          9.10         17.70         0.67 o                         
  -2   4   3         44.66         41.19         0.73 o                         
  -1   4   3         82.27         72.58         0.99 o                         
   0   4   3        278.98        281.04         2.98 o                         
   1   4   3        846.24        945.77         7.94 o                         
   2   4   3        222.66        258.26         2.94 o                         
   3   4   3        181.37        183.41         2.73 o                         
   4   4   3         33.49         44.03         1.64 o                         
   5   4   3        502.23        480.12        10.21 o                         
  -6   5   3        111.14        113.34         3.80 o                         
  -5   5   3         44.26         40.98         1.66 o                         
  -4   5   3        199.46        197.42         3.17 o                         
  -3   5   3         42.05         47.75         1.03 o                         
  -2   5   3        590.99        571.96         4.82 o                         
  -1   5   3        572.01        592.29         5.33 o                         
   0   5   3       3411.63       3228.82       111.77 o                         
   1   5   3        329.66        337.33         3.02 o                         
   2   5   3        782.61        833.81         8.11 o                         
   3   5   3          2.50          2.08         0.40 o                         
   4   5   3          4.08          0.75         0.57 o                         
   5   5   3         10.61         11.45         1.13 o                         
  -5   6   3         48.08         47.70         2.25 o                         
  -4   6   3        128.94        116.00         2.39 o                         
  -3   6   3          6.73          5.94         0.43 o                         
  -2   6   3          4.67          3.89         0.34 o                         
  -1   6   3         68.17         81.19         1.20 o                         
   0   6   3          8.66         10.68         0.44 o                         
   1   6   3         11.84         13.13         0.56 o                         
   2   6   3        426.90        404.36         4.10 o                         
   3   6   3        308.14        320.74         4.03 o                         
   4   6   3        253.79        254.55         5.77 o                         
   5   6   3         81.70         81.80         2.80 o                         
  -5   7   3        325.09        325.82         5.44 o                         
  -4   7   3        532.26        527.25         6.54 o                         
  -3   7   3        378.16        368.69         3.84 o                         
  -2   7   3          0.26          0.45         0.39 o                         
  -1   7   3        380.73        347.62         3.43 o                         
   0   7   3          0.25          0.38         0.19 o                         
   1   7   3        314.15        326.24         3.39 o                         
   2   7   3          0.59          0.82         0.38 o                         
   3   7   3        134.35        135.60         2.44 o                         
   4   7   3         27.20         24.19         1.82 o                         
   5   7   3        304.38        301.53         7.83 o                         
  -5   8   3          9.00          6.55         0.80 o                         
  -4   8   3        461.02        462.77         5.94 o                         
  -3   8   3        516.08        521.39         6.71 o                         
  -2   8   3         35.87         39.65         1.09 o                         
  -1   8   3        212.19        223.09         2.77 o                         
   0   8   3        316.05        312.04         3.31 o                         
   1   8   3        195.38        190.06         2.54 o                         
   2   8   3        211.15        209.99         2.78 o                         
   3   8   3        347.79        337.14         5.08 o                         
   4   8   3        788.00        772.86        13.32 o                         
   5   8   3        118.52        109.96         5.29 o                         
  -5   9   3         13.86         14.66         1.73 o                         
  -4   9   3        396.13        390.30         5.11 o                         
  -3   9   3          2.46          2.37         0.61 o                         
  -2   9   3        618.29        613.72         6.33 o                         
  -1   9   3         56.34         63.85         1.22 o                         
   0   9   3       2167.71       2087.39        29.16 o                         
   1   9   3        123.57        123.33         1.83 o                         
   2   9   3        156.40        150.97         2.55 o                         
   3   9   3         21.60         23.39         2.30 o                         
   4   9   3          1.82          1.56         0.81 o                         
   5   9   3         38.67         32.22         4.13 o                         
  -5  10   3         28.03         30.92         2.45 o                         
  -4  10   3        266.40        254.15         4.79 o                         
  -3  10   3        315.68        324.35         6.47 o                         
  -2  10   3          0.89          0.80         0.34 o                         
  -1  10   3          9.67         14.59         0.74 o                         
   0  10   3        173.39        165.36         2.22 o                         
   1  10   3        219.33        223.49         2.93 o                         
   2  10   3          3.31          3.69         0.57 o                         
   3  10   3        333.95        341.74         6.94 o                         
   4  10   3        286.90        303.12         7.00 o                         
  -4  11   3        321.57        317.70         6.33 o                         
  -3  11   3        331.50        332.55         5.79 o                         
  -2  11   3         13.39         10.69         0.97 o                         
  -1  11   3        167.18        183.68         3.08 o                         
   0  11   3        145.90        136.28         2.16 o                         
   1  11   3        200.23        199.28         3.07 o                         
   2  11   3          3.77          4.71         0.79 o                         
   3  11   3        107.03        106.51         3.44 o                         
   4  11   3         65.63         64.54         3.45 o                         
  -4  12   3          3.98          2.18         0.81 o                         
  -3  12   3         11.80          9.55         0.78 o                         
  -2  12   3         11.73         11.09         0.81 o                         
  -1  12   3        266.60        236.03         6.61 o                         
   0  12   3         31.84         33.33         1.23 o                         
   1  12   3         44.47         43.91         1.27 o                         
   2  12   3        200.68        191.15         3.94 o                         
   3  12   3         15.14         14.34         1.59 o                         
   4  12   3        232.29        221.12         6.02 o                         
  -3  13   3         15.97         15.57         1.67 o                         
  -2  13   3        441.71        439.02         7.73 o                         
  -1  13   3        268.03        269.47         4.10 o                         
   0  13   3        155.11        167.94         2.92 o                         
   1  13   3        279.68        287.74         7.23 o                         
   2  13   3        259.19        258.60         4.88 o                         
   3  13   3          1.39          2.37         1.03 o                         
  -3  14   3          0.25          1.34         1.10 o                         
  -2  14   3         60.42         63.81         2.15 o                         
  -1  14   3          1.37          1.39         0.49 o                         
   0  14   3         62.57         63.71         1.92 o                         
   1  14   3         79.85         91.58         3.22 o                         
   2  14   3          1.15          1.15         0.74 o                         
  -2  15   3        132.76        132.83         4.11 o                         
  -1  15   3         73.43         73.36         4.46 o                         
   0  15   3        109.33        109.12         3.10 o                         
   1  15   3        474.48        513.21         8.72 o                         
   2  15   3         17.67         18.63         1.73 o                         
  -1  16   3          2.91          2.06         0.85 o                         
   0  16   3          0.52          0.19         0.76 o                         
  -6   0   4         66.97         73.24         3.74 o                         
  -4   0   4        154.35        148.00         3.26 o                         
  -2   0   4       1190.81       1087.48        12.72 o                         
   0   0   4       2981.74       3016.51        63.11 o                         
   2   0   4       1421.97       1394.73        20.16 o                         
   4   0   4         78.29         81.31         2.70 o                         
  -6   1   4        117.12        119.53         4.40 o                         
  -5   1   4        145.81        148.18         3.35 o                         
  -4   1   4        621.49        632.37         7.40 o                         
  -3   1   4        107.60        113.52         1.52 o                         
  -2   1   4         16.26         17.93         0.48 o                         
  -1   1   4        785.68        799.83         6.54 o                         
   0   1   4        181.16        182.69         1.62 o                         
   1   1   4       1053.15       1055.72        12.82 o                         
   2   1   4        666.21        733.36         6.46 o                         
   3   1   4        469.06        451.63         5.11 o                         
   4   1   4        344.50        346.61         7.68 o                         
   5   1   4         74.87         77.86         2.40 o                         
  -6   2   4        256.56        273.18         6.43 o                         
  -5   2   4        446.36        459.11         7.88 o                         
  -4   2   4         10.49         13.83         0.78 o                         
  -3   2   4        873.70        839.20         7.38 o                         
  -2   2   4       2119.14       2197.10        50.42 o                         
  -1   2   4        241.63        192.42         1.89 o                         
   0   2   4        321.20        325.08         3.01 o                         
   1   2   4       1267.43       1493.87        24.38 o                         
   2   2   4          0.19          0.05         0.18 o                         
   3   2   4        360.07        380.41         3.99 o                         
   4   2   4        411.29        399.76         7.63 o                         
   5   2   4         14.35         12.91         1.13 o                         
  -6   3   4        283.30        279.00         5.54 o                         
  -5   3   4          0.03          0.85         0.65 o                         
  -4   3   4        125.01        131.20         2.49 o                         
  -3   3   4          0.10          0.29         0.25 o                         
  -2   3   4        120.62        141.14         1.67 o                         
  -1   3   4         15.65         16.47         0.51 o                         
   0   3   4         61.38         66.72         1.04 o                         
   1   3   4        685.05        665.28         5.36 o                         
   2   3   4       1769.96       1839.20        23.63 o                         
   3   3   4        250.51        236.86         2.79 o                         
   4   3   4        526.63        551.90         7.99 o                         
   5   3   4         36.92         36.57         1.60 o                         
  -6   4   4        138.87        146.25         3.22 o                         
  -5   4   4          2.65          2.31         0.58 o                         
  -4   4   4         23.64         24.19         0.94 o                         
  -3   4   4         10.40         11.18         0.55 o                         
  -2   4   4       1875.91       1795.37        20.44 o                         
  -1   4   4        584.52        576.77         5.59 o                         
   0   4   4        787.26        802.65         7.56 o                         
   1   4   4        143.16        155.91         1.59 o                         
   2   4   4        466.39        449.47         4.59 o                         
   3   4   4         36.48         32.35         1.05 o                         
   4   4   4        151.14        139.33         3.91 o                         
   5   4   4          0.34          0.61         0.69 o                         
  -6   5   4          0.56          1.18         0.85 o                         
  -5   5   4         68.83         70.98         1.87 o                         
  -4   5   4         62.81         56.44         1.49 o                         
  -3   5   4          0.12          1.29         0.30 o                         
  -2   5   4        423.71        431.50         4.78 o                         
  -1   5   4         10.85         10.65         0.39 o                         
   0   5   4          0.01          0.21         0.16 o                         
   1   5   4        222.65        208.19         2.20 o                         
   2   5   4         27.10         24.48         0.75 o                         
   3   5   4        425.50        422.76         5.39 o                         
   4   5   4          2.75          1.56         1.04 o                         
   5   5   4        230.28        227.04         3.85 o                         
  -5   6   4        109.38        108.07         2.57 o                         
  -4   6   4        963.86        989.92        10.83 o                         
  -3   6   4        301.05        298.77         3.26 o                         
  -2   6   4        845.92        835.99         8.53 o                         
  -1   6   4       3907.24       4028.71        60.56 o                         
   0   6   4         26.89         21.24         0.61 o                         
   1   6   4        185.92        159.93         2.14 o                         
   2   6   4         76.67         82.96         1.44 o                         
   3   6   4        991.98        876.70        10.52 o                         
   4   6   4        384.12        359.22         7.38 o                         
   5   6   4         13.59          9.25         1.32 o                         
  -5   7   4         12.12         10.45         0.79 o                         
  -4   7   4        115.08        120.90         2.48 o                         
  -3   7   4          0.14         -0.01         0.45 o                         
  -2   7   4         21.75         28.66         1.04 o                         
  -1   7   4          0.05          0.11         0.13 o                         
   0   7   4         54.70         43.98         0.94 o                         
   1   7   4        113.23        116.43         1.79 o                         
   2   7   4        741.62        722.84         7.03 o                         
   3   7   4          0.26         -0.04         0.48 o                         
   4   7   4         41.44         51.73         2.57 o                         
   5   7   4         14.72         12.55         1.81 o                         
  -5   8   4         17.59         20.52         1.79 o                         
  -4   8   4        208.03        220.52         3.47 o                         
  -3   8   4        546.20        545.88         9.77 o                         
  -2   8   4        754.35        752.34         7.99 o                         
  -1   8   4        553.02        537.65         4.95 o                         
   0   8   4         67.83         69.26         1.31 o                         
   1   8   4       1759.91       1724.40        14.39 o                         
   2   8   4        260.16        251.17         3.42 o                         
   3   8   4         52.47         52.02         1.79 o                         
   4   8   4        191.24        171.19         4.73 o                         
   5   8   4         36.81         38.99         2.84 o                         
  -5   9   4        249.69        238.45         5.64 o                         
  -4   9   4          6.32          5.87         1.00 o                         
  -3   9   4         36.58         35.41         2.47 o                         
  -2   9   4          0.01         -0.11         0.34 o                         
  -1   9   4         35.02         35.52         0.77 o                         
   0   9   4         40.93         43.90         1.08 o                         
   1   9   4        219.61        220.57         2.70 o                         
   2   9   4         80.21         80.70         1.74 o                         
   3   9   4        387.00        378.43         8.83 o                         
   4   9   4          0.15         -0.54         0.83 o                         
  -4  10   4         83.16         83.92         2.62 o                         
  -3  10   4        343.88        345.18         5.59 o                         
  -2  10   4        788.22        733.36         8.53 o                         
  -1  10   4        231.03        226.42         2.74 o                         
   0  10   4        136.71        138.75         2.18 o                         
   1  10   4       3181.76       3143.24        31.17 o                         
   2  10   4        217.54        220.73         5.20 o                         
   3  10   4          2.78          1.83         0.71 o                         
   4  10   4        219.67        242.58         7.16 o                         
  -4  11   4        157.26        152.87         4.15 o                         
  -3  11   4         85.83         84.27         2.59 o                         
  -2  11   4          5.76          4.45         0.37 o                         
  -1  11   4         94.00         86.27         2.38 o                         
   0  11   4        188.56        190.38         2.90 o                         
   1  11   4         86.58         84.93         1.97 o                         
   2  11   4         62.38         66.64         2.14 o                         
   3  11   4         48.24         46.48         2.11 o                         
   4  11   4         55.94         50.68         2.82 o                         
  -4  12   4        486.85        493.76        13.87 o                         
  -3  12   4        428.23        459.25         9.33 o                         
  -2  12   4         32.76         36.28         1.05 o                         
  -1  12   4        985.35        937.06        11.13 o                         
   0  12   4         64.15         66.30         2.28 o                         
   1  12   4        144.35        147.44         3.01 o                         
   2  12   4         18.80         17.69         1.36 o                         
   3  12   4        554.42        575.77        10.96 o                         
  -3  13   4          8.35          7.20         1.08 o                         
  -2  13   4         43.93         37.55         1.26 o                         
  -1  13   4         24.30         21.61         1.07 o                         
   0  13   4          0.41          1.81         0.65 o                         
   1  13   4         77.36         72.16         2.01 o                         
   2  13   4         20.00         20.08         1.36 o                         
   3  13   4        206.77        204.19         5.63 o                         
  -3  14   4          0.05          0.49         0.88 o                         
  -2  14   4        306.47        294.90         6.82 o                         
  -1  14   4         39.34         30.98         1.63 o                         
   0  14   4        289.43        275.42         4.93 o                         
   1  14   4         24.81         24.30         1.41 o                         
   2  14   4        112.50        119.13         2.86 o                         
  -2  15   4          5.78          5.57         1.16 o                         
  -1  15   4          0.65          0.22         0.62 o                         
   0  15   4         34.44         35.50         1.91 o                         
   1  15   4         81.35         83.72         2.97 o                         
  -5   0   5         13.99         16.19         1.53 o                         
  -3   0   5          0.14          0.23         0.32 o                         
  -1   0   5        151.00        200.72         2.28 o                         
   1   0   5        697.68        710.16         8.02 o                         
   3   0   5       1095.78       1075.20        14.61 o                         
   5   0   5       1188.81       1175.59        21.51 o                         
  -6   1   5         95.29         97.66         3.16 o                         
  -5   1   5        190.64        194.34         3.73 o                         
  -4   1   5       1094.59       1108.60        10.67 o                         
  -3   1   5        103.94         91.45         1.34 o                         
  -2   1   5       3322.04       3402.56        60.51 o                         
  -1   1   5       1154.05       1217.00        19.74 o                         
   0   1   5        597.75        588.35         4.69 o                         
   1   1   5       1066.15       1103.44        10.06 o                         
   2   1   5       1215.39       1202.72        10.15 o                         
   3   1   5        647.90        634.74         5.80 o                         
   4   1   5        100.76        104.11         2.24 o                         
   5   1   5         39.83         44.36         1.85 o                         
  -6   2   5         13.92         14.36         1.33 o                         
  -5   2   5          0.03          0.32         0.56 o                         
  -4   2   5          1.01          1.56         0.40 o                         
  -3   2   5          2.45          2.83         0.49 o                         
  -2   2   5        129.66        124.24         1.56 o                         
  -1   2   5          3.88          6.51         0.26 o                         
   0   2   5       1146.82       1105.44        12.02 o                         
   1   2   5          2.29          1.19         0.21 o                         
   2   2   5       1020.39       1006.36         8.58 o                         
   3   2   5         87.28         88.59         1.70 o                         
   4   2   5         87.82         93.47         2.38 o                         
   5   2   5          1.98          1.16         0.67 o                         
  -6   3   5         39.44         41.56         2.03 o                         
  -5   3   5        192.77        196.83         3.45 o                         
  -4   3   5        365.76        363.75         4.11 o                         
  -3   3   5        980.12        949.35         8.25 o                         
  -2   3   5       1452.20       1503.10        13.40 o                         
  -1   3   5        381.14        353.10         3.63 o                         
   0   3   5         27.05         24.65         0.53 o                         
   1   3   5       2995.69       3119.35        48.32 o                         
   2   3   5         77.73         81.44         1.50 o                         
   3   3   5        104.15        101.55         1.68 o                         
   4   3   5         84.02         72.67         1.83 o                         
   5   3   5         40.77         46.27         1.85 o                         
  -6   4   5          0.01          0.64         0.72 o                         
  -5   4   5         49.84         52.52         1.55 o                         
  -4   4   5         26.17         31.43         1.12 o                         
  -3   4   5         24.38         24.51         0.65 o                         
  -2   4   5        466.29        520.78         6.01 o                         
  -1   4   5        479.30        480.33         4.82 o                         
   0   4   5        751.88        785.96         6.84 o                         
   1   4   5         13.84          3.75         0.26 o                         
   2   4   5         44.79         52.72         1.30 o                         
   3   4   5        260.77        232.39         3.66 o                         
   4   4   5        111.91        112.40         3.48 o                         
   5   4   5        236.89        221.97         4.22 o                         
  -5   5   5        273.72        274.29         4.01 o                         
  -4   5   5        726.12        733.70         8.41 o                         
  -3   5   5          2.11          2.11         0.23 o                         
  -2   5   5          6.50          3.46         0.42 o                         
  -1   5   5         84.68         75.06         1.19 o                         
   0   5   5       1682.91       1674.88        19.67 o                         
   1   5   5        242.76        242.69         2.62 o                         
   2   5   5        539.45        527.02         5.93 o                         
   3   5   5          6.83          8.17         0.88 o                         
   4   5   5          3.02          3.21         1.08 o                         
   5   5   5          0.93          0.71         0.86 o                         
  -5   6   5         42.35         41.45         1.62 o                         
  -4   6   5        166.11        165.42         2.93 o                         
  -3   6   5         98.70        106.89         2.19 o                         
  -2   6   5          3.93          3.09         0.53 o                         
  -1   6   5          3.31          5.73         0.50 o                         
   0   6   5         81.41         85.88         1.34 o                         
   1   6   5        497.35        477.18         4.92 o                         
   2   6   5        273.54        277.58         3.18 o                         
   3   6   5        274.05        260.51         4.43 o                         
   4   6   5        444.27        431.68        11.68 o                         
   5   6   5         15.08         16.37         2.32 o                         
  -5   7   5         42.27         44.48         1.54 o                         
  -4   7   5          7.28          6.34         0.69 o                         
  -3   7   5       1727.06       1729.44        20.63 o                         
  -2   7   5          2.61          3.14         0.55 o                         
  -1   7   5         41.01         33.40         0.77 o                         
   0   7   5         17.06         15.86         0.64 o                         
   1   7   5        282.69        280.80         3.19 o                         
   2   7   5         13.58         13.80         0.68 o                         
   3   7   5         31.11         41.60         1.83 o                         
   4   7   5          2.09          0.53         0.94 o                         
   5   7   5          1.38         -0.66         1.95 o                         
  -5   8   5         59.89         60.41         2.93 o                         
  -4   8   5        158.41        156.43         4.45 o                         
  -3   8   5          7.01          8.10         1.36 o                         
  -2   8   5        248.65        259.03         5.30 o                         
  -1   8   5         42.74         40.25         0.71 o                         
   0   8   5       1150.90       1148.05        10.44 o                         
   1   8   5       1520.57       1479.14        13.21 o                         
   2   8   5         23.50         21.26         0.94 o                         
   3   8   5        621.29        581.50         8.30 o                         
   4   8   5        252.73        256.75         6.17 o                         
  -5   9   5          1.99          1.56         1.00 o                         
  -4   9   5          0.15         -0.33         0.71 o                         
  -3   9   5         22.32         23.28         1.43 o                         
  -2   9   5         38.43         39.61         1.26 o                         
  -1   9   5         37.34         40.71         0.98 o                         
   0   9   5        113.16        109.61         2.09 o                         
   1   9   5        209.64        207.95         2.87 o                         
   2   9   5        630.59        605.48         8.73 o                         
   3   9   5          5.75          4.42         1.02 o                         
   4   9   5         47.22         44.86         2.47 o                         
  -4  10   5          1.77          2.73         1.02 o                         
  -3  10   5         34.12         35.57         1.37 o                         
  -2  10   5         14.30         13.13         0.80 o                         
  -1  10   5         72.01         67.67         1.30 o                         
   0  10   5        163.08        161.06         2.74 o                         
   1  10   5        891.50        867.23         9.59 o                         
   2  10   5          1.39          2.51         0.70 o                         
   3  10   5        203.34        220.24         5.50 o                         
   4  10   5        212.80        218.24         6.68 o                         
  -4  11   5        233.07        238.10        11.47 o                         
  -3  11   5        633.47        638.55         9.12 o                         
  -2  11   5         34.21         32.20         1.31 o                         
  -1  11   5        118.39        127.45         2.05 o                         
   0  11   5          2.62          3.74         0.55 o                         
   1  11   5         38.98         41.05         1.31 o                         
   2  11   5        109.30        106.11         3.27 o                         
   3  11   5          5.26          2.67         0.85 o                         
   4  11   5          5.16          6.62         1.95 o                         
  -4  12   5        127.01        123.07         4.46 o                         
  -3  12   5         15.12         13.90         1.09 o                         
  -2  12   5          8.16         13.65         1.26 o                         
  -1  12   5         28.08         28.64         1.08 o                         
   0  12   5         27.99         30.19         1.24 o                         
   1  12   5        146.59        137.04         3.55 o                         
   2  12   5        174.95        170.21         3.66 o                         
   3  12   5        444.77        473.24        10.96 o                         
  -3  13   5         11.42         11.26         1.58 o                         
  -2  13   5         14.94         20.08         1.65 o                         
  -1  13   5         11.17          9.35         0.66 o                         
   0  13   5        446.42        464.19         7.88 o                         
   1  13   5        210.78        210.04         4.35 o                         
   2  13   5         16.17         17.97         1.77 o                         
   3  13   5          6.30          6.46         1.30 o                         
  -2  14   5         66.61         68.53         6.08 o                         
  -1  14   5        129.33        128.52         3.09 o                         
   0  14   5         17.62         20.34         1.31 o                         
   1  14   5         16.09         12.70         1.07 o                         
   2  14   5          5.27          5.63         1.08 o                         
  -1  15   5         66.85         61.41         3.25 o                         
   0  15   5          2.59          1.93         0.89 o                         
   1  15   5        436.09        472.71        10.75 o                         
  -6   0   6        254.09        275.81         6.57 o                         
  -4   0   6        152.16        157.39         3.16 o                         
  -2   0   6         46.11         64.92         1.34 o                         
   0   0   6       1363.08       1291.63        16.36 o                         
   2   0   6         20.47         27.38         0.93 o                         
   4   0   6         36.38         33.05         2.21 o                         
  -6   1   6          0.24         -0.67         0.67 o                         
  -5   1   6         54.98         57.89         1.74 o                         
  -4   1   6        187.13        184.62         2.82 o                         
  -3   1   6        138.19        135.21         1.80 o                         
  -2   1   6       3440.68       3501.12        73.24 o                         
  -1   1   6        543.37        544.38         4.07 o                         
   0   1   6         95.96         99.52         1.20 o                         
   1   1   6        290.75        304.50         3.09 o                         
   2   1   6        356.85        350.30         3.34 o                         
   3   1   6       2099.33       2045.73        18.48 o                         
   4   1   6        148.34        150.53         2.77 o                         
   5   1   6        382.83        377.30         6.91 o                         
  -6   2   6          3.47          3.39         0.84 o                         
  -5   2   6        207.85        216.95         3.63 o                         
  -4   2   6         78.82         85.16         1.74 o                         
  -3   2   6        232.47        226.70         2.67 o                         
  -2   2   6        295.25        325.88         3.16 o                         
  -1   2   6       2023.64       1926.91        54.05 o                         
   0   2   6        116.77        135.73         1.65 o                         
   1   2   6        543.97        568.08         5.16 o                         
   2   2   6        164.89        166.51         2.26 o                         
   3   2   6        348.98        328.39         4.78 o                         
   4   2   6        148.26        149.10         3.09 o                         
   5   2   6        137.67        141.66         3.29 o                         
  -6   3   6         24.26         23.96         2.21 o                         
  -5   3   6         10.30         10.81         0.83 o                         
  -4   3   6          0.01          0.39         0.34 o                         
  -3   3   6        199.02        221.32         2.60 o                         
  -2   3   6         29.13         22.52         0.83 o                         
  -1   3   6        293.14        313.82         2.87 o                         
   0   3   6       1143.06       1202.42        11.08 o                         
   1   3   6        867.66        923.15         7.66 o                         
   2   3   6        114.39        110.91         2.05 o                         
   3   3   6        483.24        458.38         6.73 o                         
   4   3   6        563.44        585.28         7.83 o                         
   5   3   6        163.75        175.12         4.34 o                         
  -5   4   6        129.82        126.87         2.45 o                         
  -4   4   6        162.35        156.18         2.41 o                         
  -3   4   6          6.86          8.66         0.42 o                         
  -2   4   6        682.49        697.03        10.05 o                         
  -1   4   6        247.50        236.96         2.68 o                         
   0   4   6        737.08        686.24         6.36 o                         
   1   4   6        448.68        474.70         4.14 o                         
   2   4   6        277.05        247.79         3.19 o                         
   3   4   6          6.07          4.89         0.71 o                         
   4   4   6          4.90          4.67         0.98 o                         
   5   4   6         21.68         17.52         1.60 o                         
  -5   5   6        120.79        118.03         2.35 o                         
  -4   5   6          0.01          0.05         0.28 o                         
  -3   5   6         10.97         13.54         0.48 o                         
  -2   5   6         75.93         75.98         1.77 o                         
  -1   5   6        639.35        616.61         5.82 o                         
   0   5   6        432.84        480.70         4.54 o                         
   1   5   6        312.13        325.93         3.29 o                         
   2   5   6         13.80         16.28         0.73 o                         
   3   5   6         84.31        121.49         2.99 o                         
   4   5   6         40.21         36.59         2.08 o                         
   5   5   6        528.73        550.24         9.52 o                         
  -5   6   6        396.59        387.87         5.48 o                         
  -4   6   6         62.67         61.54         1.17 o                         
  -3   6   6        241.54        243.77         4.80 o                         
  -2   6   6        169.36        168.69         2.98 o                         
  -1   6   6        809.92        777.85         7.20 o                         
   0   6   6        111.41        102.63         1.63 o                         
   1   6   6        250.28        267.02         2.93 o                         
   2   6   6          0.74          0.80         0.45 o                         
   3   6   6          1.15          0.40         0.47 o                         
   4   6   6        129.04        126.86         3.92 o                         
   5   6   6          0.94          1.48         1.10 o                         
  -5   7   6        277.80        264.11         5.34 o                         
  -4   7   6         97.55         95.73         2.17 o                         
  -3   7   6          6.41          6.49         1.02 o                         
  -2   7   6         35.05         40.51         1.58 o                         
  -1   7   6          9.83         11.66         0.58 o                         
   0   7   6         34.85         33.91         0.91 o                         
   1   7   6         59.45         59.76         1.37 o                         
   2   7   6        404.20        421.46         5.06 o                         
   3   7   6         81.68         73.62         2.42 o                         
   4   7   6        741.79        688.41        21.18 o                         
  -5   8   6        246.83        245.16         5.47 o                         
  -4   8   6        587.50        588.50         7.51 o                         
  -3   8   6        145.06        139.71         3.56 o                         
  -2   8   6        517.51        527.94         8.39 o                         
  -1   8   6        315.42        305.01         3.20 o                         
   0   8   6       1096.59       1095.60        10.08 o                         
   1   8   6        368.35        361.21         4.30 o                         
   2   8   6         28.33         26.88         1.14 o                         
   3   8   6         36.24         32.36         1.49 o                         
   4   8   6         54.86         60.57         2.80 o                         
  -4   9   6          2.61          2.36         0.90 o                         
  -3   9   6          0.03          1.86         0.68 o                         
  -2   9   6         69.39         79.80         2.34 o                         
  -1   9   6        947.88        924.06        10.11 o                         
   0   9   6         29.36         29.00         1.22 o                         
   1   9   6        433.66        432.00         5.92 o                         
   2   9   6         12.85         13.52         0.95 o                         
   3   9   6        267.88        284.96         5.10 o                         
   4   9   6         19.94         18.20         1.66 o                         
  -4  10   6        553.36        558.66         9.69 o                         
  -3  10   6        226.43        229.79         5.08 o                         
  -2  10   6        198.89        194.50         3.93 o                         
  -1  10   6         92.92         98.54         2.17 o                         
   0  10   6       1423.58       1428.57        19.25 o                         
   1  10   6         46.50         48.50         1.30 o                         
   2  10   6          2.30          2.54         0.62 o                         
   3  10   6         25.84         29.38         1.97 o                         
   4  10   6        104.35        112.45         4.00 o                         
  -4  11   6         36.35         37.58         3.58 o                         
  -3  11   6         31.56         30.33         2.98 o                         
  -2  11   6         40.17         37.05         1.85 o                         
  -1  11   6         23.34         23.50         0.73 o                         
   0  11   6          5.75          6.39         0.71 o                         
   1  11   6          0.42          0.50         0.52 o                         
   2  11   6        246.09        234.46         4.34 o                         
   3  11   6         46.78         49.58         2.18 o                         
  -3  12   6        205.47        206.30         4.95 o                         
  -2  12   6        177.44        165.89         4.12 o                         
  -1  12   6        313.26        315.93         4.09 o                         
   0  12   6          1.91          2.42         0.66 o                         
   1  12   6        121.92        125.43         2.63 o                         
   2  12   6         49.85         53.49         3.12 o                         
   3  12   6          1.35          0.23         0.99 o                         
  -3  13   6          0.38          1.48         0.94 o                         
  -2  13   6        102.80        104.77         3.70 o                         
  -1  13   6         44.61         50.90         2.00 o                         
   0  13   6        148.97        153.71         2.82 o                         
   1  13   6        135.49        129.33         4.86 o                         
   2  13   6          8.17          9.19         1.17 o                         
  -2  14   6        275.85        269.66         7.24 o                         
  -1  14   6          3.44          3.17         0.68 o                         
   0  14   6        382.75        390.89         5.65 o                         
   1  14   6         44.29         48.28         6.19 o                         
   2  14   6        104.05        101.04         5.45 o                         
  -1  15   6          4.77          1.57         0.89 o                         
   0  15   6        355.45        392.04         7.92 o                         
  -5   0   7        418.19        426.91        10.57 o                         
  -3   0   7         23.90         24.54         1.53 o                         
  -1   0   7         47.97         42.59         1.09 o                         
   1   0   7       1463.54       1441.15        14.54 o                         
   3   0   7        118.28        123.79         3.38 o                         
   5   0   7        529.65        593.26        21.66 o                         
  -5   1   7        470.46        449.30         6.74 o                         
  -4   1   7         57.61         55.79         1.58 o                         
  -3   1   7         46.66         41.70         0.94 o                         
  -2   1   7       1258.06       1215.53         9.01 o                         
  -1   1   7       1315.19       1321.22         9.67 o                         
   0   1   7         22.60         28.59         0.61 o                         
   1   1   7        163.59        148.93         1.72 o                         
   2   1   7         84.67         91.37         1.25 o                         
   3   1   7        163.88        168.46         2.70 o                         
   4   1   7         70.36         66.54         1.92 o                         
   5   1   7         81.63         87.31         5.82 o                         
  -5   2   7          0.08          0.34         0.52 o                         
  -4   2   7         12.38         14.17         0.94 o                         
  -3   2   7        308.90        318.68         3.34 o                         
  -2   2   7        145.27        160.90         1.64 o                         
  -1   2   7         94.33         93.31         1.16 o                         
   0   2   7        241.48        299.05         2.91 o                         
   1   2   7         22.19         19.78         0.54 o                         
   2   2   7        524.61        526.40         5.65 o                         
   3   2   7        276.25        281.51         4.70 o                         
   4   2   7        274.61        280.82         4.72 o                         
   5   2   7         23.99         31.20         1.66 o                         
  -5   3   7        153.79        153.12         2.73 o                         
  -4   3   7         87.47         90.74         1.71 o                         
  -3   3   7       1674.67       1669.78        13.84 o                         
  -2   3   7        104.55         92.49         1.37 o                         
  -1   3   7        841.06        805.32         6.41 o                         
   0   3   7        141.81        139.32         1.73 o                         
   1   3   7          1.52          0.78         0.19 o                         
   2   3   7          0.52          0.91         0.29 o                         
   3   3   7        104.52         91.35         2.80 o                         
   4   3   7         27.74         22.84         1.49 o                         
   5   3   7        162.63        191.77         4.64 o                         
  -5   4   7        181.64        175.67         2.93 o                         
  -4   4   7         12.69         10.55         0.61 o                         
  -3   4   7         79.48         76.93         1.36 o                         
  -2   4   7         38.80         40.27         1.07 o                         
  -1   4   7         16.78         18.10         0.51 o                         
   0   4   7          1.34          1.97         0.24 o                         
   1   4   7        731.05        701.47         6.11 o                         
   2   4   7         61.49         67.06         1.38 o                         
   3   4   7        418.99        421.05        10.81 o                         
   4   4   7          1.17         -0.81         0.81 o                         
   5   4   7        152.96        141.81         4.48 o                         
  -5   5   7         13.55         13.39         0.91 o                         
  -4   5   7        264.85        274.56         3.15 o                         
  -3   5   7         12.29         13.58         0.91 o                         
  -2   5   7       1152.23       1159.09        18.31 o                         
  -1   5   7         34.93         34.46         0.73 o                         
   0   5   7        448.99        453.47         4.40 o                         
   1   5   7        124.98        130.01         1.68 o                         
   2   5   7        406.53        356.98         4.72 o                         
   3   5   7         16.35         10.22         1.03 o                         
   4   5   7          2.21          0.64         0.93 o                         
   5   5   7         39.66         46.36         3.52 o                         
  -5   6   7        313.26        302.91         5.00 o                         
  -4   6   7          5.03          4.12         0.84 o                         
  -3   6   7         33.47         33.99         1.51 o                         
  -2   6   7        541.50        542.08         7.22 o                         
  -1   6   7          9.87          8.99         0.43 o                         
   0   6   7        146.36        143.04         1.87 o                         
   1   6   7         57.15         61.70         1.13 o                         
   2   6   7       1146.03       1063.32        13.60 o                         
   3   6   7        464.62        449.97         7.43 o                         
   4   6   7         99.78        116.28         3.79 o                         
  -5   7   7        104.94        106.92         4.68 o                         
  -4   7   7         16.03         14.36         1.27 o                         
  -3   7   7        369.73        369.38         8.69 o                         
  -2   7   7        112.61        116.70         3.12 o                         
  -1   7   7        523.56        519.69         5.06 o                         
   0   7   7        249.36        252.47         3.09 o                         
   1   7   7         27.92         28.85         0.94 o                         
   2   7   7         93.16         85.83         2.19 o                         
   3   7   7        737.18        654.03         9.20 o                         
   4   7   7         40.03         38.31         2.32 o                         
  -5   8   7          1.68          0.72         1.06 o                         
  -4   8   7         13.25         11.72         1.20 o                         
  -3   8   7         76.68         73.27         2.55 o                         
  -2   8   7         91.09         88.99         3.12 o                         
  -1   8   7         13.90         15.10         0.56 o                         
   0   8   7        449.95        450.52         6.13 o                         
   1   8   7        197.60        182.86         3.06 o                         
   2   8   7        292.17        278.39         4.39 o                         
   3   8   7        329.31        318.27         6.98 o                         
   4   8   7         67.98         81.94         3.29 o                         
  -4   9   7        216.78        226.99         4.77 o                         
  -3   9   7          6.40          8.63         1.52 o                         
  -2   9   7        344.62        343.22         5.68 o                         
  -1   9   7         53.82         58.12         1.64 o                         
   0   9   7       1494.50       1487.70        29.79 o                         
   1   9   7         33.71         33.90         1.40 o                         
   2   9   7         26.22         28.59         1.36 o                         
   3   9   7         15.59         18.76         2.03 o                         
   4   9   7         71.10         73.45         4.02 o                         
  -4  10   7          0.85         -0.44         1.04 o                         
  -3  10   7         62.04         67.44         3.17 o                         
  -2  10   7         80.59         78.25         2.55 o                         
  -1  10   7          7.40          7.96         0.55 o                         
   0  10   7       1352.90       1351.62        15.46 o                         
   1  10   7        186.13        182.83         3.62 o                         
   2  10   7         65.37         70.31         2.58 o                         
   3  10   7        318.00        327.27         6.24 o                         
  -4  11   7         10.59          6.35         1.32 o                         
  -3  11   7        158.50        167.86         5.14 o                         
  -2  11   7        266.98        254.10         4.93 o                         
  -1  11   7        152.65        154.01         2.73 o                         
   0  11   7        268.17        276.26         4.47 o                         
   1  11   7        178.63        177.01         3.30 o                         
   2  11   7         63.62         66.59         1.95 o                         
   3  11   7        296.32        317.04         8.76 o                         
  -3  12   7          4.78          6.22         1.55 o                         
  -2  12   7        124.59        125.19         3.57 o                         
  -1  12   7         82.63         76.50         1.93 o                         
   0  12   7        119.50        112.81         2.72 o                         
   1  12   7          1.97          2.29         0.52 o                         
   2  12   7        721.48        735.04        10.40 o                         
  -2  13   7        227.23        217.35         6.29 o                         
  -1  13   7         20.32         17.80         1.22 o                         
   0  13   7        159.47        165.10         3.22 o                         
   1  13   7         70.31         71.77         2.82 o                         
   2  13   7         71.13         76.01         3.37 o                         
  -2  14   7         16.74         15.58         1.70 o                         
  -1  14   7         40.32         36.56         2.32 o                         
   0  14   7          0.05          1.46         1.04 o                         
   1  14   7        133.79        142.29         7.03 o                         
  -4   0   8        212.53        211.19         3.82 o                         
  -2   0   8       1321.35       1383.52        15.07 o                         
   0   0   8        711.18        728.73         7.67 o                         
   2   0   8       4786.51       4482.96        88.29 o                         
   4   0   8        254.89        259.24         6.32 o                         
  -5   1   8         55.67         55.90         2.18 o                         
  -4   1   8          1.71          1.60         0.42 o                         
  -3   1   8        343.65        336.50         3.90 o                         
  -2   1   8         14.36         16.65         0.47 o                         
  -1   1   8        215.71        210.49         2.03 o                         
   0   1   8        773.05        775.14         6.84 o                         
   1   1   8       1150.26       1123.76         8.55 o                         
   2   1   8         15.50         16.09         0.68 o                         
   3   1   8          1.93          2.26         0.50 o                         
   4   1   8        232.63        230.50         3.89 o                         
   5   1   8         97.66        101.28         3.15 o                         
  -5   2   8        233.01        235.71         4.17 o                         
  -4   2   8         27.23         29.19         1.17 o                         
  -3   2   8       1612.79       1595.64        13.89 o                         
  -2   2   8         21.20         19.09         0.58 o                         
  -1   2   8        114.95        112.27         1.63 o                         
   0   2   8         84.58         96.21         1.37 o                         
   1   2   8        308.82        294.06         3.78 o                         
   2   2   8         27.48         27.30         0.86 o                         
   3   2   8         57.02         49.58         1.71 o                         
   4   2   8         64.15         65.50         2.73 o                         
   5   2   8         24.27         27.28         2.56 o                         
  -5   3   8          1.95          1.43         0.56 o                         
  -4   3   8          5.98          6.28         0.54 o                         
  -3   3   8         50.21         53.99         0.93 o                         
  -2   3   8         31.15         31.07         0.77 o                         
  -1   3   8          1.37          1.50         0.21 o                         
   0   3   8        829.64        831.05         7.03 o                         
   1   3   8        227.54        229.62         2.87 o                         
   2   3   8        428.26        428.29         4.90 o                         
   3   3   8        157.97        153.52         3.48 o                         
   4   3   8        282.98        296.97         5.86 o                         
  -5   4   8          8.43          6.63         1.00 o                         
  -4   4   8        285.82        290.59         3.71 o                         
  -3   4   8        291.11        294.90         3.60 o                         
  -2   4   8        186.39        169.97         1.93 o                         
  -1   4   8          1.40          1.27         0.18 o                         
   0   4   8       1257.85       1346.37        10.91 o                         
   1   4   8        218.26        232.66         2.58 o                         
   2   4   8        123.54        130.02         2.30 o                         
   3   4   8          2.22          3.26         0.95 o                         
   4   4   8         14.56         23.53         1.77 o                         
  -5   5   8          2.69          2.38         0.64 o                         
  -4   5   8          0.12          1.00         0.62 o                         
  -3   5   8         20.81         19.71         1.18 o                         
  -2   5   8          3.26          3.24         0.47 o                         
  -1   5   8        570.35        563.19         4.97 o                         
   0   5   8         12.58         10.77         0.42 o                         
   1   5   8        380.43        366.33         3.92 o                         
   2   5   8         13.16         11.50         0.73 o                         
   3   5   8        269.45        265.95         5.69 o                         
   4   5   8         39.06         36.17         2.12 o                         
  -5   6   8        366.00        356.09         6.50 o                         
  -4   6   8        437.92        452.14         7.26 o                         
  -3   6   8        191.52        192.78         3.83 o                         
  -2   6   8         50.50         49.33         1.39 o                         
  -1   6   8        443.55        443.75         4.62 o                         
   0   6   8          6.53          6.37         0.53 o                         
   1   6   8        202.34        191.41         2.71 o                         
   2   6   8          0.55          3.12         0.47 o                         
   3   6   8          4.20          4.43         0.79 o                         
   4   6   8         23.08         18.23         1.90 o                         
  -5   7   8         65.22         62.75         3.19 o                         
  -4   7   8         42.25         43.52         2.00 o                         
  -3   7   8          9.25          9.35         0.97 o                         
  -2   7   8          2.55          2.12         0.68 o                         
  -1   7   8        168.96        169.76         2.47 o                         
   0   7   8        446.63        435.37         5.81 o                         
   1   7   8         98.50         90.24         1.39 o                         
   2   7   8        402.00        415.71         6.26 o                         
   3   7   8          7.02          4.23         0.86 o                         
   4   7   8        204.44        206.20         6.40 o                         
  -4   8   8        247.87        255.61         5.11 o                         
  -3   8   8        334.02        327.06         5.68 o                         
  -2   8   8        141.31        148.75         3.24 o                         
  -1   8   8         26.01         28.28         0.91 o                         
   0   8   8        145.58        145.00         5.11 o                         
   1   8   8        535.97        520.20         6.93 o                         
   2   8   8         40.94         34.47         1.30 o                         
   3   8   8         11.39         12.65         1.73 o                         
   4   8   8         66.04         86.17         3.67 o                         
  -4   9   8          1.97          1.31         0.81 o                         
  -3   9   8        232.46        231.80         5.17 o                         
  -2   9   8         13.22         13.52         1.10 o                         
  -1   9   8         96.13         93.56         1.79 o                         
   0   9   8         75.03         71.44         1.82 o                         
   1   9   8        265.23        258.99         4.22 o                         
   2   9   8          2.67          1.40         0.47 o                         
   3   9   8        306.90        300.48         5.82 o                         
  -4  10   8        339.54        343.08         9.91 o                         
  -3  10   8         54.32         55.27         2.49 o                         
  -2  10   8         57.69         62.05         2.36 o                         
  -1  10   8         15.82         15.07         1.10 o                         
   0  10   8          1.74          2.38         0.53 o                         
   1  10   8        136.57        140.83         3.10 o                         
   2  10   8         20.16         16.60         0.99 o                         
   3  10   8          1.64          1.32         0.80 o                         
  -3  11   8          7.99          4.88         1.40 o                         
  -2  11   8         24.98         25.68         1.48 o                         
  -1  11   8         15.56         12.10         0.89 o                         
   0  11   8         78.49         76.96         2.24 o                         
   1  11   8        116.69        114.50         3.78 o                         
   2  11   8        273.29        269.99         4.87 o                         
   3  11   8          1.90          1.60         1.62 o                         
  -3  12   8        166.47        187.18         5.32 o                         
  -2  12   8         10.60         12.90         1.26 o                         
  -1  12   8        379.50        389.74         6.36 o                         
   0  12   8         10.54          8.12         0.77 o                         
   1  12   8         55.69         58.07         2.06 o                         
   2  12   8        145.49        167.27         5.07 o                         
  -2  13   8          1.21          3.01         1.06 o                         
  -1  13   8        112.75        118.80         6.46 o                         
   0  13   8         35.66         34.51         1.25 o                         
   1  13   8         29.05         31.62         3.16 o                         
  -1  14   8         32.21         23.40         4.69 o                         
   0  14   8        367.49        391.54         7.96 o                         
  -5   0   9         94.75         88.74         3.69 o                         
  -3   0   9         63.55         71.85         3.32 o                         
  -1   0   9        259.56        240.66         3.07 o                         
   1   0   9        202.37        197.77         3.05 o                         
   3   0   9        420.37        435.45         8.64 o                         
  -5   1   9        113.94        107.14         2.30 o                         
  -4   1   9        365.38        355.16         4.54 o                         
  -3   1   9        112.45        114.61         1.83 o                         
  -2   1   9        144.83        139.66         1.47 o                         
  -1   1   9         55.72         49.22         0.87 o                         
   0   1   9        250.24        251.91         2.96 o                         
   1   1   9         63.50         64.04         1.29 o                         
   2   1   9        250.17        264.33         3.57 o                         
   3   1   9          3.81          3.08         0.58 o                         
   4   1   9          1.31          1.15         0.89 o                         
  -5   2   9         37.30         36.65         1.65 o                         
  -4   2   9          0.41         -0.26         0.59 o                         
  -3   2   9        540.70        529.56         4.85 o                         
  -2   2   9        139.50        137.22         1.59 o                         
  -1   2   9        123.79        137.84         1.65 o                         
   0   2   9        569.09        565.34         5.10 o                         
   1   2   9        235.95        240.11         2.90 o                         
   2   2   9       1333.72       1323.69        16.42 o                         
   3   2   9        270.96        267.24         4.60 o                         
   4   2   9       1109.34       1141.94        16.17 o                         
  -5   3   9        120.45        130.25         3.20 o                         
  -4   3   9         22.14         17.39         0.75 o                         
  -3   3   9        144.87        153.50         2.27 o                         
  -2   3   9        576.00        589.51         5.77 o                         
  -1   3   9        104.25         97.32         1.50 o                         
   0   3   9         23.23         29.15         0.82 o                         
   1   3   9        148.45        141.36         1.96 o                         
   2   3   9          0.47          0.55         0.38 o                         
   3   3   9          3.75          4.05         0.83 o                         
   4   3   9          1.13          1.68         0.87 o                         
  -5   4   9         16.27         15.37         1.02 o                         
  -4   4   9         75.48         75.21         1.67 o                         
  -3   4   9         72.01         71.04         1.32 o                         
  -2   4   9        225.67        229.78         2.68 o                         
  -1   4   9        501.49        505.72         5.30 o                         
   0   4   9         63.21         68.97         1.32 o                         
   1   4   9        214.20        194.71         3.01 o                         
   2   4   9          3.35          1.94         0.40 o                         
   3   4   9        231.87        247.82         5.44 o                         
   4   4   9         72.93         70.52         2.57 o                         
  -5   5   9          2.80          3.53         0.93 o                         
  -4   5   9        277.87        285.71         5.26 o                         
  -3   5   9         22.93         25.57         1.48 o                         
  -2   5   9        228.39        229.01         3.18 o                         
  -1   5   9         26.85         29.20         0.81 o                         
   0   5   9        271.09        272.36         3.04 o                         
   1   5   9        239.66        228.54         2.92 o                         
   2   5   9        112.53        101.63         2.07 o                         
   3   5   9         43.88         38.09         2.73 o                         
   4   5   9         23.86         30.06         2.29 o                         
  -5   6   9         26.61         27.70         3.44 o                         
  -4   6   9          3.98          5.13         0.88 o                         
  -3   6   9          0.20         -0.06         0.56 o                         
  -2   6   9        173.71        170.13         2.92 o                         
  -1   6   9         56.79         64.75         1.63 o                         
   0   6   9        235.16        239.29         2.75 o                         
   1   6   9         39.44         41.33         1.20 o                         
   2   6   9          2.57          7.95         0.71 o                         
   3   6   9        298.86        286.57         5.48 o                         
   4   6   9        313.75        313.56         7.99 o                         
  -4   7   9          3.35          1.52         1.08 o                         
  -3   7   9        512.22        507.89         7.71 o                         
  -2   7   9          7.56          7.22         0.80 o                         
  -1   7   9       1358.37       1364.85        12.82 o                         
   0   7   9          0.09          0.75         0.38 o                         
   1   7   9         41.83         37.34         1.36 o                         
   2   7   9         84.39         72.26         2.13 o                         
   3   7   9          0.53          2.54         0.75 o                         
  -4   8   9          0.26          0.04         0.74 o                         
  -3   8   9         19.38         18.92         1.39 o                         
  -2   8   9        225.32        233.39         3.72 o                         
  -1   8   9        293.50        302.11         4.13 o                         
   0   8   9          0.80          0.79         0.51 o                         
   1   8   9        145.76        152.19         2.47 o                         
   2   8   9         55.88         63.16         1.92 o                         
   3   8   9        358.38        364.41         7.59 o                         
  -4   9   9        250.63        245.22         5.56 o                         
  -3   9   9         35.68         33.35         1.76 o                         
  -2   9   9          5.21          7.58         0.82 o                         
  -1   9   9          0.00          0.83         0.36 o                         
   0   9   9       1376.11       1372.70        19.16 o                         
   1   9   9          4.05          5.57         0.57 o                         
   2   9   9         12.75         12.34         1.12 o                         
   3   9   9          0.44          1.50         1.11 o                         
  -3  10   9          3.12          1.70         0.83 o                         
  -2  10   9         69.12         68.78         2.10 o                         
  -1  10   9        508.07        501.40         6.29 o                         
   0  10   9          4.41          3.79         0.77 o                         
   1  10   9         25.67         26.33         1.51 o                         
   2  10   9         12.43         11.23         1.01 o                         
   3  10   9        367.96        380.16         8.05 o                         
  -3  11   9        361.02        369.17         8.34 o                         
  -2  11   9          1.15          0.11         0.65 o                         
  -1  11   9        839.27        833.84        11.38 o                         
   0  11   9         84.48         86.98         2.38 o                         
   1  11   9         32.96         36.77         1.73 o                         
   2  11   9          2.14          3.32         1.30 o                         
  -2  12   9        105.64        110.48         3.17 o                         
  -1  12   9         47.78         47.31         1.91 o                         
   0  12   9         62.03         53.44         2.42 o                         
   1  12   9        176.44        168.87        10.68 o                         
  -1  13   9          1.57         -0.67         1.21 o                         
   0  13   9         77.09         82.32         4.45 o                         
  -4   0  10        141.58        145.81         3.07 o                         
  -2   0  10        963.44        980.41        15.82 o                         
   0   0  10         24.85         25.27         1.34 o                         
   2   0  10          2.90          1.79         0.57 o                         
   4   0  10         77.22         89.86         5.79 o                         
  -5   1  10         11.41          7.69         0.88 o                         
  -4   1  10         14.63         12.11         0.80 o                         
  -3   1  10         96.84         98.46         1.90 o                         
  -2   1  10        216.06        213.94         2.51 o                         
  -1   1  10         47.90         57.82         1.03 o                         
   0   1  10        293.01        284.04         3.27 o                         
   1   1  10        175.44        179.18         2.58 o                         
   2   1  10         36.88         35.67         1.00 o                         
   3   1  10        347.20        351.10         5.30 o                         
   4   1  10         44.51         40.66         2.78 o                         
  -5   2  10         55.85         61.12         2.52 o                         
  -4   2  10          0.31          0.55         0.37 o                         
  -3   2  10        978.25        955.68         8.51 o                         
  -2   2  10         45.29         42.34         0.92 o                         
  -1   2  10        604.48        635.77         5.64 o                         
   0   2  10          2.78          2.07         0.35 o                         
   1   2  10        125.09        119.29         2.23 o                         
   2   2  10          0.45          0.60         0.52 o                         
   3   2  10         46.03         46.66         2.38 o                         
   4   2  10         11.98         12.51         1.97 o                         
  -5   3  10          7.28          5.65         0.76 o                         
  -4   3  10        457.69        444.24         7.29 o                         
  -3   3  10         13.10         13.22         0.85 o                         
  -2   3  10         78.46         79.44         1.43 o                         
  -1   3  10         54.93         55.44         1.12 o                         
   0   3  10        104.72         91.81         1.52 o                         
   1   3  10          1.88          1.77         0.46 o                         
   2   3  10        441.80        456.07         5.82 o                         
   3   3  10        234.26        237.61         5.26 o                         
   4   3  10          1.26          3.96         1.20 o                         
  -5   4  10         50.41         48.03         2.20 o                         
  -4   4  10        265.00        252.79         3.62 o                         
  -3   4  10         75.42         72.08         1.38 o                         
  -2   4  10        357.16        351.50         3.88 o                         
  -1   4  10        298.12        296.17         3.22 o                         
   0   4  10         47.89         51.17         1.18 o                         
   1   4  10         73.44         68.42         1.53 o                         
   2   4  10         30.06         25.65         0.97 o                         
   3   4  10         38.49         45.08         2.32 o                         
   4   4  10         26.70         29.83         1.84 o                         
  -4   5  10         17.24         13.98         1.24 o                         
  -3   5  10        250.89        244.24         4.48 o                         
  -2   5  10         15.02         15.25         0.79 o                         
  -1   5  10        132.60        133.86         2.23 o                         
   0   5  10        221.14        222.10         2.82 o                         
   1   5  10        948.96        908.41         9.13 o                         
   2   5  10         21.73         16.60         0.85 o                         
   3   5  10        119.27        115.23         6.98 o                         
  -4   6  10         27.87         31.29         1.75 o                         
  -3   6  10         77.70         82.12         2.40 o                         
  -2   6  10        112.95        113.15         2.15 o                         
  -1   6  10         31.25         29.03         1.13 o                         
   0   6  10         13.71         13.13         0.69 o                         
   1   6  10          0.13          0.91         0.44 o                         
   2   6  10          4.53          2.66         0.70 o                         
   3   6  10          1.24         -0.51         0.71 o                         
  -4   7  10          9.15         10.49         1.21 o                         
  -3   7  10         57.05         52.25         2.01 o                         
  -2   7  10        156.40        157.77         2.80 o                         
  -1   7  10        147.69        148.10         3.01 o                         
   0   7  10         30.07         30.41         0.99 o                         
   1   7  10        116.55        110.73         1.96 o                         
   2   7  10       1461.55       1387.99        18.99 o                         
   3   7  10          3.00          2.13         1.23 o                         
  -4   8  10          7.72          8.52         1.34 o                         
  -3   8  10          7.26          9.19         1.14 o                         
  -2   8  10        148.28        148.25         3.08 o                         
  -1   8  10        255.13        253.01         3.27 o                         
   0   8  10         30.90         32.99         0.83 o                         
   1   8  10         25.23         23.61         1.14 o                         
   2   8  10         16.50         18.91         1.39 o                         
   3   8  10        112.80        101.73         9.71 o                         
  -3   9  10         78.71         79.44         2.57 o                         
  -2   9  10         21.27         19.33         1.04 o                         
  -1   9  10       1130.40       1099.48        12.83 o                         
   0   9  10         21.43         19.45         1.65 o                         
   1   9  10        278.28        285.83         4.07 o                         
   2   9  10         15.90         15.99         1.45 o                         
  -3  10  10          0.12         -0.20         0.69 o                         
  -2  10  10        227.82        229.67         6.14 o                         
  -1  10  10          0.02          1.42         1.15 o                         
   0  10  10         14.65         14.85         0.75 o                         
   1  10  10          2.08          2.51         0.56 o                         
   2  10  10         35.86         36.67         2.42 o                         
  -2  11  10         43.94         44.93         2.47 o                         
  -1  11  10        322.46        319.28         6.15 o                         
   0  11  10        102.35        104.32         3.32 o                         
   1  11  10         95.83        100.24         2.61 o                         
  -1  12  10          3.97          6.15         1.06 o                         
   0  12  10         21.36         18.90         1.77 o                         
  -3   0  11        133.63        136.64         3.54 o                         
  -1   0  11        847.41        839.09        13.83 o                         
   1   0  11       2716.73       2659.78        38.32 o                         
   3   0  11        112.54        115.28         6.85 o                         
  -4   1  11         39.53         47.42         1.45 o                         
  -3   1  11        228.90        228.79         3.11 o                         
  -2   1  11         25.73         28.08         0.79 o                         
  -1   1  11          2.83          3.59         0.43 o                         
   0   1  11          0.98          0.82         0.41 o                         
   1   1  11        946.34        938.61         9.60 o                         
   2   1  11        221.54        218.21         2.74 o                         
   3   1  11        116.18        116.96         2.73 o                         
  -4   2  11        366.83        337.53         4.71 o                         
  -3   2  11         13.90         13.39         0.66 o                         
  -2   2  11         24.77         26.10         0.74 o                         
  -1   2  11         13.64         15.85         0.72 o                         
   0   2  11        668.91        663.55         6.94 o                         
   1   2  11         35.50         36.50         1.91 o                         
   2   2  11        186.08        184.54         2.69 o                         
   3   2  11         34.01         38.74         1.78 o                         
  -4   3  11        255.44        242.08         4.13 o                         
  -3   3  11        174.60        176.92         3.15 o                         
  -2   3  11         32.38         34.60         0.93 o                         
  -1   3  11         90.29         92.28         1.60 o                         
   0   3  11         27.87         26.21         0.90 o                         
   1   3  11          5.21          4.99         0.55 o                         
   2   3  11         22.29         21.80         1.24 o                         
   3   3  11          6.15          6.91         1.22 o                         
  -4   4  11        282.83        261.56         5.01 o                         
  -3   4  11          3.81          4.56         0.54 o                         
  -2   4  11          7.02          6.40         0.55 o                         
  -1   4  11        703.30        689.61         6.70 o                         
   0   4  11         69.00         69.49         1.43 o                         
   1   4  11        233.64        240.65         3.49 o                         
   2   4  11         42.79         43.51         1.65 o                         
   3   4  11        370.51        395.09        12.13 o                         
  -4   5  11         87.83         94.36         3.79 o                         
  -3   5  11         54.63         53.19         3.18 o                         
  -2   5  11         63.04         67.12         1.38 o                         
  -1   5  11         89.35         96.55         2.33 o                         
   0   5  11        102.57        113.12         1.98 o                         
   1   5  11        143.53        130.93         2.44 o                         
   2   5  11         19.16         21.51         1.29 o                         
   3   5  11          0.00          0.37         0.72 o                         
  -4   6  11          8.92         10.02         1.11 o                         
  -3   6  11          2.23          1.33         0.62 o                         
  -2   6  11         94.12         91.25         1.77 o                         
  -1   6  11         33.15         34.75         1.13 o                         
   0   6  11        333.63        322.90         4.57 o                         
   1   6  11         98.20         98.60         2.07 o                         
   2   6  11         90.89         94.25         4.18 o                         
   3   6  11         73.15         73.30         3.69 o                         
  -4   7  11          1.78          0.28         0.81 o                         
  -3   7  11        266.86        274.74         4.77 o                         
  -2   7  11        292.27        286.89         3.90 o                         
  -1   7  11          4.24          6.32         0.87 o                         
   0   7  11         39.91         38.61         1.08 o                         
   1   7  11          0.73          0.55         0.42 o                         
   2   7  11          9.99          7.44         1.00 o                         
   3   7  11          3.21          5.17         2.06 o                         
  -3   8  11         18.09         19.85         1.17 o                         
  -2   8  11          0.65          0.41         0.43 o                         
  -1   8  11         46.00         48.88         2.77 o                         
   0   8  11        254.47        257.32         3.67 o                         
   1   8  11         13.44         13.97         1.06 o                         
   2   8  11         97.90         93.42         4.17 o                         
  -3   9  11          3.54          1.66         1.84 o                         
  -2   9  11         93.08         94.83         2.45 o                         
  -1   9  11          3.26          1.61         0.75 o                         
   0   9  11        143.83        151.39         2.25 o                         
   1   9  11         29.32         26.45         1.11 o                         
   2   9  11         25.45         31.34         2.56 o                         
  -2  10  11         11.95         13.10         1.29 o                         
  -1  10  11          0.44          2.04         0.73 o                         
   0  10  11         76.45         75.44         1.35 o                         
   1  10  11        109.68        103.47         4.85 o                         
  -1  11  11         60.89         64.55         2.51 o                         
   0  11  11         22.27         20.13         1.69 o                         
  -4   0  12         45.47         48.31         6.01 o                         
  -2   0  12         50.70         56.52         2.02 o                         
   0   0  12        234.99        228.05         6.11 o                         
   2   0  12         13.34         10.95         1.64 o                         
  -4   1  12          0.80          0.91         0.51 o                         
  -3   1  12          6.68          7.20         0.60 o                         
  -2   1  12          0.51          0.44         0.30 o                         
  -1   1  12        291.39        289.68         3.28 o                         
   0   1  12        195.31        193.42         3.65 o                         
   1   1  12          0.24          0.09         0.64 o                         
   2   1  12         16.38         15.26         1.29 o                         
   3   1  12        296.59        302.90        12.92 o                         
  -4   2  12        384.03        335.58         7.09 o                         
  -3   2  12        242.87        242.71         3.50 o                         
  -2   2  12          0.93          0.92         0.30 o                         
  -1   2  12         33.74         35.30         1.05 o                         
   0   2  12        261.20        273.98         3.72 o                         
   1   2  12        156.21        164.81         3.04 o                         
   2   2  12         90.22         97.73         2.98 o                         
   3   2  12        251.78        264.10         8.24 o                         
  -4   3  12          9.44          6.06         0.73 o                         
  -3   3  12         57.54         57.60         1.84 o                         
  -2   3  12        113.03        118.69         2.36 o                         
  -1   3  12         18.85         15.38         1.27 o                         
   0   3  12         53.41         50.78         1.32 o                         
   1   3  12        161.50        167.34         2.97 o                         
   2   3  12        192.53        205.34         4.70 o                         
   3   3  12        176.13        165.94         5.38 o                         
  -4   4  12         72.97         79.09         2.56 o                         
  -3   4  12         17.53         17.72         1.33 o                         
  -2   4  12          1.40          1.88         0.75 o                         
  -1   4  12         33.53         33.44         1.12 o                         
   0   4  12        177.40        177.35         2.67 o                         
   1   4  12         71.39         69.28         1.85 o                         
   2   4  12          4.99          3.20         0.88 o                         
   3   4  12         10.82         15.48         2.52 o                         
  -4   5  12          9.72         10.81         1.04 o                         
  -3   5  12        153.35        155.78         3.71 o                         
  -2   5  12         13.48         14.15         0.78 o                         
  -1   5  12        155.16        157.55         3.41 o                         
   0   5  12        155.41        151.33         2.43 o                         
   1   5  12        150.17        154.97         3.41 o                         
   2   5  12          2.94          3.24         0.97 o                         
  -3   6  12         40.65         44.40         2.10 o                         
  -2   6  12        764.65        752.82         9.81 o                         
  -1   6  12         58.08         58.96         1.57 o                         
   0   6  12          1.13          0.51         0.49 o                         
   1   6  12        281.36        257.58         3.87 o                         
   2   6  12          0.06          0.41         1.15 o                         
  -3   7  12          7.96          7.27         1.05 o                         
  -2   7  12        465.16        474.25         7.68 o                         
  -1   7  12         60.69         66.00         2.47 o                         
   0   7  12        160.76        160.76         2.73 o                         
   1   7  12         11.36         11.67         0.93 o                         
   2   7  12        277.32        306.28         6.82 o                         
  -3   8  12          0.03          0.61         1.17 o                         
  -2   8  12         33.61         38.52         2.44 o                         
  -1   8  12        307.63        297.83         5.20 o                         
   0   8  12         14.17         12.59         0.86 o                         
   1   8  12         14.00         15.06         1.14 o                         
  -2   9  12          0.94          0.69         1.12 o                         
  -1   9  12        416.33        417.82         7.91 o                         
   0   9  12          2.26          0.60         0.67 o                         
   1   9  12        170.92        164.00         3.68 o                         
  -1  10  12        171.05        164.25         4.87 o                         
   0  10  12         66.05         71.55         2.88 o                         
  -3   0  13        360.96        342.84         7.99 o                         
  -1   0  13        177.32        180.44         5.46 o                         
   1   0  13         13.66         14.77         2.38 o                         
  -3   1  13         35.46         39.29         1.37 o                         
  -2   1  13        360.62        373.52         5.40 o                         
  -1   1  13          4.57          4.12         0.79 o                         
   0   1  13         73.82         71.13         2.57 o                         
   1   1  13        100.81        104.89         4.20 o                         
   2   1  13          2.92          2.42         0.59 o                         
  -3   2  13          4.82          5.87         0.66 o                         
  -2   2  13        138.57        137.94         2.41 o                         
  -1   2  13          5.57          5.91         0.73 o                         
   0   2  13        181.05        177.04         4.86 o                         
   1   2  13         81.57         85.00         2.45 o                         
   2   2  13        573.10        603.00        11.64 o                         
  -3   3  13         97.43        101.65         2.64 o                         
  -2   3  13         82.83         86.12         2.40 o                         
  -1   3  13         62.27         66.22         1.66 o                         
   0   3  13        120.37        119.74         2.57 o                         
   1   3  13          3.57          2.80         0.77 o                         
   2   3  13         43.33         39.22         2.07 o                         
  -3   4  13         23.91         30.08         2.37 o                         
  -2   4  13        165.11        164.02         3.31 o                         
  -1   4  13        195.47        190.96         3.31 o                         
   0   4  13        340.32        334.34         4.21 o                         
   1   4  13        211.89        213.36         4.73 o                         
   2   4  13         31.87         36.34         6.17 o                         
  -3   5  13         75.00         77.01         2.22 o                         
  -2   5  13        107.59        108.43         3.86 o                         
  -1   5  13          6.52          5.41         1.07 o                         
   0   5  13         23.02         19.90         1.29 o                         
   1   5  13          1.16         -0.61         0.61 o                         
   2   5  13         30.53         31.09         2.20 o                         
  -3   6  13         89.15         90.10         3.17 o                         
  -2   6  13          0.06          0.92         1.13 o                         
  -1   6  13          1.93          1.40         0.52 o                         
   0   6  13        149.23        149.72         2.84 o                         
   1   6  13        209.00        194.54         4.97 o                         
  -2   7  13         15.11         11.10         1.93 o                         
  -1   7  13        148.43        151.35         3.93 o                         
   0   7  13          5.20          4.15         0.58 o                         
   1   7  13        119.75        109.29         4.27 o                         
  -2   8  13        365.33        377.66         7.48 o                         
  -1   8  13         31.39         28.07         3.81 o                         
   0   8  13          0.10         -0.51         0.51 o                         
  -2   0  14         33.12         29.13         2.14 o                         
   0   0  14         15.19         13.66         2.38 o                         
   2   0  14         34.58         34.27         3.85 o                         
  -3   1  14          0.57          0.86         0.61 o                         
  -2   1  14         36.35         31.83         1.41 o                         
  -1   1  14         47.31         49.89         2.15 o                         
   0   1  14        958.18        955.18        16.14 o                         
   1   1  14        310.01        312.52         7.32 o                         
  -3   2  14         57.81         60.76         2.48 o                         
  -2   2  14         11.59         11.42         1.20 o                         
  -1   2  14          1.22          0.56         0.69 o                         
   0   2  14        131.97        124.97         3.60 o                         
   1   2  14         12.13         11.88         1.52 o                         
  -3   3  14          2.89          2.29         0.88 o                         
  -2   3  14        133.41        125.95         3.82 o                         
  -1   3  14        147.08        151.02         4.03 o                         
   0   3  14         91.87         93.52         3.05 o                         
   1   3  14          1.49          1.05         0.77 o                         
  -2   4  14          0.05          1.29         0.78 o                         
  -1   4  14          0.00          0.12         0.52 o                         
   0   4  14         38.52         38.44         1.82 o                         
   1   4  14         14.83         13.00         1.32 o                         
  -2   5  14        119.06        113.06         4.10 o                         
  -1   5  14        157.96        162.99         6.99 o                         
   0   5  14         90.38         80.27         3.63 o                         
   1   5  14        183.23        188.58         5.99 o                         
  -1   6  14          0.06          0.03         0.76 o                         
   0   6  14          7.01          7.58         1.09 o                         
  -1   0  15        358.94        398.74        12.01 o                         
  -2   1  15          0.23         -0.37         1.08 o                         
  -1   1  15          0.01          0.13         0.94 o                         
   0   1  15         59.67         58.78         3.06 o                         
  -1   2  15        104.81        101.52         7.03 o                         
   0   2  15          3.27          2.84         1.15 o                         
  -1   3  15        228.63        235.84         7.32 o                         
   0   3  15         79.42         84.92         4.78 o                         
                                                                                
